# Supplementary material for: The gut metabolite 3-hydroxyphenylacetic acid rejuvenates spermatogenic dysfunction in aged mice through GPX4-mediated ferroptosis
Source: Microbiome. 2023 Sep 27;11:212. doi: 10.1186/s40168-023-01659-y (PMC10523725; doi:10.1186/s40168-023-01659-y)
Supplement: Supplementary file 3 — Additional file 2: Data S1. Non-targeted metabolome in the microbiome, plasma, and testis samples of donor or FMT mice. [file 40168_2023_1659_MOESM2_ESM.xlsx]

## Sheet: gut-old vs young
	Group
	Young						Old
gut metabolites	Young-1	Young-2	Young-3	Young-4	Young-5	Young-6	Old-1	Old-2	Old-3	Old-4	Old-5
3_Hydroxyphenylacetic acid	97.6039	159.843	127.188	92.6892	139.435	105.178	67.6706	70.4079	102.21	93.3359	58.0493
4_Hydroxybenzoic acid	12.9933	6.7348	30.5608	94.5228	19.5259	30.2905	12.9117	64.8753	30.3724	23.3437	28.4467
Benzoic acid	8.8112	5.9067	15.8498	16.2347	15.2052	17.1973	6.9868	37.7732	11.1132	11.2187	12.7198
Ortho_Hydroxyphenylacetic acid	1.1885	0.7749	1.3116	0.6914	1.5184	1.9539	1.1332	1.0879	0.7823	0.5788	0.4321
p_Hydroxyphenylacetic acid	998.79	46.4828	742.16	51.525	65.7326	440.58	141.518	56.2471	209.427	370.524	35.5293
Phenylacetic acid	3534.41	1287.57	5263.94	499.864	1959.77	2308.86	3729.43	1335.28	1284.04	2716.61	3105.92
1H_Indole_3_acetamide	0.9071	1.4379	2.3196	2.1497	2.2424	3.2856	0	5.3868	1.904	0.2334	5.2321
2_Hydroxy_3_methylbutyric acid	10.1451	20.1665	24.7215	20.2618	51.2062	15.6598	7.996	47.6334	18.2749	8.9453	8.3755
2_Hydroxybutyric acid	24.6347	0	24.097	35.0362	28.8158	26.715	0	22.9516	0	26.8799	0
2_Hydroxycaproic acid	3.7574	4.6784	4.8398	4.0055	5.8011	4.825	3.3481	4.7098	4.1448	4.5497	5.5245
2_Hydroxycinnamic acid	0.4694	0.3732	0.5016	0.4118	0.455	0.4228	0.4076	0.4217	0.3996	0.4937	0.5267
2_Methylhexanoic acid	1.6088	1.4716	0.6454	0.9547	0.8914	0.7235	2.6333	0.296	0	0.4103	0.7274
2_Phenylglycine	1.3202	0.7603	1.6628	1.135	1.2941	1.8456	0.7424	1.4988	1.1005	0.787	1.7386
2_Phenylpropionate	198.664	203.045	261.111	332.192	305.879	326.251	85.2558	371.418	240.71	202.925	91.1727
3_Chlorotyrosine	1.1952	1.6986	0.9326	1.3285	1.664	1.3038	1.1123	2.3337	1.3963	1.8694	1.5786
3_Dehydrocholic acid	28.6127	135.375	74.7123	26.3426	33.1677	90.9711	44.2753	42.4031	39.7266	72.1936	441.802
3_Hydroxybutyric acid	71.7409	0	76.8333	578.608	235.908	38.7392	26.5509	416.57	154.964	13.8635	18.0201
3_Indolepropionic acid	8.8532	12.1442	12.5297	12.0912	9.6923	11.8809	4.065	0.6676	7.3898	6.6558	3.9535
3_Methyl_2_oxovaleric acid	674.896	3141.83	3798.06	1378.98	5475.43	3943.05	5834.84	1349.72	1144.69	3783.97	1159.65
3_Methyladipic acid	3.0975	1.9723	2.7054	3.0397	2.5452	3.2157	1.9225	1.9761	2.3316	2.3595	2.08
3_Nitrotyrosine	8.7684	5.6135	7.8022	9.4765	12.0174	6.7869	9.4784	9.5731	8.191	5.779	8.2737
5_Hydroxy_L_tryptophan	0.8273	1.0028	1.7167	1.0749	1.0625	1.4069	1.2742	3.4062	1.0111	0.9707	1.2376
7_Dehydrocholic acid	28.4583	349.291	65.156	73.2316	26.7792	82.0419	83.1568	123.078	71.8914	250.734	1201.62
7_Ketolithocholic Acid	6.723	7.2627	5.8707	5.9998	5.0832	6.7797	6.0534	7.7004	6.8391	7.8526	24.2921
8,11,14_Eicosatrienoic acid	90.9729	32.2412	52.1887	43.5405	45.1256	54.239	52.2247	31.5954	40.9632	70.4745	59.5866
Acetic acid	220586	142856	249026	362495	240929	292089	117448	362633	147281	80501.4	42676
Alpha_ketoisovaleric acid	283.498	733.811	1443	591.497	1979.91	1359.74	2088.19	546.303	583.72	1372.85	376.142
Alpha_Linolenic acid	770.292	1510.1	664.819	995.439	954.802	977.083	514.376	1407.85	1550.97	1865.88	1352.09
Alpha_muricholic acid	159.108	470.395	272.108	162.677	179.498	455.056	230.266	96.3916	183.512	430.946	1154.19
Aminocaproic acid	19.0495	9.7871	27.6358	17.8894	33.9851	41.0824	8.5611	21.5463	4.1402	6.4096	13.3624
Apocholic Acid	2.5974	4.8409	5.1027	2.951	5.6515	5.0962	5.3345	1.946	3.655	5.2476	4.791
Arachidonic acid	795.986	271.555	520.13	298.79	460.558	387.881	612.774	682.931	372.877	504.563	829.289
Azelaic acid	56.0289	63.3236	68.0917	65.1413	70.9982	57.6236	52.1829	85.5208	55.3384	61.6754	53.9143
Beta_Alanine	268.132	180.784	392.341	170.935	281.148	393.263	168.01	779.105	150.313	173.447	195.653
Beta_Hyodeoxycholic Acid	8.8494	15.679	32.282	12.7356	33.896	19.7515	46.4465	7.2119	10.8054	118.228	28.2178
Beta_Muricholic Acid	364.423	1971.75	602.01	830.811	461.878	1430.1	553.72	789.87	692.095	3540.9	8420.85
Beta_Ursodeoxycholic Acid	7.5961	17.9585	19.1739	10.7498	10.2097	17.6926	15.3623	7.299	11.054	56.8521	197.914
But_2_enoic acid	113.776	24.3819	161.984	81.3938	225.404	69.6503	75.453	385.905	301.256	39.5819	27.8073
Butyric acid	46616.3	51007	100687	147586	176211	110827	35464.5	247061	89334.2	55552.3	16719.7
Caproic acid	54.9745	42.74	85.0087	21.3057	53.8445	28.6334	69.798	113.469	37.7799	38.1782	19.2987
Carnitine	79.1765	30.413	45.3055	33.2843	31.9905	51.9255	26.1554	45.5757	34.6526	31.4992	49.7785
Chenodeoxycholic acid	28.7424	24.3274	16.9706	11.6681	7.342	25.7639	14.4418	12.3586	13.8507	22.3303	355.903
Cholic acid	130.06	967.826	228.223	166.264	56.5802	315.385	604.026	539.481	212.617	602.64	3548.97
Cis_and trans_Aconitic acid	40.6716	34.0585	48.4253	49.4046	63.6045	95.4509	18.9554	103.159	44.3925	48.2892	144.145
Cis_and trans_Cinnamic acid	0.8914	0.8318	1.9005	1.0261	1.5069	1.7318	0.7489	3.5105	1.8844	1.8805	1.9363
Citraconic acid	8.6061	5.7838	5.9073	2.9107	4.3758	7.732	1.1145	1.8642	1.3446	0	1.3631
Citramalic acid	23.6108	9.3108	28.2271	26.0793	23.4525	50.0902	1.0971	27.6034	11.3664	3.596	13.6486
Citric acid	21.7994	18.1339	25.8885	25.2836	35.059	70.3583	7.2446	47.3236	29.4781	32.5646	52.281
Citrulline	1667.53	1613.41	5719.76	1815.07	5111.45	6254.88	6182.82	9171.77	2436.47	5608.38	4174.29
Creatine	1251.42	436.854	544.507	411.918	628.002	711.478	157.75	973.869	754.045	430.03	1284.34
D_Fructose	938.259	182.438	1111.44	752.313	1522.8	1627.37	671	1227.28	787.103	1508.38	3677.7
D_Glucose	89271.9	38350.2	139921	118885	140513	212317	55478.3	382534	98157.3	66285.8	86861.9
D_Ribulose	773.266	285.372	925.027	959.035	476.912	1078.1	216.276	1099.87	1251.3	553.555	340.938
Decanoic acid	8.0503	17.3788	12.4452	3.5972	56.5538	45.751	7.6457	41.7495	7.0403	7.3345	10.9641
Deoxycholic acid	1772.57	2144.51	3180.42	1461.51	1824.77	1780.05	4319.14	173.248	640.809	4535.14	1751.19
Dimethylglycine	68.694	334.845	106.581	57.8079	88.7884	164.002	104.828	18.181	47.7463	28.8008	39.9377
Docosahexaenoic acid DHA	424.289	186.842	293.402	202.304	260.144	306.445	253.477	335.378	205.338	323.98	474.377
Docosapentaenoic acid 22n_6	23.5714	30.4652	41.9812	23.4032	35.1371	22.8196	30.091	55.2079	11.9371	23.5597	14.352
Docosapentaenoic acid DPA	64.837	39.8168	67.129	49.3811	94.0432	122.619	50.2013	49.9587	45.5807	75.0286	51.0783
Dodecanoic acid	17.4091	16.075	34.2584	14.0347	63.6698	36.1291	19.8828	24.9309	18.4363	16.8866	36.5813
Eicosapentaenoic acid EPA	80.3344	39.885	172.141	35.6287	188.598	186.021	52.3954	70.5378	50.1308	65.0987	79.5029
Ethylmethylacetic acid	621.887	549.106	1280.51	588.432	857.285	834.587	908.081	388.522	401.909	802.635	518.514
Fumaric acid	123.072	276.212	306.642	124.992	172.591	510.714	554.636	384.215	320.184	596.073	669.219
Gallic acid	84.8926	61.0903	242.788	62.5214	142.126	215.45	116.301	202.652	118.054	77.0195	157.794
Gamma_Aminobutyric acid	122.397	77.8158	138.913	79.5595	122.643	136.427	97.607	185.102	64.5266	75.4272	96.5943
Gamma_Linolenic acid	63.9626	87.3004	72.2395	67.2927	122.613	67.8244	39.5596	91.5722	82.7247	91.9649	74.7263
Glutaric acid	62.0693	39.1019	93.1653	92.0856	83.2518	96.4324	45.8146	234.653	56.101	52.9096	41.3412
Glyceric acid	278.958	414.431	282.267	752.467	207.765	642.91	234.808	679.144	294.234	421.474	296.34
Glycine	2501.2	6352.09	6103.58	2822.25	6375.85	6603.85	5566.97	6611.63	4382.52	8425.8	14886.3
Glycochenodeoxycholic acid	0	0.3303	0.294	0.3543	0.374	0.3071	0.3146	0.3051	0	0.3629	4.1674
Glycocholic acid	0.1869	1.5648	0.406	0.1753	0.3741	0.3626	1.4525	2.0504	0.4984	2.9944	345.883
Glycodeoxycholic acid	0.9288	1.9537	4.0508	0.7348	2.22	1.9657	5.0449	0.4602	0.9568	12.3521	13.3333
Glycohyodeoxycholic acid	0.3471	0.6301	0.6005	0.1324	0.294	0.3353	0.4264	0.2814	0.1916	2.8907	10.9211
Glycolic acid	143.623	98.5418	85.4139	72.7649	84.2893	98.9903	95.0476	43.3808	71.7945	91.3284	35.8689
Glycolithocholic acid	0.2727	0.2622	0.2768	0.2291	0.259	0	0.4905	0.1951	0.2094	0.2839	0.3589
Glycolithocholic Acid_3_Sulfate	0.401	0.3214	0.3182	0.379	0.3475	0.3198	0.2967	0.2958	0.3073	0.4013	0.3552
Hippuric acid	0.7845	1.6413	2.739	0.7154	4.5373	8.8737	0.8322	1.6021	1.0734	1.3268	1.9105
Hydrocinnamic acid	446.543	481.5	637.795	799.678	740.483	796.111	198.569	1053.37	557.842	479.199	218.716
Hydroxyphenyllactic acid	9.1243	8.9748	12.3155	11.9889	11.5231	7.1088	10.2361	10.2764	13.2135	6.3818	4.2611
Hydroxypropionic acid	516.971	1083.23	492.171	229.928	1967.41	453.437	910.922	296.632	236.72	848.513	261.94
Hyocholic acid	33.4963	22.0703	51.1253	17.4976	20.2522	30.0897	24.8595	8.0813	13.8381	31.6233	11.8575
Hyodeoxycholic acid	158.596	167.005	376.614	120.418	332.109	186.197	417.788	39.4497	71.199	1157.31	1405.02
Imidazolepropionic acid	15.7011	60.0571	52.4368	7.5507	41.7685	40.9168	94.9898	152.312	22.9319	40.0436	56.2311
Indole_3_carboxylic acid	3.8455	3.9949	8.7251	6.5659	9.2078	7.7269	5.5024	4.7203	3.4263	6.0769	3.964
Indole_3_methyl acetate	0.1858	0.3611	0.336	0.4836	0.6066	0.4806	0.2942	0.5412	0.4068	0.4359	0.4414
Indole_lactic acid	2.2135	2.2078	2.8861	3.0061	5.3205	3.3406	2.0556	46.064	3.2947	3.0252	4.7172
Indoleacetic acid	2.6548	1.9367	4.1991	6.5624	4.2839	5.0408	3.7537	6.7682	5.1392	4.4105	7.7711
Indoleacrylic acid	2.5301	2.7721	1.7525	1.0659	2.2075	3.2959	1.8207	2.7209	1.6814	1.3046	1.0042
Isoallolithocholic acid	3.8791	3.9954	7.0839	0.6929	6.7291	2.8986	9.7798	0.1252	1.5675	2.0005	1.019
Isobutyric acid	1554.18	995.861	2297.69	1202.44	1749.29	1379.47	1639.48	403.886	970.302	1593.48	626.882
isodeoxycholic acid	0.9474	1.2725	1.4848	0.9904	1.0353	1.0917	1.0246	1.0551	1.38	1.5022	1.2172
isolithocholic acid	3.8698	7.3106	10.6012	4.2207	8.0807	5.0404	20.5451	1.5742	4.0375	7.6104	1.934
Isovaleric acid	1266.79	781.339	1692.39	845.072	1275.7	1211.3	1564.61	563.066	544.053	864.13	4086.98
Itaconic acid	6.8575	27.1339	12.2715	0	18.2686	21.1168	14.8446	5.2436	0	10.078	7.521
Ketoleucine	830.924	2546.48	2969.11	1332.78	3646.18	3076.84	3484.12	1784.4	1379.12	3007.44	1402.86
L_Acetylcarnitine	17.5158	1.9642	2.2383	1.5823	0.7311	4.4685	0.0004	7.3491	4.5314	1.4423	9.1895
L_Alanine	8615.36	12054.1	16329.5	8097.6	18677.1	19709.1	16765.8	24714.9	14363.6	21719.5	29452.3
L_Alpha_aminobutyric acid	159.047	86.5991	286.629	12.3478	526.018	221.246	189.145	282.665	144.516	472.748	361.333
L_Arginine	1616.59	5264.07	1446.63	1837.77	4439.52	5176.31	3143.45	4531.63	4219.13	4825.18	9834.03
L_Asparagine	101.364	182.55	99.0759	267.043	271.315	309.83	104.895	352.45	450.554	1408.7	11055.3
L_Aspartic acid	2162.33	7132.81	3864.22	2837.4	5607.84	6012.04	5680.79	5101.49	3938.66	7448.73	16512.5
L_Glutamic acid	3256.95	4923.77	4868.81	3524.57	6014.93	6158.52	4832.15	7916.4	4264.42	5182.37	7880.87
L_Glutamine	1631.38	3802.83	2889.61	1798.09	4059.42	3039.31	3419.18	6736.57	3079.36	3237.96	13611.4
L_Histidine	268.547	832.873	568.234	351.489	530.607	603.706	426.35	897.929	634.413	723.017	3890.96
L_Homoserine	223.907	532.835	424.979	196.507	437.356	430.947	499.459	486.17	288.296	374.797	885.908
L_Kynurenine	17.3034	11.5966	25.2204	23.5697	18.8639	15.6265	25.5593	19.2284	14.2985	5.8247	52.9014
L_Lactic acid	782.966	189.771	208.089	591.651	566.67	284.363	70.937	659.907	338.194	274.46	880.383
L_Leucine	2055.02	4326.72	2617.82	1463.81	4024.48	4201.76	2933.71	4327.64	3420.94	6403.45	9229.91
L_Lysine	6422.84	13176.4	12884.7	6445.09	16558.4	19870.7	16824.4	29961.4	11914.3	18546.6	33566.3
L_Malic acid	971.774	537.906	697.352	631.125	373.832	1149.78	345.824	1560.13	1354.75	975.081	1299.63
L_Methionine	1964.01	4425.54	3582.36	1854.06	4909.04	5132.16	4426.22	7254.81	3587.02	5903.22	8458.74
L_Phenylalanine	1495.61	2633.11	2283.26	1324.54	3067.05	3622.33	2822.64	4919.96	2378.14	3336.85	9103.67
L_Pipecolic acid	10.5443	13.53	18.389	11.5655	15.3602	29.1459	10.5838	22.7879	13.6952	11.964	13.9018
L_Proline	2109.53	6147.75	5816.2	2740.3	6426.46	7269.3	5543.12	9174.54	4086.79	6923.85	20725.1
L_Serine	3900.21	6675.47	6426.92	3526.5	8088.72	7759.33	6724.24	8097.23	4860.93	7464.02	17921.6
L_threonine	1265.7	3073.21	2658.04	1299.32	2963.45	3394.28	2614.18	3449.67	1787.19	3186.64	7717.21
L_Tryptophan	390.128	621.388	590.021	330.82	775.715	832.119	571.509	900.873	538.938	825.5	3587.8
L_Tyrosine	1508.96	3017.26	3037.96	1538.87	3821.95	3691.65	3266.71	5125.66	2655.15	3893.07	7736.18
Linoleic acid	37242.8	51894.6	31734.2	43268.1	46479.3	41193	26175.4	58540.8	55957.5	73441.1	62320.3
Lithocholic acid	33.4086	58.8568	72.96	29.9703	60.3755	41.2564	121.087	10.2223	19.8129	43.9891	17.5641
Lithocholic Acid_3_Sulfate	0.6044	0.6029	0.5965	0	0.6663	0.5963	1.1054	1.1468	0.5909	0.7049	0.6593
m_Aminobenzoic acid	1.2753	1.6072	3.6043	1.9052	4.9902	6.2547	4.7513	22.3892	4.4651	5.1483	2.7763
m_Hydroxyhippuric acid	5.7543	4.6117	8.8201	3.6964	8.0821	4.6872	7.1543	6.8188	7.3119	2.3839	9.3579
Methylcysteine	2.4862	2.2574	4.2308	1.2791	2.2364	3.1543	2.1826	6.4263	1.2677	1.2779	3.6142
Methylmalonic acid	1865.38	1658.86	1368.08	1905.59	495.055	1402.52	959.139	1200.76	2786.24	1447.34	3512.48
Methylsuccinic acid	19.5564	13.288	32.6388	23.0644	23.4919	25.4968	18.1771	66.8938	15.3347	12.532	42.9722
Myristic acid	84.7268	85.6806	123.269	139.225	182.685	95.8896	97.391	165.723	54.5529	130.837	95.7358
Myristoleic acid	2.545	4.9999	5.7169	5.3217	11.3697	8.2654	5.0333	11.8287	4.2085	4.5372	6.055
N_Acetyl_D_glucosamine	57930.6	62041.3	31751.9	29936.9	22132.2	38930.1	46943.1	37310.1	18264.2	55237.7	21572.2
N_Acetylserotonin	0.8226	0.9041	0.7669	1.1972	0.8062	1.4987	1.8677	2.4107	1.099	0.6629	2.2172
N_Phenylacetylphenylalanine	0.7989	1.0357	1.7102	0.6901	1.3585	1.2487	2.0293	1.6241	1.3805	1.7151	6.883
Nicotinic acid	971.322	1030.21	1098.56	741.715	1242.23	1165.29	833.75	1295.24	713.586	794.512	502.491
NorCholic acid	1.352	1.0124	1.5232	1.4432	1.7632	2.1324	2.831	0.7376	1.3584	2.1991	5.156
Nordeoxycholic acid	1.7502	1.4829	1.8155	1.6235	1.5854	1.5758	1.4893	1.3232	0	2.0834	1.6018
Octanoic acid	69.7783	247.061	349.393	102.336	592.244	328.457	601.927	377.047	124.022	286.63	69.8341
Oleic acid	2591.89	3438.98	3249.23	3747.24	4470.29	3330.86	3503.76	3978.71	3146.1	4786.67	4303.02
Omega_muricholic acid	1787.85	3685.26	3644.11	2420.67	2998.12	3534.22	2709.9	759.322	2020.19	4270.73	2555.63
Ornithine	789.114	877.271	1170.27	487.922	633.697	1084.46	888.044	2633.3	723.268	649.838	749.05
Oxoadipic acid	0.7669	0.9911	1.2022	0.9144	3.7949	1.3867	0.5814	1.0107	0.9609	0.5252	0.5129
Oxoglutaric acid	384.314	4896.61	2274.24	544.899	2498.91	2125.48	4755.2	628.658	429.28	1453.8	361.282
Palmitoleic acid	198.304	356.568	434.023	407.571	641.583	437.758	268.958	576.714	179.938	345.818	432.066
Pentadecanoic acid	230.599	121.382	190.804	130.938	114.668	126.149	159	119.441	52.4119	174.627	95.0918
Phenyllactic acid	5.949	0	0	10.0633	0	0	0	14.9184	0	0	0
Phenylpyruvic acid	88.6576	246.966	457.536	142.572	553.898	595.922	694.549	239.297	148.306	332.837	158.473
Phthalic acid	6.4441	2.4056	5.9364	3.2124	5.234	8.2735	2.6858	4.5282	3.4744	1.4533	3.3625
Propanoic acid	62774.1	30363.2	88608.7	44734.3	41147.4	58045.5	36318.9	65049.3	21631.2	25447.7	11513.1
Propionylcarnitine	0.7822	0.0723	0.0786	0.0738	0.0685	0.1332	0.0529	0.2841	0.1554	0.0728	0.8332
Pyroglutamic acid	3952.72	10494.6	9939.98	3251.17	11895.6	18959.3	13233.4	17918.4	7526.23	19564.7	25096.4
Salicyluric acid	5.8063	4.1794	7.7581	5.9523	6.7113	10.4048	3.7849	13.2736	9.161	5.365	9.3836
Sarcosine	113.657	156.124	342.038	471.801	182.55	364.453	173.343	194.624	150.693	179.879	323.788
Suberic acid	31.386	14.5768	29.2765	18.6701	29.6705	19.5839	24.2382	27.0885	20.2195	20.7409	11.3704
Succinic acid	1648.37	2428.07	8357.22	2289.32	1192.44	8972.82	6733.33	1286.63	5170.85	2765.89	39639.4
Tauro_alpha_muricholic acid and Tauro_beta_muricholic acid	18.7443	22.3779	9.1914	18.5968	6.0155	18.4671	16.454	12.1072	33.6994	16.0502	35487.9
Tauro_omega_muricholic acid	8.4138	7.9246	11.381	5.2381	5.1247	7.8856	7.0339	1.6471	6.3913	4.553	16275.7
Taurochenodeoxycholic acid	0.6549	0.8543	0.3358	0.6115	0.6701	0.7829	0.8078	0.4135	1.0264	0.298	437.911
Taurocholic acid	23.3594	24.2083	5.0961	18.147	6.8864	7.5368	6.4704	6.3754	14.8715	8.5176	26503
Taurohyodeoxycholic acid	1.8885	0.486	1.3091	0.6796	1.3389	1.8385	2.968	0.4541	0.7873	9.4208	5101.68
Tauroursodeoxycholic acid	1.7773	0.7818	0.6614	1.1018	0.7958	0.8153	0.9202	0.5866	1.4549	0.7446	282.507
Threonic acid	4.407	2.1935	6.0116	1.3432	6.1756	9.2923	2.505	8.7544	2.7084	7.3773	37.1892
Ursocholic Acid	25.5152	52.4427	37.2354	16.9523	34.7536	18.0654	62.6472	10.9496	26.8749	56.2442	41.5838
Ursodeoxycholic acid	20.6306	36.4145	31.6107	16.8798	22.5771	50.4691	18.1013	19.7085	36.5582	57.52	652.752
Valeric acid	3897.59	3233.83	6786.29	4479.8	8150.95	5585.21	3986.52	6517.26	2101.03	3259.99	1804.28

## Sheet: gut-o FMT y vs y FMT y
	Group
	y FMT y							o FMT y
gut metabolites	y FMT y-1	y FMT y-2	y FMT y-3	y FMT y-4	y FMT y-5	y FMT y-6	y FMT y-7	o FMT y-1	o FMT y-2	o FMT y-3	o FMT y-4	o FMT y-5	o FMT y-6	o FMT y-7
1H-Indole-3-acetamide	2.6884	1.6581	3.592	1.5773	4.3774	4.7658	2.2308	3.2041	1.1957	2.3387	0.6464	4.2115	5.7485	4.1812
2-Butenoic acid	47.8676	168.727	389.37	423.86	245.425	74.732	103.281	187.36	189.258	208.485	61.0632	172.265	117.998	512.494
2-Hydroxy-3-methylbutyric acid	22.6288	24.6508	46.71	32.7597	33.1194	15.7483	14.7979	47.4124	17.1022	31.397	35.0628	290.185	50.4844	60.9634
2-Hydroxybutyric acid	35.0278	43.5474	30.7243	29.4421	55.9512	40.0074	24.6324	117.586	67.271	63.4555	68.7829	169.957	85.2103	76.4389
2-Hydroxycaproic acid	2.1166	4.3454	4.842	7.5243	3.7226	2.4587	4.198	3.4513	2.6802	2.0605	1.9686	3.6053	3.869	5.2349
2-Hydroxycinnamic acid	0.4196	0.4195	0.5194	1.0761	0.5413	0.3802	0.3871	0.373	0.472	0.4547	0.5304	0.468	0.523	0.4731
2-Methylhexanoic acid	1.0937	0.0296	0.5056	0.5291	0.4414	0.3182	1.9913	0.0296	0.0296	0.0296	0.0296	0.5147	0.4166	0.3784
2-Phenylglycine	3.017	1.9589	1.8976	1.3399	5.763	3.1112	2.1254	1.3689	1.0099	0.6508	1.3779	2.4156	2.6862	3.2449
2-Phenylpropionate	265.216	207.324	328.739	381.489	319.148	279.885	328.49	269.995	270.398	229.701	121.943	352.96	361.008	342.729
3-Chlorotyrosine	1.765	1.2112	1.4751	1.2884	3.3313	1.5057	0.9585	1.5861	1.3149	0.5295	1.1022	1.7298	1.6451	5.9853
3-DHCA	43.7211	24.5417	45.3892	72.8777	32.931	78.659	31.7657	30.9393	14.0226	8.6889	28.7573	8.0925	117.132	123.129
3-Hydroxybutyric acid	23.0422	218.177	100.027	69.5159	100.833	92.4409	53.7694	53.7859	84.7638	62.3167	17.3709	82.5688	78.574	110.011
3-Hydroxyhippuric acid	3.3202	14.3482	4.7864	6.6142	1.8956	8.1711	8.0818	3.5234	3.9609	2.8702	2.7044	4.9003	8.2284	4.7049
3-Hydroxyphenylacetic acid	83.6211	148.111	108.285	267.252	91.8005	149.343	152.69	62.4123	127.605	90.0887	51.0813	53.648	94.2988	26.6652
3-Methyl-2-oxopentanoic acid	392.811	893.433	1733.29	4184.67	530.553	366.324	870.911	1350.33	2337.83	1336.39	763.239	274.527	3306.04	1234.42
3-Methyladipic acid	2.4614	2.9914	2.4985	3.7043	2.7752	2.3237	2.2308	2.8198	2.3494	2.9619	2.7934	4.251	2.4497	2.7021
3-Nitrotyrosine	10.9086	15.4792	9.0878	8.7588	4.6666	10.6962	10.6169	4.9651	3.1287	5.0382	4.5973	3.5072	12.8541	8.9047
4-Hydroxybenzoic acid	26.4746	17.7001	94.3029	25.9782	9.1817	37.0141	11.0672	38.0979	28.7458	10.8324	13.69	91.5319	49.219	161.526
5-Hydroxy-tryptophan	1.1623	1.1356	1.3487	0.9174	1.7519	1.6194	1.0563	1.5285	1.1092	1.2494	1.3326	2.4985	1.4164	2.4812
7-DHCA	19.5263	19.6009	52.7461	69.8317	16.9623	108.492	67.4957	113.116	12.1265	11.6097	24.2836	9.2596	246.087	86.0489
7-KetoLCA	6.2248	5.0498	5.9969	7.64	5.3012	5.9804	8.401	9.8465	4.538	4.5336	6.4124	4.9749	10.4467	6.1187
Acetic acid	259918	216864	160280	198861	154718	320401	314890	201320	146504	185866	64695.5	184853	240991	218275
Acetylcarnitine	5.2352	8.1099	0.796	1.75	6.463	3.392	1.0605	5.3685	6.6891	0.0069	0.4841	10.9208	1.3052	14.3116
Aconitic acid	56.4368	27.1009	88.4643	64.2721	81.2976	46.7511	34.7109	45.8492	60.6457	36.3811	30.1452	84.6552	39.7268	344.678
Alanine	20882.5	8930.69	14977.1	14405.9	19465	15131.9	12795.4	20238.3	15671.4	15183.4	15583.5	13900	24999.1	15954.6
alpha-Aminobutyric acid	265.719	41.4854	596.054	377.285	306.72	587.317	220.291	521.346	434.563	515.073	693.123	212.188	724.041	224.946
alpha-Ketoisovaleric acid	164.156	409.855	705.985	1711.96	271.681	152.713	323.687	495.396	1130.57	490.904	296.564	144.651	1342.03	447.481
alpha-Linolenic acid	1687.5	1614.52	1599.75	2859.56	2679.93	1654.55	1135.81	1418.71	657.447	1033.59	625.354	1792.21	924.101	1101.92
aMCA	117.942	74.8161	112.147	243.255	97.2847	95.3359	108.814	196.27	84.5845	62.3754	130.722	30.6368	345.05	329.615
Aminocaproic acid	46.5152	21.813	27.1235	23.1941	27.2213	38.9778	22.5843	27.9783	12.1709	34.1005	4.96	38.5447	24.9735	50.2485
apoCA	6.6886	3.1098	4.5548	6.5053	4.5891	3.2811	4.5968	5.0138	6.6897	3.4077	2.803	2.9357	5.4826	3.4402
Arachidonic acid	697.611	461.456	320.257	211.583	1926.45	595.167	547.997	1295.79	1088.15	1543.25	935.482	1073.1	878.485	355.006
Arginine	5487.52	2542.46	4505.11	3050.38	4905.22	3943.04	1832.38	1837.84	2636.37	402.26	1469.09	2486.7	5563.02	9650.01
Asparagine	712.724	65.8882	1355.98	113.524	223.443	768.977	59.8301	102.533	146.671	77.1564	197.219	142.837	838.251	1792.34
Aspartic acid	6763.79	2460.6	4480	3229.58	8514.02	5310.5	3830.04	6921.57	2968.67	4504.8	5021.14	5975.85	7937.43	9293.58
Azelaic acid	72.1696	77.0315	50.8395	69.7761	58.086	74.5101	106.523	40.2141	70.7465	47.9207	45.5653	47.0296	64.8032	48.3967
Benzoic acid	22.1247	10.8457	21.5713	14.1453	9.1543	17.1939	13.4078	23.1722	13.9754	9.1139	5.9771	28.2271	24.755	24.9608
beta-Alanine	557.749	242.44	195.748	272.956	300.412	602.685	378.862	597.127	349.867	311.81	181.714	436.044	559.185	387.479
bHDCA	6.627	8.2604	6.2206	13.0119	7.7348	2.9651	9.5152	13.9537	16.527	33.5026	11.8246	5.4198	17.4379	9.3024
bMCA	421.54	167.557	412.777	494.904	309.793	519.674	399.217	922.552	346.027	165.216	531.626	216.686	1693.06	2325.4
bUDCA	4.3733	3.9933	7.1045	12.3107	10.7417	2.7419	9.0623	20.5719	11.8005	19.0517	9.7901	3.4815	28.2776	11.8046
Butyric acid	27365.1	74440.4	163484	121293	105044	62406.4	54893.4	100540	60680.9	59866.5	19946.9	159488	88213	236822
CA	49.4578	59.5152	161.995	326.623	82.6277	346.574	51.4513	470.355	19.2796	13.6648	132.182	54.3559	1065.28	829.809
Caproic acid	72.8971	67.5837	48.2402	86.8376	28.3514	12.9476	25.4531	30.3207	58.3655	17.4121	43.5124	65.0099	52.8804	50.0621
Carnitine	27.1379	45.9377	16.3054	53.4797	60.2326	36.491	28.5625	93.1727	50.6509	19.3163	24.2639	54.0149	131.048	67.2783
CDCA	9.6759	4.9133	12.2739	23.2874	21.5287	16.7886	8.2741	33.1206	4.4601	5.8508	7.8026	23.7424	42.7447	19.5982
Cinnamic acid	1.146	1.0497	2.3783	2.037	0.9456	0.8892	1.0907	1.4815	2.146	0.7772	0.6779	1.3171	1.8714	1.9991
Citraconic acid	1.4316	1.2016	2.5898	5.5822	3.1275	1.754	9.6026	3.9896	5.8709	18.1397	4.4912	1.1474	9.14	1.5313
Citramalic acid	9.2644	25.4184	27.003	86.5672	78.4399	16.5987	36.4767	40.5799	182.863	149.828	35.115	32.1467	64.6942	9.661
Citric acid	32.8641	12.0808	42.4349	37.2929	55.8417	24.8495	15.7016	18.4381	41.3054	20.3924	13.3758	45.3845	21.9591	273.417
Citrulline	3772.58	1152.25	3908.25	3916.46	1811.36	3699.01	2711.27	7195.85	4716.99	4885.98	3863.61	2566.31	4591.81	8402.17
Creatine	435.502	533.566	197.824	106.724	688.248	440.826	337.747	455.551	458.841	301.383	200.684	552.495	1120.01	1227.23
DCA	1673.82	919.796	744.339	1919.52	544.009	285.45	1406.05	2009.93	778.135	1205.62	725.083	95.0263	946.953	690.548
Decanoic acid	105.492	9.8642	9.3002	14.625	22.7967	290.354	13.0831	74.8165	26.9729	13.1118	15.6589	479.386	23.9112	72.0558
DHA	550.123	393.184	354.597	175.863	2064.53	502.519	453.857	1733.33	693.918	1821.96	1082.56	1312.24	609.213	340.036
Dihomo-gamma-linolenic acid	63.1468	60.8811	33.1856	26.3815	93.1911	68.9441	124.427	126.835	105.549	100.389	73.7192	37.7427	51.9175	38.5132
Dimethylglycine	9.4797	193.383	50.5753	83.8265	13.5392	63.3195	28.9237	6.1771	17.2276	6.1674	9.2663	11.0464	52.8936	12.296
Dodecanoic acid	63.3281	12.7443	21.8739	24.4433	51.1668	140.276	20.2479	64.0985	38.4658	32.0385	31.763	189.765	52.1211	46.872
DPA	120.007	86.9603	59.7264	38.3382	155.752	142.807	196.137	238.961	139.964	205.951	122.758	85.981	68.5602	71.4299
DPAn-6	40.2741	21.8001	19.7582	29.5759	76.5763	44.4318	26.1092	49.2296	33.2104	51.8204	26.7515	20.5574	29.7497	59.5483
EPA	208.59	205.698	217.629	131.369	599.923	252.269	193.135	424.178	158.682	504.594	241.328	435.458	183.924	143.502
Ethylmethylacetic acid	739.031	342.699	307.599	321.122	384.672	500.798	960.58	2922.14	379.508	1457	539.457	1507.18	1530.16	566.809
Fructose	2746.88	958.766	1327.8	1561.12	1639.29	1445.1	1005.83	5419.4	3258.44	1762.63	2092.8	1272.47	1405.3	1023.1
Fumaric acid	422.676	173.946	508.742	147.86	456.554	198.131	328.143	275.283	178.345	287.202	278.678	218.22	266.313	298.228
GABA	150.235	73.217	78.2962	40.1123	550.356	92.2824	211.071	139.234	146.876	123.088	124.979	358.427	134.927	192.415
Gallic acid	550.004	73.191	117.818	148.656	113.828	196.748	185.434	1045.79	113.727	217.529	44.4011	357.621	294.521	183.734
gamma-Linolenic acid	200.405	85.4297	113.946	105.977	195.311	169.327	65.4885	123.724	59.0452	90.6601	53.121	344.383	60.668	75.3557
GCA	0.2566	0.6144	0.3212	0.3552	0.3248	0.9571	0.1584	1.3437	0.2687	0.1803	0.3655	0.1882	2.6582	1.7699
GCDCA	0.3345	0.3143	0.3772	0.3479	0.02777	0.287	0.02777	0.3353	0.4101	0.3491	0.3752	0.4111	0.4302	0.3539
GDCA	1.7686	0.6421	1.0765	1.5999	1.6074	0.5377	1.5351	7.7259	0.9978	2.5254	2.3141	0.2966	2.0171	1.2858
GHDCA	0.107	0.1777	0.0906	0.2625	0.1593	0.00807	0.4542	0.968	0.2397	0.8322	0.2235	0.00807	0.5481	0.1082
GLCA	0.2237	0.01951	0.01951	0.2438	0.3937	0.2688	0.2113	0.4315	0.3337	0.5644	0.4763	0.3018	0.3043	0.2239
GLCA-3S	0.3431	0.02958	0.3825	0.3345	0.3483	0.02958	0.2992	0.02958	0.3968	0.3658	0.3677	0.4433	0.3453	0.02958
Glucose	321881	95976.2	125333	88179.4	224192	392786	261635	295119	199090	160598	131633	382322	291998	221923
Glutamic acid	5254.74	3588.51	5248.07	5379.43	5794.81	3772.95	4102.73	5114.56	4081.47	5323.62	4039.88	6218.18	6573.53	6810.75
Glutamine	5932.9	2106.31	4137.39	3378.93	6793.11	3877.32	1817.77	5367.19	2313.61	3102.46	3590.06	6349.84	5360.11	6955.11
Glutaric acid	83.7497	59.5133	54.6806	119.192	53.2387	45.4791	74.8595	59.2302	107.856	57.0286	34.4952	164.017	111.503	34.6917
Glyceric acid	221.035	295.986	127.906	302.867	564.851	274.676	174.95	635.375	144.151	144.808	140.224	421.464	312.728	284.219
Glycine	5792.75	2808.08	5398.4	3826.34	10651.8	4886.84	4083.02	10922.2	5646.97	10437.7	8377.06	6643.76	10382.8	4676.06
Glycolic acid	98.4674	138.506	107.054	151.986	54.3031	112.606	95.6096	58.4301	77.62	59.356	37.2151	58.2713	66.8398	38.9257
HCA	17.1166	14.3098	5.8527	24.1472	8.339	8.8095	17.2616	19.607	7.0879	3.543	8.6399	1.8783	15.6143	6.097
HDCA	98.1151	85.1617	58.2003	251.017	71.1196	39.5876	136.516	137.126	141.881	183.675	92.3267	23.5014	192.115	66.9096
Hippuric acid	0.9797	1.2577	0.8517	1.4126	1.0224	1.8406	0.8293	2.6042	0.9245	0.551	2.047	65.2389	1.8623	6.7181
Histidine	1026.42	464.618	974.516	462.01	1807.23	684.432	293.076	1287.65	586.787	970.475	1060.78	1030.17	1037.99	1028.93
Homoserine	542.911	216.735	361.699	145.752	384.098	386.199	342.99	633.352	292.402	343.825	276.101	319.935	469.581	359.743
Hydrocinnamic acid	649.521	487.958	797.007	971.232	775.286	673.202	842.46	646.813	641.02	528.698	282.149	883.911	925.802	835.103
Hydroxyphenyllactic acid	14.6846	28.3777	13.2761	23.2486	29.1995	16.6819	27.1363	20.1357	11.1709	19.6586	16.5464	35.4169	55.3647	11.2909
Hydroxypropionic acid	2144.69	530.125	651.284	555.999	201.419	495.812	597.752	638.997	259.96	1751.68	525.719	1180.98	1773.15	2287.33
Imidazolepropionic acid	391.675	122.687	209.407	64.598	289.087	57.0759	34.5284	215.14	130.228	74.1171	59.2751	293.362	249.787	302.908
Indole-3-carboxylic acid	2.6207	4.2044	4.2114	20.3909	3.2844	1.9817	3.0574	5.0931	3.2947	2.5712	3.3956	3.2396	6.7359	6.5225
Indole-3-methyl acetate	0.3039	0.5797	0.4123	0.4031	0.2658	0.3624	0.3923	0.4141	0.5752	0.2281	0.2406	0.3852	0.4414	0.646
Indole-3-propionic acid	16.4344	13.4471	22.5854	17.4723	20.2493	12.1501	20.8153	22.1625	8.0675	9.491	4.5848	15.7289	9.5146	20.7921
Indoleacetic acid	5.8141	7.6856	7.6317	3.4582	3.8515	7.7608	4.505	7.7551	4.5497	1.854	2.9947	11.8915	8.0692	14.9986
Indoleacrylic acid	2.0182	1.9042	2.5261	3.7952	1.3324	2.9396	3.6192	3.0489	1.6592	1.2625	1.1962	3.1071	2.5036	4.754
Indolelactic acid	18.4011	4.9228	6.9408	5.3487	23.8078	45.2395	10.2149	13.9457	4.5089	7.151	8.3949	34.2022	17.3418	28.8953
isoalloLCA	2.0256	3.5339	1.3757	4.6034	1.4156	0.0297	5.5179	1.2265	2.2545	7.5427	1.9323	0.069	6.076	0.4507
Isobutyric acid	1252.78	933.235	796.37	844.802	1052.7	856.951	2006.71	3309.89	1060.53	2568.5	902.438	2760.15	1899.91	936.685
isoDCA	1.2348	1.2083	0.913	1.2654	1.3134	0.8375	1.1365	1.161	1.059	1.0401	0.9745	1.2146	1.1272	1.0629
isoLCA	1.9657	5.0668	1.8616	5.8965	5.0064	0.3721	5.3172	5.0526	7.7108	16.3921	3.9502	0.6244	5.4508	2.5141
Isovaleric acid	830.916	734.329	447.221	746.189	381.736	601.552	1224.89	2530.12	377.435	1890.35	457.137	1022.23	1562.28	528.028
Itaconic acid	5.3234	0.45388	0.45388	24.8104	10.3966	7.9672	21.5265	10.2834	14.3014	12.5319	0.45388	0.45388	0.45388	22.8935
Ketoleucine	470.884	1024.07	1853.72	3166.89	829.568	419.86	946.589	1826.17	2775.43	1700.66	847.58	487.173	3044.89	1474.39
Kynurenine	31.3239	36.5052	12.1718	64.6748	13.2722	15.3781	9.2326	12.9	4.4828	4.6591	4.579	15.9582	28.9457	29.6731
Lactic acid	552.469	510.642	321.685	263.555	1344.05	531.078	370.193	1047.5	260.275	506.641	162.347	474.762	3485.94	275.137
LCA	36.7514	38.882	23.5661	46.1308	30.9963	7.4344	44.6138	37.7739	33.9938	85.1536	29.1486	11.2767	34.8886	15.8471
LCA-3S	0.6252	0.0574	0.0574	0.0574	0.0574	0.6315	0.6294	0.6921	0.7502	0.6573	0.7201	0.6732	0.8378	0.7954
Leucine	5039.82	1852.92	4257.25	1808.72	4596.28	4839.08	2385.18	4840.31	3509.74	5073.97	5730.17	2602.83	4563.18	4163.16
Linoleic acid	64511.9	58785.1	56124.2	48282.7	92698.7	63214.7	51478.5	71176.1	41177	51474.3	34033.1	81479.2	41359.1	43044
Lysine	17477.2	5410.72	17312.6	13391.1	15945.4	13160.4	8250.75	17647.3	13010.6	13605.3	10669.5	13838.2	20865.1	42816.3
Malic acid	2280.63	1387.54	1409.55	377.976	3041.39	1330.32	2268.06	1333.58	730.471	1452.25	1522.65	1802.17	726.712	925.625
m-Aminobenzoic acid	8.4846	2.0764	6.8326	6.3636	14.7497	5.1495	0.9056	2.4073	1.324	1.2038	1.2799	1.4024	10.8644	21.1222
Methionine	5423.3	1751.22	4885.74	3265.8	3468.23	4089.82	2177.1	3215.91	2987.14	2625.92	2571.09	2597.62	4181.39	8061.46
Methylcysteine	3.0014	1.0874	2.0337	2.409	4.2346	2.7759	2.3215	4.8547	1.3641	2.8279	2.1334	4.5494	4.1285	2.9816
Methylmalonic acid	4224.48	3999.29	2275.32	1416.44	4826.69	3761.3	3791.73	4620.49	2008.46	4908.48	4652.58	6165.43	2278.11	2261.26
Methylsuccinic acid	24.5283	16.1192	12.3673	25.1701	14.3938	16.7785	24.4947	28.69	34.5059	30.2491	10.1737	54.0142	39.6053	8.5676
Myristic acid	233.551	121.336	131.208	106.941	177.815	153.102	117.198	177.05	160.566	218.419	186.88	177.24	132.46	93.3671
Myristoleic acid	32.839	2.8923	10.7653	3.9344	6.7309	29.8197	4.847	10.8693	9.5769	5.6612	6.9596	41.0649	8.7084	8.885
N-Acetyl-D-glucosamine	101886	69506.9	9552.67	16408.2	46836.8	85025.8	76848.5	95269	26428.5	56388.1	28439.9	49666.4	52953.7	3408.42
N-Acetylserotonin	0.8437	1.3078	1.616	1.5337	1.9401	1.8783	1.799	3.3375	0.8569	1.744	0.879	3.4681	2.0923	1.9009
Nicotinic acid	1100.15	946.482	897.065	882.431	1966.51	731.368	1305.23	1459.22	1155.73	1649.36	1063.33	2204.22	1374.38	1068.45
NorCA	1.9728	1.3283	0.8289	1.2573	0.8631	1.5017	1.3974	1.5741	1.2111	0.7447	1.1993	0.8536	1.8201	0.7927
NorDCA	1.5387	1.5091	0.13175	0.13175	0.13175	1.3761	1.3673	1.4136	1.8848	1.7121	0.13175	0.13175	1.7843	1.5514
N-Phenylacetylphenylalanine	1.8775	1.4182	1.7311	2.0437	0.853	1.2542	1.0974	3.4172	1.2548	1.5041	0.881	1.1606	2.6153	2.6781
Octanoic acid	316.321	65.9272	174.376	349.626	91.4944	445.973	165.135	175.645	323.019	177.546	51.8344	526.72	255.688	118.387
Oleic acid	4507.3	3944.56	3577.23	2629.07	3873.26	4038.82	4026.67	4809.83	4687.51	5210.64	2703.23	4917.14	3188.44	3113.89
Ornithine	982.375	288.564	513.45	957.539	824.806	634.878	937.86	2026.03	839.927	1633.99	521.444	2010.73	1483.16	828.634
ortho-Hydroxyphenylacetic acid	1.9052	0.6863	1.0824	1.263	1.1003	1.457	1.8873	1.4225	0.9243	0.7741	0.5834	1.4698	1.4596	1.7665
Oxoadipic acid	0.4055	0.5424	0.5719	0.7559	0.4806	0.03741	0.5414	0.7731	0.9597	0.4675	0.5593	1.0346	0.4626	0.5267
Oxoglutaric acid	142.183	401.279	407.462	152.582	174.397	90.4174	553.606	709.035	1522.23	1026.3	237.55	133.259	1282.13	451.101
Palmitoleic acid	2338.25	264.406	804.024	244.994	782.104	951.898	355.799	624.134	651.987	542.82	335.051	1978.58	575.332	224.761
Pentadecanoic acid	275.127	132.517	52.4386	79.5029	213.875	170.883	386.022	156.257	276.253	352.384	198.51	49.9597	164.592	65.2335
Phenylacetic acid	2983.87	1052.67	884.942	1470.54	1034	2654.4	2275.75	8621.67	897.505	3561.84	1035.71	3639.65	5909.49	4264.44
Phenylalanine	3722.29	1084.67	2976.12	1967.21	3443.28	2723.4	1645.1	2652.76	1797.88	2343.71	2326.64	1981.64	3680.42	5260.47
Phenyllactic acid	5.8165	11.2869	7.5554	5.5313	13.5629	15.8646	17.6508	26.4681	6.5753	14.7299	8.4789	9.6592	22.388	6.2252
Phenylpyruvic acid	65.2745	112.946	185.545	388.728	105.327	60.4377	122.093	192.903	338.956	209.649	102.608	50.7201	510.796	210.261
Phthalic acid	3.9257	3.6582	2.2501	3.5081	2.5046	5.1198	2.627	1.8773	2.595	4.2882	3.061	2.9316	2.2505	1.6053
p-Hydroxyphenylacetic acid	91.822	201.443	111.59	72.6087	27.762	186.921	188.508	81.6165	59.5056	54.277	46.5522	203.571	177.565	45.6729
Pipecolic acid	146.671	50.7079	13.1013	11.3295	18.3121	134.223	177.059	12.8367	17.0533	17.2261	22.3989	13.5669	33.2246	13.8327
Proline	4968.33	3155.15	5952.38	4126.65	14028.1	4811.06	3764.86	11422.9	4848.64	10524.2	8544.01	8549.32	13311.2	5257.91
Propionic acid	141518	47496.9	22993.8	20129.2	28259.1	67375.1	139630	62596.4	17843.1	47145.5	16586.7	48301	62703.3	24662.7
Propionylcarnitine	1.0545	0.3445	0.0589	0.0741	0.1919	0.2963	0.1146	0.157	0.2128	0.0591	0.065	0.4376	0.0672	0.8956
Pyroglutamic acid	13136.2	3657.11	9092.15	15820.2	15080.9	4872.37	8464.09	13303	10156.6	15648.3	11469.1	11773.7	18556.7	14639.5
Ribulose	1271.9	1582.22	1228.91	1134.58	545.808	1274.03	1105.48	2051.69	1730.9	1578.71	542.261	700.032	1421.62	1242.83
Salicyluric acid	5.7712	10.8584	9.3548	9.4384	3.0813	11.594	10.181	12.3999	6.0027	6.22	2.3972	4.0354	10.8643	11.0974
Sarcosine	645.228	99.271	362.977	57.8747	213.159	476.418	816.694	332.723	186.744	187.958	340.793	499.129	307.444	288.233
Serine	7436.03	3334.16	6229	4536.78	6775.36	5941.21	4530.88	6686.12	4886.33	3574.56	3681.54	5243.35	8152.68	12094.8
Suberic acid	26.5839	34.3882	14.774	29.6565	21.5717	21.7358	36.0674	20.0453	28.5221	27.727	15.6465	26.2375	30.3819	12.347
Succinic acid	7378.88	10722.2	5972.63	31614.1	80920.9	4553.3	8847.66	74312.7	6422.92	67481.9	52146.9	95761.1	27679.5	4340.35
TaMCA/TbMCA	9.4047	6.4773	4.6341	4.7654	6.4088	12.7172	4.7805	14.5628	8.0522	4.3901	13.59	4.4414	44.3595	2196.52
TCA	13.2338	9.971	5.4942	12.4278	4.9507	11.0754	5.2706	4.7526	5.1943	2.1778	4.9673	1.9613	12.1059	300.79
TCDCA	0.6466	0.7713	0.5263	1.0501	0.8175	0.724	0.5297	0.9201	0.483	0.2253	0.3105	0.5838	1.3469	8.8331
THDCA	1.0703	0.7598	0.7076	2.7052	0.521	0.3043	0.7657	0.9411	0.4278	0.4008	1.8607	0.5002	4.2022	40.1539
Threonic acid	5.8216	4.1829	6.2011	7.1243	11.2769	5.4631	3.8582	5.976	10.7399	1.7857	3.3161	6.1611	9.3177	7.3222
Threonine	3185.7	1199.35	2381.05	967.947	3211.01	2640.32	2077.11	3120.68	2003.27	2470.45	2310.49	2130.05	3268.99	2392.2
Tryptophan	1034.49	487.45	789.475	510.565	712.812	911.848	455.094	787.019	539.062	397.333	403.361	821.771	874.549	959.512
TUDCA	0.8857	0.6896	0.7013	1.2608	0.7251	0.8016	0.6092	0.7564	1.0889	0.8109	1.2236	0.7114	1.5494	10.5827
TwMCA	3.8732	2.3736	0.3919	2.2364	1.4858	2.6925	0.6431	5.8032	1.2719	0.8321	6.3474	1.2108	21.5784	289.043
Tyrosine	3559.01	1364.05	3578.74	2486.64	3584.28	3194.33	1739.45	3419.61	2359.87	2861.77	2500.95	3287.95	4709.47	5052.3
UCA	15.7816	16.9057	11.0163	24.7922	10.778	9.079	21.2762	13.8914	23.419	13.7992	18.7886	6.9078	34.9676	15.4175
UDCA	20.0932	7.6139	15.7631	21.7188	24.3518	14.4672	25.3962	40.6808	9.0594	8.5154	25.5694	12.4751	42.2902	30.3849
Valeric acid	5376.49	2604.97	3037.54	4600.98	3266.69	3968.12	7009.71	4633.68	3494.66	5533.77	2047.15	5244.52	6507.86	4516.02
wMCA	1187.28	1322.18	851.641	2721.92	676.123	613.652	1165.24	1413.37	685.743	509.275	986.35	348.839	2540.31	2159.42

## Sheet: plasma-o FMT y vs y FMT y
	Group
	y FMT y							o FMT y
plasma metabolites	y FMT y-1	y FMT y-2	y FMT y-3	y FMT y-4	y FMT y-5	y FMT y-6	y FMT y-7	o FMT y-1	o FMT y-2	o FMT y-3	o FMT y-4	o FMT y-5	o FMT y-6	o FMT y-7
2-Hydroxybutyric acid	8.38176	6.18872	6.87316	4.10011	3.90147	3.37073	5.23867	6.28789	4.91007	5.90172	7.29296	5.42165	4.32564	2.84939
alpha-Linolenic acid	3.56261	3.94261	3.86637	4.0732	6.932	4.19238	7.23851	2.65163	4.17163	3.13287	3.18784	3.97574	5.79848	5.00865
Benzoic acid	2.94659	3.50837	2.56619	2.30038	2.62848	2.65672	2.8735	2.41375	2.53885	2.58541	2.53302	2.02336	2.63103	2.20736
Citrulline	24.0392	28.6794	22.6933	35.526	31.1627	29.2587	26.9816	19.1435	16.7193	15.838	18.9001	28.248	25.3663	22.4736
Ornithine	42.5623	42.5317	45.3339	60.9418	47.4479	52.6231	68.0536	103.635	44.5675	31.9472	68.9118	82.26	59.0364	40.7034
Pipecolic acid	6.3602	3.97704	4.77519	1.86148	5.37914	3.9033	3.5055	3.34241	4.32518	4.36366	4.95305	5.50312	4.97807	3.39888
1,5-Anhydrosorbitol	79.4985	46.6694	54.7753	64.0662	72.845	72.9001	69.9736	45.1482	65.1701	51.0431	79.4562	75.1812	61.9274	81.9055
11Z-Eicosenoic acid	1.51455	1.72972	1.23185	1.62681	1.56748	1.74201	2.24386	1.24349	1.63044	1.48876	0.936272	1.43877	2.37104	1.62337
2,5-Dihydroxypyrazine	3.51861	3.48482	3.03794	2.5302	2.76841	4.48146	1.76148	3.08914	3.22572	4.62851	3.40252	3.70193	3.20968	3.45586
2-Hydroxy-3-methylbutyric acid	11.3874	14.9612	16.9787	7.5262	10.9092	8.85293	14.4275	7.77019	9.93736	10.9544	13.058	15.1147	6.81134	6.61215
2-Hydroxyglutaric acid	2.87959	2.47984	2.39187	3.56945	2.74283	3.55781	3.61312	2.81068	1.85256	2.41744	2.88174	3.66875	3.77899	2.43008
2-Hydroxypyridine	69.6722	88.5192	56.5874	80.4583	154.656	77.8995	84.0089	93.8649	65.6917	58.4909	59.5834	68.7584	84.1907	96.9994
2-Hydroxyvaleric acid	3.1161	3.90215	3.00729	2.322	3.70201	3.14793	3.42715	2.74725	3.05751	3.17013	2.99576	2.92584	1.68706	3.38371
2-Monoolein	1.36204	1.82455	1.24793	1.66474	1.48864	1.46468	1.63216	0.750946	2.41401	0.917791	1.03026	1.27835	1.53195	1.85498
3,4-Dihydroxybutyric acid	2.46758	2.88751	2.61643	2.48344	2.42589	2.15283	2.18958	2.33679	2.68536	2.18584	2.64652	2.57014	2.64303	2.67529
3-Amino-2-piperidone	29.3694	41.4041	29.3485	37.6919	33.5489	37.0729	37.432	23.9053	24.1841	21.6555	21.2646	31.5565	26.1938	24.4477
3-Hydroxybutyric acid	364.158	90.6451	231.078	60.4279	190.996	39.3098	103.802	87.787	80.4612	113.366	213.035	227.348	175.313	73.4682
3-Hydroxypyridine	7.26273	10.3216	7.44789	3.82706	6.21771	3.78014	4.96396	8.85323	7.55734	7.81297	6.87952	6.29348	3.76344	4.36192
3-Indolebutyric acid	3.87162	1.93688	2.95404	4.70619	0.86154	3.10327	6.31198	1.0891	2.21885	1.30589	1.83608	1.63615	1.66084	2.42329
3-Methyl-2-oxopentanoic acid	4.74115	3.12184	4.68627	2.21304	2.41283	4.41001	4.59911	2.65163	4.10423	4.16589	5.35673	4.65061	2.54081	4.80161
3-Phosphoglyceric acid	2.79959	2.95454	2.34665	1.97881	2.61804	4.16982	2.19855	3.88066	1.7834	3.62014	1.94855	3.02495	3.88654	3.11498
4-Hydroxyproline	39.1422	50.5226	42.0754	45.6221	41.9419	44.392	42.6853	46.797	44.9256	42.9596	51.6988	41.9479	47.5327	49.113
4-Hydroxypyridine	2.21557	3.78498	2.29943	1.16497	3.27698	1.53424	2.46664	3.40491	2.25929	2.38992	2.16632	2.11617	1.35507	1.53815
4-Methylbenzyl alcohol	1277.33	2003.58	1271.3	1534.21	1503.5	1495.17	1530.67	1468.76	1358.41	1219.33	1066.13	1405.71	1221.14	1257.21
Acetylglycine	8.54927	3.47998	5.682	2.31141	6.01929	1.8473	3.30726	3.04716	4.28064	3.43956	5.60171	6.85875	5.39183	2.60209
Adenine	0.527516	0.504302	0.3788	0.012351	0.320597	0.18896	0.448395	0.375006	0.438965	0.29007	0.346672	0.0247775	0.455097	0.336698
Agmatine	1.23504	1.55941	1.08566	1.19055	1.59933	1.21837	1.19367	1.25002	1.20789	1.16487	1.26702	1.19898	1.15196	1.19361
Alanine	418.934	275.382	411.446	323.991	261.883	430.351	269.278	517.588	571.458	334.206	571.303	212.178	327.887	387.764
Allantoic acid	0.64102	1.09316	0.815375	1.0666	0.988943	0.879934	0.903869	0.680982	0.504604	0.697085	0.493558	0.724847	0.798197	0.887231
Allantoin	6.99872	5.08046	4.95806	7.13449	8.25982	8.02705	7.30223	4.27013	4.49162	3.29854	4.87344	7.24679	5.59582	6.55934
alpha-Hydroxyisobutyric acid	4.94015	7.53976	6.2708	4.89366	7.48026	5.74965	5.0527	2.82328	4.6733	0.229878	6.03929	5.88025	6.0047	5.75263
alpha-Ketoisovaleric acid	2.81509	1.6343	2.76765	1.43757	0.284569	1.76927	1.70909	0.798055	3.30659	1.19238	3.49805	1.4056	1.42529	1.93706
Aminoadipic acid	2.34757	2.27691	1.98644	2.66474	2.32146	2.76907	2.49685	2.01869	1.59586	2.22483	2.26903	1.99144	2.45859	2.25232
Aminomalonic acid	3.97412	5.68985	2.89224	5.43049	4.47061	4.48616	8.4251	3.64325	3.03173	3.13172	4.36704	3.95306	3.28079	6.27859
Androsterone	1.00453	0.588251	0.827934	1.11468	0.219301	0.785924	1.46507	0.263531	1.29404	1.22391	0.735972	1.1469	1.63017	1.2553
Arabitol	9.46879	4.62569	6.72446	8.48252	5.44807	8.35232	7.78083	3.75893	7.46357	8.64592	7.88512	6.80415	7.50643	11.3892
Arachidic acid	2.38707	2.04982	1.34941	2.50418	1.97423	2.26752	3.16755	1.71365	2.4861	1.6894	1.5988	2.33496	2.39592	2.47661
Arachidonic acid	4.48064	2.32704	3.52073	4.2245	1.25315	4.40813	2.01117	1.028	4.38261	4.85208	3.18117	4.90468	6.978	5.88856
Arginine	2.19657	2.31496	2.03869	2.93867	2.7491	2.62241	2.43124	1.60077	1.45286	1.51054	1.79242	2.45591	2.24615	2.02908
Asparagine	7.52473	8.31705	7.18263	10.5209	9.28113	8.29733	9.42762	9.77815	7.70445	6.38956	8.9236	8.89008	8.76284	8.67312
Aspartic acid	13.7324	18.7896	13.4559	13.7966	13.1993	17.7218	12.9817	14.65	15.7459	17.5446	13.7364	12.4971	14.4858	17.6197
beta-Alanine	2.63908	6.59941	4.45316	4.18524	3.8644	5.73038	5.23631	5.85878	2.31262	4.36022	3.61258	6.07343	3.25279	3.9217
beta-Glycerophosphoric acid	2.64058	3.74331	3.2198	3.62062	3.28899	2.75308	4.40371	4.38021	2.85181	3.83397	2.64087	3.80818	4.97407	3.4705
Capric acid	1.23854	1.65544	1.23035	1.46448	1.40614	1.51967	1.51699	1.16	1.16159	1.20729	1.32557	1.1721	1.25507	1.39437
Caproic acid	0.548517	2.61754	0.890733	0.411996	6.07516	0.0333736	0.47813	3.45948	0.512809	0.789953	0.0169484	0.347305	0.462652	0.560467
Cholesterol	101.504	95.8753	109.589	70.6581	96.5165	60.7488	99.8268	84.021	133.935	118.236	98.7127	125.661	131.383	128.237
cis-Aconitic acid	0.906028	1.41265	1.79905	19.7268	0.840654	2.16129	1.51463	1.46318	1.01097	1.45723	0.579841	1.83521	1.01063	2.72391
Citric acid	189.273	140.542	177.153	174.138	175.091	173.455	183.328	128.879	102.819	150.776	155.409	238.925	198.048	162.911
Creatinine	20.6851	28.5821	14.5466	34.0942	22.3014	33.3242	14.2783	27.3923	24.9706	22.2001	28.9428	34.7851	26.7952	38.7072
Cycloleucine	10.2938	11.1007	8.37731	19.1415	14.9866	24.2795	9.57252	9.43953	10.3253	18.8695	9.06432	9.18363	15.3689	9.69628
Cysteine	6.05269	5.10221	4.54962	6.30036	4.5082	7.46863	4.76006	4.55605	5.32325	5.24132	5.78198	6.9587	5.84871	4.08377
Cystine	0.933029	0.874526	0.616429	1.48168	1.14663	0.984285	0.440371	0.529393	1.14283	0.570968	0.862829	0.849154	0.644869	0.395255
Cytosine	0.745023	0.816546	0.73449	0.693423	0.939862	0.729518	0.768407	0.854026	0.764818	0.717722	0.847935	0.872252	0.66709	0.864227
Dehydroascorbic acid	4.99915	1.90487	4.38283	3.03262	2.2353	2.51477	4.02658	1.95199	4.61411	1.93877	4.22324	3.66833	3.63633	4.41472
DHA	6.3817	2.83979	5.32832	6.69824	0.995731	5.03753	10.3112	0.812514	7.61126	6.9313	4.07789	8.35422	10.9121	8.4504
Dihydrouracil	0.788524	1.09074	0.688773	0.898539	0.893913	0.823998	0.752831	0.730423	0.782986	0.607083	1.00869	0.773982	0.705756	0.938468
Dodecanoic acid	5.95468	4.10327	3.14444	4.37933	3.70462	3.63443	11.6852	3.56396	2.9614	2.45929	3.54992	4.40913	4.49853	3.84118
Elaidic acid	11.0043	11.6479	10.949	10.3727	9.38922	12.0897	19.491	9.33458	9.74455	8.91306	8.93593	64.3757	17.1044	11.7447
Erythritol	3.0766	3.50656	3.15399	3.82486	3.63413	3.62597	4.71994	3.47534	2.89166	2.78203	3.2618	3.86655	4.23987	4.13292
Erythronic acid	2.48758	0.514569	1.64683	2.81957	3.64249	2.56882	2.74701	0.535457	1.92699	1.53003	3.29313	2.50253	3.2719	2.75633
Erythrono-1,4-lactone	4.62564	6.36447	4.57524	4.97306	7.84054	4.75644	4.87287	6.18248	5.52779	4.03289	5.35056	4.3537	5.28872	4.39224
Ethanolamine	26.2448	43.2594	31.9192	30.8454	36.1398	36.702	32.9192	34.7646	29.0889	38.0095	38.0353	38.4748	24.2481	39.9432
Fructose	15.416	17.2828	11.9206	23.4833	17.5493	24.1399	30.9506	16.7834	9.49019	14.2266	8.07104	32.6643	30.383	13.1365
Fructose 6-phosphate	0.668521	1.33051	0.833461	1.50639	1.48446	1.17137	1.44902	0.427246	1.59645	0.980849	0.705157	1.20696	0.693756	1.05872
Fumaric acid	8.88678	5.44586	7.49914	10.1526	5.57129	12.6091	8.16597	5.1666	7.68217	15.0412	11.3652	9.32432	10.3552	10.0121
GABA	1.95006	2.56499	1.90556	2.13011	2.51048	2.5378	2.31513	2.44874	1.75058	2.12336	2.25414	1.92887	1.7435	2.56968
Gluconic acid	8.65427	6.71476	6.72697	7.4468	5.88145	5.55082	5.77627	5.31073	6.20177	4.77756	6.94628	6.44089	6.7069	5.71498
Glucosamine-1P	3.60761	3.23478	3.70913	3.36213	4.75779	4.12375	2.95799	2.70061	3.05927	3.22459	3.67986	3.12784	3.10612	3.10975
Glucosaminic acid	8.93178	7.3157	0.9048	2.64004	6.8824	8.43834	11.7881	10.9923	10.868	4.38258	10.5619	9.36715	2.70569	5.25072
Glucose	945.739	891.476	970.64	820.681	902.863	732.461	765.168	760.451	949.805	869.833	906.924	703.782	770.53	847.259
Glucose 6-phosphate	2.37257	2.23403	2.49435	1.62505	2.09433	3.08729	1.84172	4.44177	1.77696	5.07106	2.48731	2.97246	3.62833	3.32725
Glucuronic acid	1.60255	3.85021	0.796786	1.44551	1.08972	1.71427	1.55239	1.4212	1.55132	2.40655	1.35228	0.704689	1.84972	0.942128
Glutamic acid	13.5069	17.659	17.9644	15.7238	13.9836	18.6413	20.519	30.9973	12.0753	24.9827	16.7466	21.4989	29.3417	21.4499
Glutamine	251.396	183.121	191.336	215.457	254.844	188.119	199.789	199.418	202.666	176.843	251.258	217.285	250.348	252.38
Glutamylvaline	24.5903	12.8401	14.8646	9.54868	12.497	7.40893	10.5236	11.4801	8.78105	7.91043	4.75018	10.4443	8.72062	7.86692
Glutaric acid	1.32054	1.57934	1.30771	1.74106	1.88286	2.42217	1.32206	2.14276	1.2747	1.68367	1.49711	1.23929	1.20218	1.6401
Glyceric acid	3.3536	5.56665	3.64984	4.14642	6.16758	3.70353	4.60478	4.93432	3.58146	3.83626	3.3224	3.43231	4.21142	3.98391
Glycero-3-phosphate	24.2183	38.5323	46.6879	35.1965	33.5317	33.3266	50.9542	74.0078	26.5963	67.5783	25.3759	53.0679	72.3657	46.9574
Glycerol	201.717	223.584	203.682	134.569	185.511	151.962	158.172	118.015	234.176	211.971	226.592	147.784	217.013	250.061
Glycine	257.404	393.983	309.614	318.511	283.989	347.281	326.172	249.034	275.398	295.181	334.413	287.749	231.176	307.623
Glycolic acid	22.7657	32.9505	28.2508	45.275	33.2121	43.1614	34.8058	29.9791	30.8453	27.2442	26.4452	26.2121	43.6155	25.9749
Heptadecanoic acid	2.72258	3.61587	3.16002	2.78428	3.01696	3.3806	5.04751	4.76361	3.25678	3.54963	2.85915	3.78634	4.61497	3.44907
Histidine	9.5278	14.8458	12.314	7.09832	7.78258	6.74428	5.35808	8.24688	11.6879	10.5119	10.1634	6.9545	5.94737	6.28329
Hydrocinnamic acid	2.08706	0.995317	1.56494	2.06218	1.21242	1.4266	2.68565	1.28034	1.46927	1.11843	1.17355	1.0121	0.797753	0.84802
Hydroquinone	1.74805	1.62041	1.23085	1.40184	1.20772	2.12557	1.44194	1.1698	1.63689	1.01983	0.94038	1.53159	0.986636	0.0188216
Hydroxypyruvic acid	1.31804	1.87165	1.41723	1.43713	1.67139	1.55963	1.43156	1.3531	1.37374	1.76278	1.55001	1.45179	1.39507	1.77812
Indolelactic acid	1.63255	1.2073	1.21779	1.78517	0.804626	1.7138	2.10179	1.00468	0.968184	1.06798	1.43445	1.99102	1.39729	1.27517
Inositol	158.303	176.604	151.496	171.798	125.275	200.326	147.065	174.468	166.755	139.862	174.598	121.515	173.762	166.252
Inositol-4-phosphate	1.48805	1.44103	1.28511	1.06131	1.55495	1.16478	1.15922	1.05226	1.29697	1.42971	1.03642	1.34344	1.43862	1.49528
Isoleucine	120.264	156.669	125.128	129.094	125.316	119.333	138.032	115.811	127.821	103.115	121.947	135.335	88.1688	110.583
Ketoleucine	1.25654	0.604558	0.994225	1.08601	0.193716	1.11966	1.09267	0.311106	1.0432	0.960785	1.34406	1.08643	0.582204	1.25634
Lactic acid	595.818	665.802	532.197	582.377	554.606	390.017	321.372	535.988	172.702	663.432	552.286	580.559	647.593	564.842
Lactose	1.07653	1.74784	0.567195	0.969998	0.911144	1.00027	1.09927	0.669788	0.986352	0.488418	2.02816	1.13893	1.10174	0.601247
Leucine	211.637	251.448	201.382	202.342	225.152	191.589	214.713	208.428	204.786	188.474	220.259	192.633	149.26	202.836
Linoleic acid	33.449	41.2477	47.1531	42.0072	22.6407	44.368	69.4072	35.0734	46.9006	38.4004	30.3721	42.1495	63.9771	47.659
Lysine	69.7382	248.242	244.8	220.285	175.345	222.142	246.145	247.14	156.213	196.914	146.532	144.486	65.8086	175.869
Maleic acid	22.3842	29.3812	23.775	23.4127	24.0103	22.3429	25.339	22.4953	24.6412	20.4436	22.9189	24.5012	18.0643	19.6874
Maleimide	2.70808	2.65981	2.82191	4.3758	2.09067	2.66189	1.5505	2.93475	3.04052	1.67965	6.05418	2.49917	2.88702	3.1657
Malic acid	42.1138	35.8241	37.6956	64.5629	33.9415	77.5508	50.2112	39.9055	29.2231	50.3157	55.37	55.3403	58.8182	37.1435
Malonic acid	5.90668	9.50926	6.51094	4.62767	6.0642	7.66981	6.99401	9.41061	6.5118	8.96465	5.5524	8.42351	4.05143	5.36103
Mannitol	9.7778	27.4654	8.13265	11.2597	7.96846	12.6166	13.4259	10.4172	11.44	16.3488	8.35249	11.991	13.9596	7.68916
Mannose	89.8933	48.8436	62.6181	55.6256	83.7553	46.276	47.9353	30.8056	58.9162	38.6447	66.2596	48.5866	61.0701	66.9726
Methionine	21.8507	26.0612	21.2193	46.9935	9.3934	44.4259	53.3637	19.8418	27.8118	24.7293	27.7179	42.5035	32.7452	35.6471
Methyl beta-D-galactoside	1.18904	1.04846	1.20573	0.867661	1.34087	1.2555	1.07096	1.34331	0.996315	0.958492	1.24545	1.43248	0.900416	1.30549
Methylcysteine	0.97953	0.942169	0.98066	1.02293	0.668346	0.826818	1.25503	0.796655	1.03558	0.87193	0.944489	0.99068	0.953303	0.876775
Methylmalonic acid	2.42558	3.08319	2.23663	1.87295	2.66033	2.60267	4.96585	1.69079	2.01842	2.32744	2.05949	2.04687	0.899527	3.80354
Methylphosphate	9.11878	10.0734	9.16957	4.74192	10.1333	6.81103	8.64033	8.95398	10.8803	9.7632	8.32938	9.19707	6.16736	6.75802
Methylsuccinic acid	58.9208	73.4704	62.8055	56.9207	68.0261	58.753	55.7411	58.9021	65.5792	70.5288	65.1076	56.0543	59.4159	65.1929
Myristic acid	6.90721	9.6373	6.41951	5.5143	7.67188	5.9593	8.48127	8.36442	5.58288	5.40757	6.90622	8.295	12.5636	13.4015
N-Acetylgalactosamine	1.74755	5.28279	5.44136	7.55752	5.20527	4.53786	3.58244	4.33403	5.05366	3.53014	4.97359	4.34992	1.19863	5.28313
Niacinamide	3.1056	3.34289	2.51194	2.40404	2.96892	3.22125	2.71208	4.34149	3.48417	4.08907	3.47391	2.86117	2.7608	4.14965
N-Methylalanine	7.59574	6.66162	6.38585	4.94351	8.04052	7.01503	9.38278	6.7711	7.99455	4.92144	6.92163	7.17204	3.95632	5.77877
Oleic acid	55.3502	85.2149	71.753	63.8682	59.569	76.3667	105.701	60.5892	75.4292	57.8724	50.8663	64.2418	109.922	85.972
O-Phosphoethanolamine	1.88456	1.84508	1.82216	1.44551	2.41806	2.12792	1.7039	1.96272	1.447	2.12852	1.38515	2.19638	1.83683	2.27115
Oxoglutaric acid	11.8634	6.97205	9.56144	14.8336	5.82505	12.9419	14.4978	6.68668	6.87516	9.67206	13.0991	14.8728	16.4995	10.3294
Palmitic acid	340.363	531.037	426.109	349.153	373.736	345.777	533.038	450.261	489.903	446.349	353.528	414.974	541.215	433.015
Palmitoleic acid	7.05272	18.9364	15.2831	4.99512	12.9174	9.92699	15.5324	11.2297	13.7949	14.0323	10.8341	13.156	12.4289	16.2368
Pelargonic acid	3.2176	5.66328	3.48707	4.88881	4.16776	4.8434	4.06718	3.95902	4.15991	3.22173	3.8627	2.77802	4.2652	2.98375
Phenol	62.9965	42.8077	27.6554	64.5117	34.1133	66.7594	69.4441	23.5317	60.7201	44.0958	84.0832	58.3489	129.209	45.0674
Phenylalanine	46.6784	43.963	35.9016	50.0998	47.2354	47.0525	54.0032	48.866	34.4907	34.8755	48.3143	44.9586	39.6085	50.315
Phosphate	1613.36	703.942	1596.85	1424.29	1596.62	1707.38	1520.29	1556.57	1869.27	1893.6	1546.87	1532.1	1578.43	1557.81
Phthalic acid	1.99506	2.00694	1.52022	1.65283	3.14436	1.79888	2.40812	0.819977	0.736687	2.27527	1.05132	0.778601	1.28796	1.05872
Picolinic acid	1.71505	1.70738	1.2635	1.36126	1.78626	1.42848	1.69918	1.51775	1.6826	1.40506	1.58442	1.45893	1.24618	1.60036
Pinitol	2.19957	2.6888	1.58503	3.13099	3.52866	2.32205	4.40984	3.25705	2.57518	1.77596	1.92288	2.90023	2.10438	2.16972
Proline	136.693	209.289	180.324	242.16	172.745	183.517	230.778	214.743	183.151	158.088	159.055	214.031	158.483	158.794
Pseudouridine	3.52411	3.35919	2.84201	2.82927	3.70201	2.778	2.69226	3.09007	2.54998	3.5118	3.10207	3.63515	4.11276	3.68747
Pyroglutamic acid	373.985	413.575	388.209	362.446	387.842	367.819	393.391	433.507	381.909	425.248	457.058	390.143	429.065	448.411
Pyruvic acid	69.9747	38.6398	49.7313	92.0281	11.0637	126.669	110.484	26.5149	76.5287	60.9193	51.2607	96.3719	140.621	69.9517
Rhamnose	10.3998	9.91391	8.57425	8.73616	13.4614	10.853	7.98709	9.64056	9.4984	7.74017	9.11517	11.3443	11.1939	12.6257
Ribitol	2.23007	1.83662	1.71113	2.46492	2.43842	2.36529	2.73898	0.0862888	1.83498	1.83787	1.99735	2.42442	2.51503	2.30565
Ribose	22.5367	21.4573	22.8677	23.1926	31.8509	17.9902	26.654	19.429	20.5499	17.039	21.5815	24.3617	25.0939	31.7615
Ribose 5-phosphate	1.20904	1.0086	3.1138	0.533742	0.716384	0.919418	1.40135	3.85548	1.18855	3.09503	1.02564	2.42945	2.76258	2.26749
Ribulose-5-phosphate	2.03156	1.82938	4.44311	1.05249	1.32051	1.7923	2.19147	6.071	1.73535	6.04675	1.85097	4.35496	5.12739	3.57559
Sarcosine	1.11403	0.899288	0.886211	0.865015	0.514313	0.957492	1.00157	0.946845	1.13052	0.757851	1.06672	0.918027	0.550205	0.58138
Serine	94.3409	128.501	98.1298	108	99.9533	103.043	109.49	110.944	106.434	88.6267	95.5321	75.589	84.7933	94.1213
Serotonin	3.73162	2.18933	11.9412	3.49314	0.991554	5.33977	11.1622	10.3103	3.1718	24.1595	4.3655	19.7666	18.3896	9.23202
Stearic acid	122.575	114.704	123.3	125.835	121.328	115.889	203.424	149.532	107.206	91.9722	113.986	151.879	166.005	122.067
Succinic acid	96.4295	89.7458	91.0341	108.018	127.714	120.894	72.5082	94.3356	90.5369	128.805	145.105	100.542	92.5087	90.4427
Taurine	139.31	145.601	129.847	140.776	130.788	158.42	131.118	148.863	115.394	164.798	135.775	160.782	168.293	194.53
Threonic acid	7.36723	4.64562	4.33761	4.71722	4.93427	5.72615	6.87365	6.46606	5.87709	3.76632	7.60676	7.29004	5.64738	5.13308
Threonine	52.3906	79.4937	56.611	87.0577	63.2146	78.3677	85.7826	83.2314	61.8196	52.1065	58.4659	64.6302	54.2854	59.501
Thymidine	3.63561	2.76551	3.61669	2.0516	3.87902	2.00429	3.48898	3.751	4.26716	3.79728	3.6737	3.4151	3.68122	3.81243
Thymine	0.31501	1.01162	0.840494	0.0247021	1.01818	0.0333736	1.00063	0.973897	1.10357	0.908618	0.852043	0.886111	0.761754	0.879389
Tryptophan	81.723	73.8117	82.3438	99.3249	64.2427	72.5222	105.684	86.1498	83.5047	67.0835	106.668	108.063	96.4339	76.4159
Tyrosine	59.9679	136.488	80.1951	81.3317	61.5824	71.2789	81.3402	57.8839	52.4261	73.0185	44.4932	65.2631	51.0393	47.671
Uracil	10.8418	12.6196	10.1357	8.82791	9.97924	10.884	8.88152	8.85603	11.1031	14.8337	10.5085	12.936	10.4126	8.29093
Urea	126.806	136.862	101.33	167.866	123.367	110.942	158.162	143.415	163.831	91.716	129.735	143.119	76.4429	119.618
Uric acid	16.802	14.9159	22.4919	17.1772	13.1758	24.3632	18.1416	22.9729	14.0715	33.7014	19.2015	25.735	25.3512	18.2706
Valine	212.401	2.97508	219.704	228.746	228.18	230.774	2.20941	232.44	231.66	194.15	224.897	216.51	125.061	218.888
Xylitol	3.62711	3.04333	2.49184	3.91087	3.48428	3.08306	2.9948	2.21226	2.73342	3.08242	3.36452	2.50253	2.91858	4.11828
Xylonolactone	4.42664	3.39483	3.70059	3.92675	3.49994	3.90612	3.6504	3.78178	3.25795	3.68607	3.86989	4.22939	4.33053	3.70786
Xylose	5.20866	5.16139	3.97037	5.07363	7.9011	11.9209	7.011	1.52055	1.55718	6.40734	2.39075	2.52646	3.29279	2.38773

## Sheet: testis-o FMT y vs y FMT y
	Group
	y FMT y							o FMT y
testis metabolites	y FMT y-1	y FMT y-2	y FMT y-3	y FMT y-4	y FMT y-5	y FMT y-6	y FMT y-7	o FMT y-1	o FMT y-2	o FMT y-3	o FMT y-4	o FMT y-5	o FMT y-6	o FMT y-7
Benzoic acid	3.26386	2.04684	4.06372	4.46651	2.32969	4.22027	2.77004	2.84313	2.47554	2.05507	2.14572	3.73209	2.31257	0.204497
1,5-Anhydrosorbitol	17.517	15.6945	14.0645	17.4803	16.6011	16.1224	14.6871	16.312	16.387	15.2254	14.3575	16.352	14.4913	17.881
11Z-Eicosenoic acid	0.763423	0.0265575	0.827389	0.481722	0.863306	0.672619	1.01887	0.0241792	0.446304	0.605016	0.59318	0.654353	0.889316	0.605175
1-Aminocyclopropanecarboxylic acid	22.7212	25.7099	21.5358	21.3448	21.8609	23.8293	25.1295	24.1205	28.2481	23.0075	24.2387	23.3154	24.1207	24.1938
1-Hexadecanol	4.15211	0.943269	1.97605	4.07357	14.7295	1.24649	1.40034	1.7416	1.0537	4.51437	1.27983	1.52748	2.25943	1.17794
1-Monopalmitin	1.24973	0.814642	1.0084	1.02352	0.903956	0.882827	0.796937	0.94679	0.930372	1.05683	0.881296	1.00159	1.02387	0.919278
1-Monostearin	0.834542	0.0761527	0.766151	0.738298	0.216909	0.774545	0.829069	0.945754	0.825002	0.793428	0.668675	0.78062	0.810184	0.793466
2,3-Dihydroxypyridine	1.90476	2.10316	1.81755	2.14647	2.13578	2.14135	1.95704	2.06525	1.92043	1.96476	1.90228	2.11673	1.79749	1.61657
2,5-Dihydroxypyrazine	14.2797	15.0328	18.9692	16.3734	10.0158	16.2112	18.1756	14.0644	16.7678	16.5104	14.564	16.555	18.0206	18.6415
2_hydroxy_3_methylpentanoic acid	5.89428	2.77477	8.00597	2.70474	1.8279	4.24774	6.04148	2.50981	3.04834	5.77198	6.66467	6.54309	9.14085	5.30307
2-Amino-2-methyl-1,3-propandiol	11.6723	9.5866	9.24627	11.3304	8.81932	9.49612	7.60061	10.0492	11.2239	8.39094	8.38977	9.64935	8.57835	10.8857
2-Hydroxy-3-methylbutyric acid	6.45072	3.9257	10.5699	3.15995	3.5112	5.13057	8.68187	3.40582	3.48566	7.01829	8.65863	7.87766	14.4787	5.51588
2-Hydroxyglutaric acid	28.254	21.3627	12.0144	35.88	61.3997	30.7702	26.2119	18.8633	21.7693	23.9609	22.8325	22.8	12.0016	40.8427
2-Hydroxypyridine	101.573	121.546	106.967	98.0471	129.584	107.387	124.6	153.134	116.522	114.475	124.411	109.307	71.2447	105.482
2-Monoolein	1.73775	0.0703932	1.36772	0.980334	1.45273	6.4472	1.40781	0.0687381	0.113293	1.06247	1.25518	1.44659	1.4521	1.514
3-Amino-2-piperidone	15.8328	12.202	14.2527	14.4803	7.86439	13.6301	12.3456	12.6948	14.0794	12.2008	12.6242	13.5619	14.5239	14.7743
3-Hydroxybutyric acid	7.38115	9.75298	4.85019	7.80654	15.4899	6.95184	6.88064	6.28902	7.95874	6.24207	6.43407	9.38322	8.79318	8.7115
3-Hydroxymethylglutaric acid	0.69819	0.616901	0.604726	0.651062	0.655393	0.584541	0.559687	0.462169	0.57148	0.526533	0.53078	0.645365	0.586783	0.746554
3-Hydroxypyridine	5.93989	7.60759	6.06707	5.86875	8.12794	5.62816	7.53448	8.13286	7.61173	6.99679	7.16772	5.6544	6.51575	5.65555
3-Phosphoglyceric acid	0.751652	0.794804	1.32675	1.3327	0.391836	0.955923	0.996826	1.04627	0.91532	0.788053	1.20228	1.2094	0.672201	1.89613
4-Amino-1-butanol	1.14869	0.903273	1.0075	0.815057	1.09921	0.887594	1.05063	1.0594	1.05634	1.14983	1.03742	0.80298	0.99816	1.16536
4-Hydroxypyridine	2.97742	3.90778	2.95203	2.77252	3.92336	2.77765	3.28639	3.92256	3.80969	3.62499	3.59683	2.86732	2.92077	2.84974
5-Aminopentanoic acid	0.37227	0.501712	0.42664	0.259783	0.468138	0.817676	0.625071	0.525726	0.548769	0.263132	2.44821	1.24733	0.403949	0.255888
5beta-Coprostanol	1.21172	1.10037	1.2117	1.09216	1.41508	1.04877	1.24379	1.36302	1.14771	1.19632	1.16582	1.20787	1.14757	1.02718
Adenine	0.366384	0.713212	0.323301	0.559122	1.09454	0.494646	0.550346	0.692217	0.611357	0.0268777	0.401359	0.641639	0.0377095	0.414112
Alanine	455.399	414.375	512.002	440.038	418.686	440.639	483.219	453.642	419.38	477.086	467.184	468.126	572.524	450.724
alpha-Tocopherol	0.37178	0.303011	0.270168	0.379946	0.459475	0.355946	0.413227	0.414156	0.358628	0.425204	0.326377	0.427905	0.402806	0.337133
Aminomalonic acid	21.083	12.124	15.4685	16.6567	29.0672	17.9578	10.3303	11.8509	17.2654	16.9413	14.3719	20.4781	13.7146	25.199
Arabinonic acid	0.485324	0.454356	0.693881	0.57922	0.581091	0.577277	0.558193	0.484276	0.519456	0.539435	0.576745	0.719898	0.892459	0.660831
Arabitol	1.03613	0.822001	0.888402	1.01262	1.23215	1.2726	0.965068	0.924683	1.24754	1.01786	0.995823	1.41809	1.16728	1.35066
Arachidonic acid	11.0533	5.97991	10.9087	8.59316	6.31103	7.65941	6.10014	7.99228	8.51675	7.47253	8.57389	9.50883	9.96274	7.3602
Arginine	1.60508	1.30995	1.38934	1.56576	0.978925	1.19768	1.1388	1.21725	1.47465	1.23637	1.19201	1.2379	1.42096	1.34256
Ascorbic acid	3.51131	3.18625	2.51796	3.55636	3.00175	3.15879	2.65795	3.14468	3.07078	3.006	2.54682	3.08872	2.10802	3.41099
Asparagine	5.19069	5.18254	4.55615	7.85657	7.23132	4.30018	3.5341	6.07694	5.19641	4.35149	4.32045	4.39019	5.13021	4.62283
Aspartic acid	161.807	139.751	143.434	178.67	126.268	135.628	121.67	146.152	161.053	133.034	123.708	138.708	133.302	158.476
Asymmetric dimethylarginine	8.73559	6.26692	7.33078	8.73898	3.95002	7.27736	5.9152	6.82684	6.68558	6.73527	6.44486	7.19459	7.18024	7.30028
beta-Alanine	0.56331	0.679615	0.790016	0.633315	0.689379	0.922099	0.931442	0.633842	0.474297	0.675167	0.813504	0.822928	0.86132	0.552505
beta-Glycerophosphoric acid	5.46241	5.09839	4.29094	4.99169	6.92444	5.3124	4.55932	4.51254	5.82942	4.78825	4.37823	5.31725	4.23147	6.04344
Capric acid	0.701869	0.73209	0.946713	0.622625	0.97426	0.695547	0.999067	1.15922	0.697449	0.875405	0.731845	0.892638	0.863891	0.621382
Cholesterol	126.613	101.739	114.062	117.718	139.063	115.004	111.807	119.965	115.066	118.434	109.087	118.439	107.414	125.47
Citraconic acid	1.66982	1.88526	1.38686	1.60232	2.69421	1.63989	2.19653	2.19375	1.51743	1.78414	1.67349	1.62459	0.491081	1.38244
Citric acid	1.39417	1.61616	1.31572	1.34596	2.19942	0.479664	3.70522	3.70357	2.02553	1.30572	0.929315	0.663779	0.87589	0.72523
Citrulline	26.0263	18.9895	22.0446	23.7857	10.8158	19.019	17.0521	19.131	22.2537	19.2863	18.2286	19.711	22.8997	21.4336
Creatinine	687.069	836.096	653.18	608.03	855.123	610.622	864.322	789.79	732.972	714.325	617.771	611.312	708.461	632.845
Cycloleucine	4.06015	6.297	5.51187	2.9859	2.51362	4.81208	2.11508	1.97164	4.16462	1.92471	1.91435	2.25987	1.85634	4.44222
Cysteine	67.6931	45.7511	54.5953	48.1779	14.7465	58.9928	52.8359	39.9859	37.9327	48.8687	43.8568	71.5766	58.6229	64.2544
Cysteinylglycine	5.44476	6.12709	2.30115	5.15098	6.5546	5.36756	3.42911	5.89214	4.81216	3.79378	3.49694	3.20008	3.35186	4.18143
Cystine	1.06457	0.653057	0.508366	0.317299	0.196585	0.745261	1.561	1.26665	0.746569	0.813587	1.24645	1.23176	1.96061	0.476805
Cytidine	2.84892	1.81423	2.11024	2.0169	1.23948	1.93704	1.61218	2.05696	1.83539	1.64626	1.81241	2.09941	2.35856	2.70005
Cytosine	1.67767	1.75375	1.40825	1.46933	1.48105	1.41561	1.87297	1.91569	1.55546	1.76129	1.50092	1.39288	1.63922	1.50441
Dehydroascorbic acid	31.2332	27.1404	21.71	30.2794	26.2684	26.2873	25.3981	26.7847	26.4207	25.1516	23.3566	26.3863	20.6965	28.165
DHA	3.02451	1.82255	2.90385	2.10457	2.11445	2.36949	2.11844	2.2656	1.78363	2.43888	2.1714	2.96793	3.23531	2.23476
Dihydrouracil	1.53396	1.82063	1.45328	1.52898	1.03523	1.72797	1.79526	2.04315	1.76964	1.45301	1.76952	1.82737	2.11002	2.05947
Dodecanoic acid	2.93843	2.75302	3.7085	2.72398	6.51295	3.85139	4.01346	4.1046	3.40512	3.58064	3.11407	4.66268	3.20388	3.1551
Elaidic acid	9.38694	5.17294	8.2543	7.31969	8.39783	8.95267	6.32282	6.00371	5.23232	8.30036	7.08991	7.65385	10.2341	6.39464
Erythritol	7.3169	6.45506	6.24831	7.25127	6.94477	6.61405	6.52607	6.11217	7.28215	6.24959	6.47105	6.72986	6.06524	7.90694
Erythrono-1,4-lactone	1.78238	1.2242	0.747239	1.63717	2.31803	4.68632	2.01719	1.81552	1.65872	1.90966	1.78288	4.57126	1.36526	1.9375
Ethanolamine	324.984	367.676	368.21	303.374	318.408	378.478	409.392	393.787	343.85	394.904	385.527	344.745	408.163	352.423
Ethylphosphate	0.692795	1.12245	1.13876	0.0156084	1.5097	1.63671	0.989727	1.00344	1.45854	0.860623	0.353597	0.983612	1.35526	1.43276
Fructose	19.8157	16.3603	21.7602	16.8962	6.82549	24.3396	13.4691	13.6754	39.1995	26.9174	23.5539	27.7788	21.5099	50.7665
Fructose 6-phosphate	0.751161	0.289252	0.422587	0.236264	1.41874	0.610647	0.829069	0.0162346	0.232923	0.446975	0.470949	0.0278401	1.06044	0.0206843
Fumaric acid	4.467	5.26062	4.3085	2.68635	2.63257	2.1359	6.41959	6.80473	4.37088	3.24951	3.67386	3.51904	4.41344	3.08324
GABA	50.14	38.9979	70.5325	30.539	5.63298	43.0372	49.9115	39.1289	52.5469	57.4604	72.9978	58.7901	87.1784	49.5037
Galactose	1.2642	0.661057	0.882323	0.544583	0.674718	0.59067	0.789839	0.706379	0.663646	0.898789	0.867943	1.3497	1.08472	0.730987
Gluconic acid	3.30776	0.739449	0.456358	3.68037	5.24415	2.49117	1.66187	1.82864	1.8037	4.11282	2.2035	2.13887	1.71207	2.10489
Glucose	37.6388	25.1176	40.816	29.8856	49.7123	30.4093	42.4312	27.2279	31.522	38.6251	39.2015	53.3237	66.7399	31.4463
Glucose 6-phosphate	0.978987	0.659137	0.0461537	0.744071	0.972261	0.950702	0.718477	0.620025	1.13372	0.831326	0.726709	0.863483	0.711339	0.0243094
Glutamic acid	193.065	158.807	163.784	204.391	201.346	163.703	149.673	157.352	197.727	187.251	160.617	179.336	176.439	198.862
Glutamine	88.449	88.9988	84.0037	103.822	88.4488	77.3701	69.2409	96.2165	92.9783	69.6078	69.3615	89.8316	106.689	108.054
Glutaric acid	1.01872	1.07158	0.953017	0.995087	1.0349	0.913019	1.09808	0.896014	0.895249	0.900939	2.95023	0.911271	1.00587	0.81671
Glyceraldehyde	0.528977	0.494673	0.560373	0.487494	0.207913	0.603609	0.501028	0.430736	0.569104	0.498043	0.503047	0.579601	0.446515	0.676184
Glyceric acid	13.9621	18.8302	33.0841	24.8894	3.35227	20.7014	28.4861	26.4549	16.5647	20.931	22.5871	23.4947	28.6232	23.3095
Glycero-3-phosphate	13.0687	18.1877	10.1018	16.8053	45.0409	14.308	11.9059	13.3894	17.8807	12.0976	10.5817	13.6176	8.41522	16.0858
Glycerol	145.244	135.912	124.137	152.269	156.362	136.006	142.903	133.076	138.266	155.675	146.238	127.466	126.587	141.041
Glycine	583.667	615.712	610.982	588.335	568.101	586.188	688.128	625.384	539.164	609.225	579.602	605.674	646.787	567.184
Glycolic acid	7.60333	6.93981	6.50204	5.6265	12.9423	6.77386	7.99142	6.98262	6.02511	6.78231	6.62281	7.72991	6.21007	5.9253
Guanidoacetic acid	10.8216	9.38022	9.24964	10.1345	9.63531	9.00738	8.76482	8.72974	9.27467	8.84651	7.3752	9.14231	9.01401	9.79348
Guanosine	0.405868	0.41724	0.228292	0.282447	2.03215	0.297605	0.367271	0.466659	0.283363	0.306136	0.276304	0.21461	0.345385	0.230726
Heptadecanoic acid	1.06874	0.969827	0.795869	0.971354	0.940941	1.01154	0.770784	0.73125	0.846393	0.879974	0.847143	0.823805	1.17299	0.773209
Hexadecylglycerol	1.4648	1.01366	1.05973	1.15994	0.752686	1.23469	0.867552	0.97995	1.0471	1.22051	1.03717	1.49942	0.787329	1.70976
Histidine	22.864	18.4133	21.2025	21.9084	9.8299	18.8097	16.5881	20.9126	22.9878	18.2803	19.4296	20.014	25.2023	24.7103
Hypotaurine	9.20375	13.9724	11.9299	10.4206	15.3879	31.4167	11.6006	9.98983	9.63172	12.0659	11.3893	27.0926	13.9985	11.3301
Hypoxanthine	176.588	123.496	166.302	133.297	108.271	150.335	166.768	120.328	144.936	164.649	155.026	158.105	168.44	175.969
Inosine	60.9535	75.4795	41.2571	77.9112	108.818	62.8235	42.0438	68.6407	82.6811	48.5867	44.5481	55.2241	30.3113	74.5466
Inositol	493.238	534.809	448.735	455.374	569.272	466.921	553.035	513.216	523.905	510.596	468.647	455.83	508.211	493.227
Inositol-4-phosphate	3.4191	3.0877	2.6947	3.41374	4.63373	2.89841	3.08799	3.51877	2.2949	3.40298	2.57918	3.36471	2.21401	3.51974
Isoleucine	47.8132	38.0415	32.5854	48.3962	28.7797	34.3889	24.5698	39.8139	50.5005	30.5545	31.5428	36.4099	29.462	43.646
Ketoleucine	0.752142	0.528909	1.65163	0.417791	0.380508	0.682154	1.56772	0.56234	0.506516	0.978078	1.25441	0.975063	1.58409	0.611786
Lactic acid	521.28	609.773	565.033	477.476	505.893	610.477	586.454	512.015	597.508	473.71	535.893	579.44	525.443	614.717
Lactose	0.548841	0.0364765	0.25756	0.0179603	0.211245	0.0560705	0.0347469	0.145075	0.0483276	0.0317156	0.105797	0.0506384	0.0437088	0.0339052
Leucine	99.3095	95.3086	72.7909	116.769	67.4579	82.2779	61.6937	98.1781	98.554	75.1781	78.1441	89.8783	74.9543	94.3144
L-Gulonolactone	17.5786	10.8226	17.4483	11.0375	4.80033	12.0232	10.4013	10.072	13.0527	15.2609	15.084	16.014	25.4159	23.0201
Linoleic acid	2.32706	2.96772	2.27391	1.38316	1.76826	4.58167	1.54904	1.17684	1.29613	1.9876	1.8992	2.2818	1.99146	1.83621
Lysine	77.5528	62.4935	75.2174	76.6001	43.0587	67.1595	66.1959	68.0041	75.0749	67.8099	71.4782	71.673	85.8837	81.7755
Maleic acid	1.87901	1.53041	1.49718	1.93159	1.62965	1.5307	1.29311	1.56889	1.80291	1.50246	1.36252	1.61232	1.4541	1.83642
Maleimide	2.00261	16.5123	1.71016	2.03251	8.0583	2.21149	6.3019	30.4679	2.20617	2.60659	2.91711	2.18863	1.74978	1.67543
Malic acid	4.34143	9.01673	7.13356	2.83538	3.21799	2.14907	9.76762	11.833	8.48031	5.08902	5.62648	6.11606	5.30962	3.7671
Mannitol	2.67161	2.28746	2.40787	2.85526	2.62091	2.50183	2.4293	2.56576	2.52307	2.48457	2.73068	2.84474	2.53168	2.8427
Mannose	17.5786	10.7788	17.4202	11.0321	4.80033	12.0041	10.3826	10.0244	13.0371	15.2813	15.0544	15.996	25.3997	13.8655
Methionine	29.6134	23.9759	24.9543	27.8699	15.4949	25.3852	19.2595	24.4058	26.9486	24.8989	25.4651	26.1255	24.4409	29.6666
Methyl alpha-D-Mannopyranoside	0.461782	0.377884	0.537184	0.692328	1.3541	0.886913	0.655708	0.5088	0.55854	0.463371	0.468124	0.688989	0.679057	0.70881
Methylcysteine	2.12645	1.32371	1.73628	1.43148	1.22449	2.00492	1.51803	1.41759	1.84754	2.03598	1.7061	2.29561	1.80406	2.42155
Methylmalonic acid	1.86944	2.21675	1.89996	1.76332	2.10779	1.87643	2.53316	2.3409	2.27087	1.82392	2.05969	2.03386	2.12573	1.9326
Methylphosphate	272.45	302.665	281.828	251.165	243.62	306.972	305.705	284.311	332.48	311.855	290.424	293.608	293.44	333.37
Methylsuccinic acid	39.2122	43.4851	39.3988	39.387	42.341	36.5335	2.98188	45.906	38.0296	37.6352	39.1065	35.7209	39.7181	29.4704
Myristic acid	5.30865	3.09986	5.07915	4.09581	5.22415	5.35893	3.86737	3.68284	2.9361	5.05381	4.09448	4.40291	5.9961	3.42869
N-Acetyl-D-glucosamine	1.23747	0.887595	1.06311	0.483218	0.00832986	0.434036	0.876146	0.972351	0.901851	0.760369	1.02612	1.50775	1.11643	0.549733
Niacinamide	12.3031	10.2294	11.6598	13.6116	14.413	11.9042	10.1857	10.3653	11.5157	12.0167	10.895	11.0714	12.245	13.2397
Oleic acid	32.7544	16.6218	30.0231	23.3037	27.3832	42.0375	22.2317	19.666	18.0769	28.2672	25.2972	28.2801	35.4492	23.5933
O-Phosphoethanolamine	47.6449	53.0128	70.2812	72.8184	71.103	58.4391	57.2521	47.0887	40.7373	53.1043	69.2128	61.6883	68.9856	50.2099
Ornithine	11.0943	8.45007	13.1211	10.4736	6.20208	11.5705	12.1263	9.06238	9.40619	9.68724	11.3462	13.0307	12.789	11.384
Orotic acid	0.515979	0.920552	0.420786	0.505882	1.28047	1.01699	0.613115	0.69049	0.442079	0.388382	0.485329	0.5408	0.497937	0.643985
Oxalic acid	3.29574	3.71516	2.55534	2.48408	4.60475	3.05777	4.22978	4.83965	3.55432	3.82442	3.55908	3.26979	3.57469	3.56026
Oxamic acid	416.548	391.211	406.855	445.463	365.426	618.183	7.46797	353.311	396.172	462.69	658.78	373.572	301.935	419.36
Oxoglutaric acid	0.791626	0.72505	1.14799	0.764169	0.200916	0.778858	1.18177	0.770973	0.985302	1.15305	0.903893	1.18682	0.96645	1.15363
Palmitic acid	197.075	133.526	162.726	169.829	212.455	176.509	142.102	139.896	134.192	174.818	147.096	166.302	186.428	150.063
Palmitoleic acid	2.41387	1.39155	2.56209	1.80672	2.389	5.84064	1.89352	1.62208	1.59006	2.54558	2.24689	2.8831	2.52911	2.25672
Pantothenic acid	3.3882	2.49544	2.85838	2.8991	2.07913	2.5688	2.40053	2.79132	3.2633	3.06997	3.05988	3.03019	3.13189	3.71379
Pelargonic acid	1.25071	1.52753	1.28735	1.23328	1.96118	1.28508	2.09602	1.91534	1.06928	1.13692	1.11163	1.25324	1.40554	1.34896
Phenol	7.84048	49.155	2.4225	2.35793	29.9798	15.0432	84.4261	84.7624	19.3197	20.9493	20.5928	20.9134	4.00978	26.7224
Phenylalanine	35.3867	29.8848	30.0496	37.4334	22.9897	29.228	24.2679	31.1664	38.7506	30.1237	29.926	32.7295	32.2005	38.3932
Phosphate	1483.04	1661.19	1365.81	1369.86	1778.97	1389.64	1788.84	1688.11	1557.84	1596.8	1479.74	1345.15	1546.27	1376.82
Pinitol	0.701624	0.485393	0.455458	0.499682	0.665389	0.447656	0.733048	0.329529	0.556428	0.402896	0.359503	0.576313	0.317389	0.526703
Proline	235.544	164.152	215.718	221.434	121.469	204.862	152.045	162.418	182.246	171.846	178.904	220.477	199.026	200.4
Putrescine	6.22804	6.0039	5.30047	5.85977	6.74319	6.9616	6.79583	5.84067	5.99077	6.31974	6.923	7.24129	5.69071	6.0187
Pyroglutamic acid	982.028	926.567	904.182	948.17	987.169	899.783	973.539	957.205	1009.77	942.677	888.354	964.465	1012.63	1023.38
Pyrophosphate	13.9025	17.8946	14.6816	21.4183	27.1433	18.7005	13.2763	18.228	19.2758	13.166	14.0435	15.368	12.729	18.1263
Pyruvic acid	25.9704	22.1025	36.0949	20.3131	0.609079	37.1384	62.5523	31.7163	23.9042	36.2792	37.3642	33.4134	28.123	28.1515
Quinic acid	2.89208	2.97187	2.61455	3.48965	3.55218	1.30869	6.02467	6.53323	4.06744	2.44748	1.83475	1.92163	2.1663	0.212174
Rhamnose	2.8987	2.34793	2.71879	2.44004	2.45564	3.42779	2.65646	2.41171	3.47325	2.77324	2.72323	3.46007	3.07218	4.0586
Ribitol	10.8731	7.65303	7.87787	10.4416	7.44356	11.2348	7.29349	7.89867	8.96226	8.43367	9.08875	10.0722	10.9263	13.0522
Ribose	114.556	134.596	92.566	99.692	202.965	101.533	90.6024	119.438	129.704	108.339	99.2313	101.93	87.6135	103.746
Ribose 5-phosphate	0.967215	0.883115	0.294033	0.416936	0.566764	0.366615	0.698301	0.890487	0.699298	0.50315	0.0174616	0.269852	0.357955	0.349501
Ribulose-5-phosphate	1.72941	1.44562	0.723599	0.896947	0.791003	0.723696	1.10069	1.26423	1.15168	0.925129	0.858698	0.706307	1.05158	0.615411
Sarcosine	1.48025	1.97517	0.99827	1.49135	2.29671	1.5811	1.09135	1.0739	1.42184	1.36538	1.0215	1.0029	0.938739	1.69611
Serine	140.782	111.9	126.058	133.056	77.3251	114.643	110.5	114.169	154.543	117.819	121.647	120.143	133.563	146.874
Spermidine	19.4331	33.4243	20.6647	17.3334	26.0944	22.0566	35.9974	33.0976	24.6928	26.1541	28.2479	19.9866	32.6942	15.5397
Spermine	1.24948	5.6689	1.22746	0.929874	7.1177	1.49983	8.34001	7.48797	1.85969	1.92095	2.92661	1.20348	3.83437	0.896035
Sphinganine	1.9489	1.73231	2.06386	2.10457	1.59633	1.90776	1.74482	2.182	1.44349	1.69087	1.81421	2.03386	2.32856	1.89272
Stearic acid	67.7164	43.8083	56.7812	53.2297	68.9446	53.9142	55.3993	50.0569	44.7421	63.4872	52.3826	56.4607	65.2658	51.7463
Taurine	60.2786	63.8851	61.4638	57.2939	67.2483	65.827	59.6556	73.4165	70.1234	60.5903	56.4417	71.7489	64.6281	73.5804
Threonic acid	4.76545	3.35392	3.52952	3.3697	6.0598	3.6271	3.65478	3.3844	3.65309	3.22586	3.50053	3.79371	3.8458	3.63894
Threonine	47.0755	40.0634	43.0211	43.5621	27.7561	39.1113	36.2261	38.8035	39.2447	40.3944	42.0721	41.126	44.8632	40.3941
Thymine	0.482382	0.491473	0.479998	0.467182	0.530779	0.423821	0.608632	0.575466	0.508628	0.500462	0.576232	0.589904	0.572785	0.468702
Tryptophan	17.1534	14.4057	15.5457	15.9969	4.28455	14.4122	12.2033	14.3411	16.2383	15.3372	14.0332	16.8762	16.6782	17.674
Tyrosine	61.7181	50.1264	55.9599	61.5353	30.7852	49.7246	40.3696	47.7271	45.6632	51.5062	49.9504	55.184	51.083	50.0498
UDP-N-acetylglucosamine	5.50067	6.18021	5.09356	6.9314	9.48438	5.96935	3.1459	2.98441	5.93796	5.01967	3.04525	5.57329	4.2209	6.37908
UMP	2.19119	1.92686	1.92202	3.11932	4.06364	2.92452	1.24902	2.04038	2.80617	1.81774	1.70995	2.29824	1.39582	2.88045
Uracil	37.0767	21.2415	41.4149	25.2302	18.1174	29.5934	34.7593	23.7216	23.6214	30.364	34.9326	40.647	45.2352	34.5532
Urea	416.542	391.814	406.855	445.245	365.426	618.18	438.406	353.154	396.142	462.393	658.731	373.575	301.858	419.104
Uric acid	1.85031	2.08268	2.31264	1.51914	1.3541	2.26666	2.95199	1.79203	1.51479	2.38002	2.28361	2.64591	3.42471	1.85967
Uridine	7.84955	6.67552	7.13018	6.9453	5.84789	6.44629	7.06446	7.38158	5.75098	6.49203	6.65209	7.07359	6.01124	8.23597
Urocanic acid	0.0931901	0.0847919	0.074071	0.0431903	0.0899625	0.110779	0.0369887	0.0580302	0.0802819	0.0556367	0.0297874	0.0344166	0.0548502	0.0460599
Valine	65.8979	61.2274	55.0753	68.5657	41.441	57.8439	49.1097	63.028	65.6236	50.8947	55.878	61.1918	54.2266	65.1434
Xanthine	35.655	27.5206	36.9527	30.5913	16.4135	29.7855	29.4527	26.0062	29.1233	32.3723	28.5327	33.3832	39.5304	35.0157
Xanthosine	0.421563	0.31709	0.365402	0.46483	0.162932	0.413378	0.412106	0.372706	0.418311	0.305868	0.303523	0.378363	0.388522	0.433944
Xylitol	7.34534	8.26961	6.59817	8.5566	12.9026	6.30464	4.37326	7.61646	8.3517	6.69711	6.16137	7.61439	6.76972	7.48707
Xylonolactone	0.762933	0.838959	1.47241	0.311312	1.10587	1.96065	0.745378	0.529526	1.95238	1.09634	0.136354	0.804295	1.9149	1.88504
Xylose	1.95626	2.05772	1.7257	2.56533	2.35835	2.82918	1.74893	1.57234	2.88117	1.96395	1.53893	2.39688	2.27628	2.54417
Zymostrol	1.81941	1.57585	0.678346	1.46676	1.33611	0.715977	1.57519	1.41138	1.91515	1.72178	1.36739	1.09607	1.07872	1.74196

## Sheet: gut-o FMT o vs y FMT o
	Group
	o FMT o								y FMT o
gut metabolites	o FMT o-1	o FMT o-2	o FMT o-3	o FMT o-4	o FMT o-5	o FMT o-6	o FMT o-7	o FMT o-8	y FMT o-1	y FMT o-2	y FMT o-3	y FMT o-4	y FMT o-5	y FMT o-6	y FMT o-7	y FMT o-8
3-Hydroxyphenylacetic acid	90.3755	75.3554	77.973	62.0235	51.1507	63.7842	75.3739	94.0635	92.434	98.0892	91.3144	104.184	153.467	97.304	146.947	127.215
4-Hydroxybenzoic acid	46.4176	9.0388	11.3084	29.3635	37.1412	27.8044	47.4258	15.3257	38.0309	26.1555	15.3821	24.5906	26.5203	12.8833	25.535	31.5096
Benzoic acid	25.4965	10.0428	7.2728	15.6804	28.5963	24.5255	16.0045	15.5283	23.3235	15.4371	8.0512	18.4854	22.7562	11.6458	15.1443	20.1042
ortho-Hydroxyphenylacetic acid	1.4143	0.9209	0.656	0.6185	1.8334	1.4878	1.235	1.1155	1.0756	1.8346	1.2309	1.9506	1.2084	1.0206	1.1545	0.7354
Phenylacetic acid	1223.36	551.275	1477.96	730.708	1614.12	598.765	2488.59	1498.98	654.454	4101.02	1656.76	1468.54	1954.97	1636.13	622.731	760.976
p-Hydroxyphenylacetic acid	62.926	52.8123	52.3445	52.0547	79.1358	35.9819	157.154	58.3897	192.602	152.536	79.8121	36.8841	235.932	152.562	129.493	57.9634
Hydroxyphenyllactic acid	128.09	58.8411	12.9779	48.7159	51.8765	58.6692	18.7452	16.8853	43.1657	48.7302	30.4762	9.1845	7.7937	22.4517	39.6777	21.0114
1H-Indole-3-acetamide	1.0731	3.0851	0.8762	0.7423	6.3127	3.3996	1.9391	2.0379	6.8608	3.2889	0.4973	4.4	2.2033	1.774	1.4542	1.8023
2-Butenoic acid	94.6891	71.5816	72.9346	43.554	132.627	47.5318	65.7029	344.868	185.365	77.4874	88.6189	749.349	468.232	51.0631	147.289	41.6576
2-Hydroxy-3-methylbutyric acid	50.6842	61.9304	10.4457	33.7132	50.4739	151.439	24.4462	19.6179	22.1995	38.5033	58.3223	37.4901	24.3468	17.6045	8.3293	11.9512
2-Hydroxybutyric acid	124.362	80.6953	37.9396	41.6327	59.9772	53.7876	25.7593	29.4695	34.6188	39.6798	29.1288	32.1709	46.2539	34.6911	47.275	44.2846
2-Hydroxycaproic acid	5.1891	2.3476	1.7234	2.4428	4.6016	10.6445	3.0376	4.6207	5.5097	3.9496	2.905	5.4992	3.1445	2.3523	3.9746	3.9699
2-Hydroxycinnamic acid	0.3646	0.4068	0.3595	0.312	0.6092	0.3514	0.464	0.4977	0.4278	0.4371	0.3611	0.4305	0.4382	0.4584	0.5494	0.5231
2-Methylhexanoic acid	0.4743	0.0296	0.3196	1.0835	0.6079	0.0296	0.3233	0.3462	0.8227	0.5756	0.3765	0.0296	0.8308	0.0296	0.4087	0.5332
2-Phenylglycine	1.7842	1.6732	0.6867	0.6824	2.1084	1.9176	1.7751	1.9829	1.2928	2.1448	0.8306	3.1504	1.0929	0.8673	1.0165	1.1797
2-Phenylpropionate	380.117	249.428	192.812	195.291	287.237	356.862	280.059	361.654	396.075	293.347	126.326	422.697	447.313	260.198	291.018	290.188
3-Chlorotyrosine	1.4404	0.974	1.2605	1.3671	2.4524	1.1579	0.5564	1.4238	2.6795	1.3178	0.9904	3.2205	1.0375	1.5816	2.1056	1.3026
3-DHCA	65.0985	63.4232	23.8664	31.5492	16.4742	36.0181	32.4114	9.5293	44.6266	85.5682	24.7815	32.2077	25.9187	38.612	29.247	71.4032
3-Hydroxybutyric acid	23.4673	59.1226	31.7025	16.0716	25.1735	19.6554	15.8603	113.864	20.3419	24.0188	15.4552	74.8399	424.417	24.8043	64.2011	37.1395
3-Hydroxyhippuric acid	10.2095	8.6207	4.9084	2.8866	1.7969	9.4356	6.4402	6.4955	6.2397	11.4361	4.3326	5.7225	5.5045	9.1133	8.8198	8.7821
3-Methyl-2-oxopentanoic acid	2399.86	958.367	2092.98	1207.49	492.892	1481.87	2201.14	983.195	1103.62	1492	1661.93	2849.61	3375.86	1625.24	888.829	1267.36
3-Methyladipic acid	2.8586	2.778	2.203	2.2761	2.5009	2.6754	3.7274	4.4546	3.4831	3.5459	1.8211	2.199	2.9363	3.8854	2.6964	2.8794
3-Nitrotyrosine	16.0805	6.9937	5.3301	4.6335	6.0959	10.5091	4.5944	5.246	7.1093	8.9436	4.6579	11.0624	7.8348	6.8482	9.6082	7.6937
5-Hydroxy-tryptophan	1.6788	1.2197	1.0055	0.8923	1.9367	1.856	1.5363	1.3935	3.0492	1.0962	0.7489	1.6862	1.1159	1.2265	1.2891	0.8416
7-DHCA	203.017	53.5118	56.4491	46.7559	16.2271	12.1545	39.4237	10.0713	63.0531	301.789	18.4832	20.4875	19.839	101.163	25.1537	80.1309
7-KetoLCA	9.6305	6.6786	5.6674	4.821	4.7609	5.1344	7.611	4.1139	11.2556	8.3139	3.6991	3.8966	6.4419	5.7934	4.8025	6.7035
Acetic acid	187558	219538	103503	116912	207770	248239	201209	224476	233653	200934	69005.9	194595	399560	183069	327389	200290
Acetylcarnitine	0.867	0.6886	0.4372	1.3773	0.8891	1.7135	1.0626	0.4353	1.4659	0.1268	4e-05	0.5821	0.0215	0.798	1.8949	4e-05
Aconitic acid	28.8197	29.6433	19.7011	32.4436	53.7551	31.8071	35.5854	57.1576	41.3291	27.414	32.9477	41.2806	98.7054	22.3307	17.5855	23.1264
Alanine	20935.5	17547.8	13377.1	14729.8	19149.2	20465.5	18376.7	13979.9	17916.6	19061.8	16041.6	23780.3	18257.6	13151.6	13419.4	15272.6
alpha-Aminobutyric acid	977.956	443.038	1259.96	932.091	786.676	1165.4	557.308	310.739	379.4	1075.84	311.158	253.093	1488.15	414.12	74.5257	1489.03
alpha-Ketoisovaleric acid	910.94	474.769	787.741	431.32	184.462	691.572	875.56	424.392	418.129	698.511	731.322	1032.19	1149.09	701.615	355.688	606.995
alpha-Linolenic acid	2117.66	1434.75	889.526	1038.05	1043.43	1457.63	1406.98	885.518	1725.16	2349.05	1013.18	1297.74	1514.56	2006.12	2355.95	1198
aMCA	392.607	125.126	287.821	114.133	35.3368	224.137	86.897	24.7441	139.982	355.686	40.3616	53.6756	27.5304	305.112	122.614	107.14
Aminocaproic acid	8.31	24.2336	8.2199	5.5414	14.9181	11.8996	9.3887	19.7762	15.6953	15.767	4.3107	24.1713	13.339	17.0396	7.8002	4.7661
apoCA	4.0038	4.7479	6.7144	3.0068	2.7055	3.5343	5.2669	2.6727	3.2681	9.047	2.969	5.4193	3.7802	4.4934	7.088	5.069
Arachidonic acid	640.536	964.33	486.411	836.14	1534.06	496.124	416.817	926.769	855.507	1371.41	529.242	360.847	640.987	1864.54	1056.01	413.488
Arginine	8007.41	606.722	4163.2	4319.22	1984.74	4155.82	4000.63	293.933	6511.12	1412.11	1696.31	6554.76	5033.9	1510.73	3419.56	3774.34
Asparagine	825.712	70.9443	332.232	723.112	103.526	538.977	671.738	190.173	580.26	71.4291	48.3759	1489	140.303	54.7207	384.343	123.189
Aspartic acid	8725.28	3806.78	4600.95	4866.48	5857.72	7513.34	6883.38	3497.2	7017.61	6872.38	3634.72	7853.34	8610.52	4376.27	4645.33	5725.27
Azelaic acid	56.5315	66.5054	46.9166	49.6006	57.7728	76.9887	46.899	81.445	36.4369	45.0651	41.7496	67.0468	69.9364	69.2664	60.8068	55.2989
beta-Alanine	173.681	397.379	139.115	162.112	241.528	368.016	172.014	293.12	244.075	273.38	216.057	283.791	377.791	282.758	179.407	161.546
bHDCA	17.4791	9.5728	21.2507	17.0996	10.8533	6.9566	6.9886	5.955	9.8005	20.0202	7.8355	14.7786	6.3409	19.3479	21.6542	12.5406
bMCA	1843.25	518.087	986.71	624.147	163.168	1380.3	341.13	104.433	894.615	2100.58	131.098	251.924	56.9804	2568.47	559.777	735.018
bUDCA	10.5561	9.5178	13.8626	11.3677	7.1855	6.4094	8.3457	5.8432	13.6723	25.0178	4.6684	7.2862	0.9966	18.0229	17.8173	7.765
Butyric acid	126248	74788	42509.5	36867.3	43524.3	74350.5	80310.9	144859	98176.6	37410.9	8601.47	209187	201141	42492	126816	48695.9
CA	530.291	54.9338	191.138	190.492	32.4199	11.8059	115.502	19.2868	205.398	889.329	31.2438	36.5971	12.086	134.123	61.2544	169.343
Caproic acid	78.6043	34.6784	37.7402	25.3142	25.1011	33.5036	24.0109	60.5059	35.0878	45.5342	29.8725	58.9125	111.135	27.9833	62.5668	50.353
Carnitine	16.8386	14.2702	11.679	20.6473	11.82	8.8172	11.1891	13.7153	28.3972	13.6119	19.9776	10.0649	8.5699	23.297	14.2311	9.3624
CDCA	64.1868	9.8451	19.3122	10.9219	8.5358	7.3796	17.5096	5.0684	35.828	21.0572	4.7972	10.659	3.8309	15.78	16.6977	9.8769
Cinnamic acid	4.3451	1.011	1.636	1.6622	2.037	5.2315	1.4132	1.5981	2.9722	1.6651	0.8565	1.9377	2.8815	1.4304	1.4665	2.1512
Citraconic acid	9.201	5.5372	3.8809	1.8992	1.8083	9.1978	3.8046	5.6347	4.38	6.4945	7.2666	7.1004	26.8022	2.8653	3.0095	5.3196
Citramalic acid	22.426	72.003	5.279	40.4147	57.5702	39.416	21.1901	69.1382	37.7154	12.8257	75.8426	41.2781	70.8801	22.8452	19.0351	29.7182
Citric acid	13.0288	11.5002	10.0163	19.9331	26.3866	7.6234	15.5641	19.6804	19.1769	12.5592	13.8427	26.3405	68.9467	11.283	5.5473	13.7129
Citrulline	3361.06	3719.52	2604.48	3032.59	3406.58	4258.14	5008.17	1891.77	4247.31	5335.45	3215.19	7386.33	3051.15	2940.31	4333.46	3458.18
Creatine	179.45	280.108	173.375	290.057	142.95	83.7327	227.873	204.97	194.766	143.7	210.679	120.223	96.4246	388.707	347.974	157.673
DCA	953.388	660.876	2481.85	420.682	279.602	415.955	697.796	523.207	684.883	3678.39	805.422	730.514	481.801	2507.22	1025.95	807.147
Decanoic acid	4.0715	25.0026	12.3183	7.4098	9.5101	10.9749	6.1643	12.1956	7.6528	15.7038	6.6668	14.4375	2.5451	5.888	8.7698	17.2237
DHA	387.99	975.207	276.136	722.113	1234.8	452.232	318.607	671.92	860.285	919.781	310.416	278.822	402.413	1680.86	691.045	320.866
Dihomo-gamma-linolenic acid	54.3385	50.0226	61.7456	81.6388	74.3357	67.7281	39.8224	70.347	37.7837	63.0942	67.2081	38.2803	75.0549	120.019	102.082	165.974
Dimethylglycine	19.0287	8.926	5.3964	24.9482	11.2618	8.139	7.106	64.9859	8.7061	19.7101	10.1432	71.44	16.5524	71.0922	265.518	5.5091
Dodecanoic acid	43.1668	41.761	34.5773	27.436	33.105	26.0776	37.4538	25.0815	28.3813	24.8628	25.5367	54.5556	38.8001	24.8599	29.9896	28.8679
DPA	68.1404	116.261	82.2193	98.0626	80.3235	102.661	54.5613	101.063	67.3143	65.847	78.4098	59.705	82.6235	216.55	120.247	178.564
DPAn-6	17.7772	50.4021	18.4319	12.2731	18.0583	15.245	41.0462	14.3394	17.2695	33.1293	26.705	18.6718	31.2176	58.5735	41.6743	10.7494
EPA	98.4941	409.519	140.78	162.68	278.717	120.215	114.905	255.306	274.887	361.432	113.856	135.005	133.826	479.336	261.832	105.644
Ethylmethylacetic acid	498.328	289.717	670.517	557.263	715.697	842.972	783.623	660.37	485.09	742.142	350.578	466.33	2009.07	961.195	595.36	573.797
Fructose	1177.16	1979.75	911.74	1892.47	1047.39	1082.65	1136.59	2182.31	946.621	1275.11	828.8	1285	2267.06	2294.14	1905.05	2950.17
Fumaric acid	259.69	245.588	201.8	259.413	282.527	216.023	245.628	161.061	407.688	448.25	366.089	303.227	486.153	340.658	218.89	398.624
GABA	146.003	184.007	83.7334	91.495	120.238	126.039	85.2583	158.643	95.1535	159.657	73.2888	99.2732	137.623	145.436	90.4974	72.4048
Gallic acid	184.197	148.389	104.353	90.6106	205.982	173.968	153.004	108.098	170.716	95.7831	227.032	162.383	128.106	119.308	65.035	61.5225
gamma-Linolenic acid	46.9407	95.1774	54.8542	33.2853	51.6567	48.3862	66.0314	66.6051	76.1982	100.461	46.599	65.6083	55.0935	107.018	87.3007	28.0737
GCA	1.1667	0.3862	0.3512	0.3764	0.221	0.1812	0.4207	0.1809	0.5144	2.1021	0.1719	0.316	0.01584	0.2095	0.202	0.7678
GCDCA	0.3812	0.326	0.3248	0.2993	0.3497	0.3375	0.3679	0.02777	0.3373	0.02777	0.02777	0.3129	0.3612	0.3517	0.02777	0.4823
GDCA	1.5608	1.5564	2.0987	0.8582	0.8265	1.0851	1.5399	0.8518	0.7713	9.3979	1.3996	1.7781	0.9968	3.1483	1.1284	2.6319
GHDCA	0.00807	0.2532	0.4861	0.1721	0.1002	0.00807	0.00807	0.112	0.1532	0.4472	0.0923	0.1133	0.00807	0.1837	0.00807	0.1098
GLCA	0.4051	0.2926	0.3718	0.2325	0.5363	0.2718	0.3988	0.4184	0.2622	0.3493	0.3725	0.2129	0.367	0.2109	0.2587	0.2767
GLCA-3S	0.3654	0.02958	0.02958	0.3096	0.3689	0.3679	0.3247	0.02958	0.3462	0.3809	0.324	0.02958	0.02958	0.3111	0.3797	0.422
Glucose	72208.6	150480	35049.3	167018	327178	150086	66283.1	301870	409603	252485	49349.3	205711	137554	186085	138908	113694
Glutamic acid	6461.5	5190.45	3786.08	3648.5	4949.05	4752.04	4470.25	4146.92	5993.7	4532.28	4304.79	5842.68	6446.72	3931.47	3882.64	4194.49
Glutamine	4560.47	2072.44	1894.76	3059.22	5462.89	1532.67	3165.57	2678.48	6895.89	2753.61	1473.24	4209.76	1111.08	4115.1	3490.9	1736.38
Glutaric acid	87.4951	74.1521	45.8283	51.617	90.6136	64.4467	52.9564	108.722	163.24	76.492	44.4732	86.4103	222.104	68.4228	118.325	128.874
Glyceric acid	202.024	73.4934	150.337	214.291	274.022	131.01	343.961	6.3959	396.301	453.418	73.7987	181.702	846.842	384.575	204.727	266.443
Glycine	7091.1	5778.44	4928.52	5228.08	8833.58	7264.75	6195.45	5174.88	7184.79	8645.5	4593.76	7583.21	6961.53	6975.56	3960.01	5667.09
Glycolic acid	44.5756	85.016	48.334	47.9337	75.522	43.9794	99.9257	89.3791	86.6003	42.9767	75.1452	109.667	97.4166	78.3377	87.4244	50.9599
HCA	14.1786	18.48	14.6579	6.2265	2.3861	10.024	7.0552	3.3518	13.3656	22.136	5.2921	4.738	6.1694	21.8262	9.9952	10.7982
HDCA	79.721	75.9282	146.258	86.0722	54.3347	41.5569	48.5499	48.0046	65.782	223.797	63.9237	88.5799	49.2204	140.475	190.576	83.7717
Hippuric acid	1.2401	1.2062	0.7317	0.5709	0.6953	0.7332	1.1453	0.3896	8.6064	0.9135	0.8322	0.6989	1.0587	0.7244	0.9136	0.7368
Histidine	1200.66	523.174	538.977	952.397	1145.53	835.955	731.683	714.412	1272.44	475.28	308.111	796.213	451.236	663.279	581.905	482.151
Homoserine	424.18	343.74	254.918	279.297	304.721	321.505	370.745	318.662	403.407	319.249	205.843	426.087	313.109	348.329	296.188	267.604
Hydrocinnamic acid	946.111	594.703	443.048	457.256	673.062	919.935	677.524	947.231	1057.52	724.694	307.733	1261.04	1258.97	617.088	702.431	668.44
Hydroxypropionic acid	601.265	2461.7	1162.14	770.167	476.826	749.586	432.906	981.854	458.852	539.569	2679.66	747.384	1827.9	671.981	354.927	816.035
Imidazolepropionic acid	96.7772	71.0129	22.5129	72.7278	38.2558	44.9072	61.6586	169.894	128.678	40.5933	160.565	25.7492	79.6527	139.866	31.2688	50.3182
Indole-3-carboxylic acid	5.7046	3.6177	3.4003	4.0026	2.5794	8.0229	4.8775	3.9456	3.2248	8.4845	4.7559	9.9502	6.837	2.3548	3.8856	3.7528
Indole-3-methyl acetate	0.8226	0.2013	0.2676	0.3164	0.5197	1.2016	0.6732	0.2899	0.5886	0.4481	0.3435	0.7213	0.7405	0.3608	0.573	0.6482
Indole-3-propionic acid	21.0605	14.4916	12.0831	7.8625	16.8811	30.4645	12.1446	12.4626	24.1127	18.247	5.9578	18.7161	13.2637	18.5781	15.0687	13.6047
Indoleacetic acid	13.2893	3.4159	3.865	4.524	11.4045	27.3109	10.6145	4.8333	11.0573	6.9206	5.4817	10.7582	6.8679	5.6653	11.2282	9.8274
Indoleacrylic acid	4.0761	2.5977	1.9335	2.2197	1.6358	3.1709	2.091	1.7552	2.9694	2.1342	1.5378	2.9092	1.5814	2.0608	2.2854	2.3292
Indolelactic acid	17.3936	12.4285	3.4022	10.3161	20.459	42.7441	5.5835	6.433	14.2362	10.8457	4.2421	2.9536	2.648	6.1614	5.8079	8.1362
isoalloLCA	1.9677	2.3034	4.7905	3.9101	1.1627	3.3097	3.8903	2.4585	1.9165	5.9961	4.1908	1.7382	9.7859	6.5748	9.6353	5.64
Isobutyric acid	1138.78	740.012	1250.75	1046.64	1718.17	2010.85	1473.99	1366.58	1397.89	1600	742.28	1131.71	3116.48	2171.44	1379.02	1269.89
isoDCA	0.9763	0.9337	0.8402	0.9278	0.9053	1.0336	0.9433	1.2817	1.1334	1.3591	1.1393	1.3234	1.0198	1.4921	1.2627	1.1498
isoLCA	6.9747	2.3725	9.0609	4.5607	8.0474	6.542	9.2355	5.3356	7.5442	10.5546	5.4484	5.4641	10.9315	10.5468	11.1267	6.6162
Isovaleric acid	790.683	394.141	892.046	579.427	796.829	1119.19	870.133	601.674	562.599	1235.19	610.855	570.294	2076.18	1225.39	825.581	687.667
Itaconic acid	5.6364	4.889	0.45388	0.45388	5.1165	0.45388	10.2909	0.45388	7.3326	7.7067	0.45388	68.5641	48.6662	0.45388	7.9079	12.2967
Ketoleucine	2540.54	1208.65	2122.92	1406.28	554.575	1803.2	2197.96	1138.47	1265.01	1475.06	1527.61	2570.28	2932.48	1969.7	1028.63	1592.12
Kynurenine	29.1921	6.6296	5.3687	3.2827	18.5146	27.0831	11.7703	24.3516	24.7574	35.8864	6.2639	47.7859	11.2332	16.0562	22.6198	8.8279
Lactic acid	475.561	2383.38	52.9548	1747.49	1912.23	417.908	260.97	187.974	433.445	367.176	1539.46	39.3335	181.905	506.143	187.66	382.048
LCA	52.2774	24.725	69.2151	34.5917	34.3561	66.3395	52.3748	37.8172	47.1338	57.9891	38.811	28.9197	57.1293	61.6019	67.6948	33.7183
LCA-3S	1.0468	0.9258	0.754	0.6395	0.7239	0.774	0.6594	0.6025	0.7173	0.7155	0.6143	0.0574	0.8922	0.6025	0.8378	0.775
Leucine	5527.99	3574.82	3255.16	4570.69	3362.36	4902.33	4743.96	2872.34	5343.12	3877.63	2721.93	5677.37	5682.53	4000.47	3688.25	5115.55
Linoleic acid	71308.8	58185.4	37289.2	43664.2	56982.3	56167.2	58343.6	44776.4	63953.8	86359.1	42640.7	48152.1	62058	85506	85960.4	47328.6
Lysine	23453.4	10203.9	12685.1	13998.7	11629.1	16265.6	15026.3	10233.1	21296.7	12142.3	10380.8	28384.3	14728.1	9678.97	10695	11490.4
Malic acid	524.774	1379.9	531.513	1355.5	2222.35	1340.1	542.05	940.347	2481.86	1941.77	1030.83	1186.45	1180.73	1335.24	1584.4	1308.18
m-Aminobenzoic acid	9.022	0.6022	4.2675	4.0349	1.2499	3.3744	7.0317	1.8726	6.9388	1.9697	2.5862	14.3168	1.8952	0.5182	3.2717	1.4153
Methionine	5532.28	2171.67	3064.85	3313.89	2037.02	3984.62	4782.1	2406.1	4114.01	2484.76	2833.98	8207.64	4864.62	2077.05	3545.62	3655.11
Methylcysteine	1.7243	2.7777	1.138	1.1882	2.1384	1.3386	1.2146	2.0339	3.0016	1.9296	1.7022	1.1416	1.2756	3.1505	1.3697	1.0203
Methylmalonic acid	2733.92	4751.01	2012.06	4369.15	5825.31	2545.27	2039.15	3774.03	4940.42	4165.27	3261	1082.65	1852.11	3989.82	2634.41	4026.84
Methylsuccinic acid	22.1849	26.95	12.9251	17.6371	22.9729	15.966	14.6007	31.5494	43.2742	21.0366	13.0732	20.0099	85.0631	23.5355	32.2336	39.1439
Myristic acid	146.491	184.232	144.478	115.563	88.1451	102.935	105.743	129.065	67.4354	123.989	116.981	146.363	164.815	132.589	135.142	105.528
Myristoleic acid	4.5049	6.0646	3.5802	3.9537	2.3195	3.7091	4.8462	4.0768	4.5748	4.4756	11.3075	8.2457	11.6676	4.614	4.8099	5.9667
N-Acetyl-D-glucosamine	31291.5	42188.6	59125.3	42655.1	74296.9	26596.5	34050	39760.1	24043.4	64970.1	28421.6	17493.2	37226.8	94666.7	57614.4	30904.2
N-Acetylserotonin	1.5506	2.4993	0.5223	1.2619	3.3493	1.7275	1.4626	0.8093	3.5833	2.9921	0.6696	1.4339	1.1932	2.3184	1.5614	0.5741
Nicotinic acid	893.714	1654.74	795.635	768.416	1462.94	1141.23	738.11	1583.92	984.877	1115.4	911.154	1285.8	1741.92	1060.04	967.394	1118.14
NorCA	2.4033	1.9604	1.5344	0.8228	1.1153	1.0717	1.5202	0.7121	1.1483	2.0201	0.7803	0.7432	0.9706	2.0112	1.287	1.0602
NorDCA	1.6727	1.4834	1.5414	1.5708	0.13175	1.6053	1.5696	1.4737	1.543	2.0174	2.6075	1.5535	1.9721	1.5471	1.7229	2.6018
N-Phenylacetylphenylalanine	1.5041	0.9909	1.0856	1.2204	1.0849	1.4862	1.5692	1.3412	1.0063	1.4884	1.3424	1.2299	1.4631	0.9	0.9349	1.6871
Octanoic acid	283.858	192.476	221.822	76.9657	57.9556	158.485	172.86	113.613	107.114	98.4537	125.362	272.178	520.91	215.583	86.909	120.828
Oleic acid	4954.9	3704.86	3341.27	3038.97	2864.72	3881.14	4512.75	2946.78	3452.68	4572.65	3714.68	3369.4	5275.54	6090.28	6079.09	4148.17
Ornithine	1036.08	1231.03	392.258	650.179	971.208	354.099	608.378	716.481	803.045	713.144	1220.57	770.261	770.286	726.014	767.251	707.262
Oxoadipic acid	0.4668	0.9284	0.3741	0.4055	0.03741	0.5477	0.5297	0.4859	0.43	0.03741	0.5098	0.4109	0.03741	0.4899	0.03741	0.7084
Oxoglutaric acid	622.129	678.891	1127.1	454.745	143.717	398.559	550.339	392.231	238.769	359.893	707.209	621.519	2161.51	1082.46	180.278	484.772
Palmitoleic acid	418.271	471.315	243.792	236.997	304.293	377.815	437.721	362.338	454.575	522.837	696.108	433.385	705.824	604.204	590.765	323.301
Pentadecanoic acid	105.798	294.399	271.608	201.605	204.561	237.901	70.2846	114.724	72.6414	249.139	202.474	71.4451	202.872	168.934	140.906	222.684
Phenylalanine	3836.63	1550.68	2169.73	2470.61	2134.65	3305.96	3072.53	1899.34	4381.55	2198.1	1601.36	5022.96	3007.07	1625.24	2525.68	2363.74
Phenyllactic acid	11.0406	27.5348	0.5332	14.4021	16.3062	16.9273	5.4661	5.332	6.7321	9.328	8.7361	7.4558	0.5332	8.8262	9.7484	6.9252
Phenylpyruvic acid	270.961	150.825	201.362	194.379	78.5582	248.547	210.656	125.172	131.651	174.922	178.789	291.036	500.176	275.293	120.071	214.486
Phthalic acid	0.01218	3.4619	0.8156	0.3018	0.1218	0.6134	1.4616	4.9282	2.3788	0.01218	1.227	1.3538	3.3269	2.694	2.8756	2.9135
Pipecolic acid	20.047	71.5886	26.3292	22.9693	49.8324	99.0926	15.2667	21.9031	11.5429	43.5066	17.7771	10.0746	286.453	13.4863	34.0888	59.2611
Proline	8660.32	10005.9	4148.11	5459.07	13548.1	8878.99	5494.89	5630.19	11202.9	10797.9	2966.55	7860.53	6067.79	7945.31	3877.27	4395
Propionic acid	48287.4	58663.1	32563.8	27331.3	69958.8	132979	28506.4	43928.1	47729.8	61092.5	14454.6	29908.6	70445.8	45577.2	53482.8	34306.8
Propionylcarnitine	0.1136	0.073	0.0572	0.0966	0.0754	0.0665	0.0917	0.0568	0.1212	0.0678	0.0561	0.0597	0.0695	0.0806	0.1339	0.0767
Pyroglutamic acid	8167.32	10371.7	7513.44	8269.68	11783.7	10960.8	6975.15	10861.6	10760.9	12954.7	15525.8	19677.4	16850	7358.42	3853.28	7390.85
Ribulose	1199.98	647.329	613.391	1247.67	747.471	397.103	1006.94	1227.91	1027.38	857.224	1032.43	731.118	1667.81	936.54	1313.25	1229.6
Salicyluric acid	12.7423	3.2041	2.9512	7.4351	4.6715	4.5339	6.623	3.2051	11.5473	3.1697	2.7853	6.4914	14.03	7.8609	7.6056	6.1234
Sarcosine	218.489	171.599	114.009	166.213	151.082	165.893	162.865	197.415	170.597	137.482	182.088	158.534	172.752	264.208	131.547	135.095
Serine	5521.26	3366.48	4026.98	4763.85	4872.6	6242.15	7122.58	4114.62	8253.92	4901.99	2544.33	7874.83	6924.48	4274.65	5640.15	4945.3
Suberic acid	24.9167	22.5752	20.045	19.0477	18.9025	24.7571	13.6811	30.9862	11.2442	13.0038	16.751	15.5358	30.5651	31.5974	22.6232	22.7996
Succinic acid	4260.13	56836.1	3857.39	59128.9	90072.4	3845.65	5069.86	21934.6	62130.4	42826.4	28507.8	2161.63	5535.77	39902	1949.3	5342.19
TaMCA/TbMCA	36.3644	9.4177	13.269	20.2508	8.7621	13.813	11.2472	23.4259	15.7564	18.6903	2.3937	10.4002	6.5045	33.2332	13.8264	13.2554
TCA	7.4564	5.4574	4.7667	4.9157	3.6319	2.4095	5.2799	7.5304	5.065	8.908	2.9647	8.259	7.4629	5.1053	9.5368	9.255
TCDCA	1.2374	0.3428	0.6509	0.3748	0.3704	0.4865	0.8335	0.8231	0.4047	0.2693	0.02027	0.4105	0.2742	0.4224	1.4012	0.6898
THDCA	3.0915	1.02	1.8263	1.4266	0.5333	0.03043	0.9557	0.03043	2.6816	1.0728	0.3575	1.4359	0.03043	0.4548	1.0967	1.6225
Threonic acid	7.2032	5.7505	2.477	3.7835	4.5224	4.8195	2.5225	2.833	14.1111	6.6326	6.3468	3.7052	3.132	3.6442	3.1749	3.1233
Threonine	2987.1	2154.9	1660.84	2129.15	2222.94	1753.91	2577.6	1953.09	2960.04	1769.56	1100.86	3296.18	2217.42	1919.15	2321.26	1782.28
Tryptophan	886.142	394.066	439.127	562.057	532.132	729.51	757.365	472.17	1099.76	490.192	342.733	1105.31	788.491	429.617	642.706	693.093
TUDCA	1.1478	0.9312	1.2836	1.0871	1.0005	0.9792	1.2455	1.1932	1.3054	0.936	0.6913	0.8498	0.9127	0.677	1.8049	0.05866
TwMCA	6.5542	4.7074	2.9491	2.8399	0.4865	1.033	2.2181	3.4474	5.2729	5.3179	0.8805	2.774	0.51	11.4916	1.7788	1.7713
Tyrosine	4958.83	2203.56	2497.83	2574.49	2675.47	3465.78	3639.05	2216.89	4642.69	2418.94	1904.08	5446.1	3625.99	2070.81	2924.42	2665.44
UCA	38.5007	28.0638	54.5788	19.8899	8.1524	28.9232	11.6645	8.9519	18.1019	45.1061	16.3561	11.1761	14.1794	34.4885	38.088	18.7663
UDCA	45.0484	35.2188	22.525	18.7985	20.5352	12.9271	17.9432	10.4962	37.158	44.5385	4.6076	28.9399	12.6452	42.8133	17.3778	10.5045
Valeric acid	5667.42	3814.88	4097.48	2279.7	4136.38	5474.71	3813.77	5406.84	5952.68	3905.07	1340.96	6280.58	8200.79	5349.66	4637.89	3099.71
wMCA	1619.93	1368.65	1942.13	1021.21	318.763	1872.32	696.083	381.284	1315.64	3943.05	593.21	1242.93	302.401	3762	1268.29	1090.86

## Sheet: plasma-o FMT o vs y FMT o
	Group
	o FMT o								y FMT o
plasma metabolites	o FMT o-1	o FMT o-2	o FMT o-3	o FMT o-4	o FMT o-5	o FMT o-6	o FMT o-7	o FMT o-8	y FMT o-1	y FMT o-2	y FMT o-3	y FMT o-4	y FMT o-5	y FMT o-6	y FMT o-7	y FMT o-8
1,5-Anhydrosorbitol	114.281	92.2176	72.1897	62.7432	92.7786	79.9331	93.0273	80.0992	84.1775	98.101	76.6674	159.998	78.2455	103.344	100.386	68.9754
11Z-Eicosenoic acid	1.4892	2.06037	1.57015	1.59096	1.35548	1.72415	2.16848	1.75305	1.47071	2.02929	1.44222	1.94195	1.1036	2.10803	1.74264	1.08106
2,5-Dihydroxypyrazine	2.66146	1.66351	0.0218763	1.85977	2.13376	1.40123	2.74071	2.02577	2.0887	1.33076	2.9001	1.44837	1.55368	2.19245	1.72607	2.73135
2-Hydroxy-3-methylbutyric acid	6.12841	6.989	6.73578	7.06858	5.9225	6.12267	4.59631	4.46497	9.34283	9.30216	7.67634	6.0975	7.03297	6.0718	4.61058	9.52138
2-Hydroxybutyric acid	3.50997	2.324	8.2636	1.65996	2.21591	7.61958	4.36927	2.4421	3.08953	6.25383	5.4326	5.59782	3.6585	11.4697	3.02843	6.48046
2-Hydroxyglutaric acid	2.67595	2.31077	3.15019	3.03817	2.92959	1.92245	3.51507	1.85485	2.89027	1.70088	2.06464	2.6917	2.27933	2.47432	2.38838	2.09237
2-Hydroxypyridine	55.5252	77.7152	119.935	58.1134	68.5555	62.8401	102.028	74.8699	68.637	87.8606	54.4848	69.5047	64.2988	83.9892	85.9763	62.6688
2-Hydroxyvaleric acid	2.80137	2.96181	1.87713	2.48725	2.5505	2.60416	1.83391	2.88905	2.59695	2.39853	2.94344	2.96195	2.93953	3.08563	1.63423	3.19919
2-Monoolein	1.8469	1.88461	1.57439	3.16287	1.9378	1.85339	1.40658	2.67178	1.89274	1.78913	2.71682	0.100874	1.3676	1.34923	3.34041	0.988781
3,4-Dihydroxybutyric acid	1.58338	1.12491	1.26883	1.21649	1.5232	0.912806	1.35074	1.23988	1.10437	2.36429	1.40358	1.53235	1.01101	1.49624	1.22425	1.57304
3-Amino-2-piperidone	35.6005	27.3942	18.3817	26.4893	17.2472	40.6859	26.1233	23.2051	36.3041	13.4042	31.4949	24.6532	45.8403	26.0998	45.5737	34.4163
3-Hydroxybutyric acid	63.0903	68.6219	78.0412	29.1843	37.1113	87.6981	55.9569	84.5158	58.8289	213.847	168.19	268.059	64.8611	245.529	41.616	158.672
3-Hydroxypyridine	6.31768	6.61481	5.71607	3.81083	3.81698	6.46333	4.28943	3.46802	5.08499	4.81243	4.85196	4.09315	6.15151	7.53165	3.77122	7.43598
3-Indolebutyric acid	2.33455	2.07501	2.41839	3.85791	2.19794	2.05401	1.46796	2.27325	4.38656	0.672625	1.96125	2.06393	2.44271	1.16487	2.83433	2.19377
3-Methyl-2-oxopentanoic acid	3.0676	3.07661	3.17983	2.68347	2.16157	2.5459	1.71854	2.63992	2.24216	1.82864	2.94605	2.32902	1.83281	3.58923	0.588454	2.26888
3-Phosphoglyceric acid	2.12446	1.17168	0.443172	1.65493	1.7996	1.12731	2.80209	2.04688	1.91543	0.714774	1.94245	1.07865	1.02748	1.4419	1.0737	1.70287
4-Hydroxyproline	37.6376	38.0032	24.6744	33.3595	32.6384	35.8726	36.7497	32.284	36.7298	39.5567	36.3265	33.1529	37.8515	36.2488	40.7965	40.1393
4-Hydroxypyridine	2.04431	2.43927	1.48194	1.30238	1.20872	1.90856	1.63917	1.41369	1.99711	1.36676	2.03592	2.21267	2.05807	2.5175	1.41125	2.23079
4-Methylbenzyl alcohol	1966.09	1814.53	0.0183479	2447.26	2305.45	1957.29	2051.36	2369.74	1867.72	1699.97	1753.35	1717.45	1802.56	1769.09	1586.91	1941.54
Acetylglycine	1.81656	1.89312	1.6753	1.17876	2.44482	1.46103	2.13249	2.90643	1.33581	3.03384	3.16275	3.42269	1.79096	3.76194	2.07971	2.80432
Adenine	0.383507	0.288669	0.44176	0.245454	0.285814	0.465277	0.504856	0.410948	0.695545	0.499639	0.297634	0.235999	0.333886	0.0228026	0.149126	0.340681
Agmatine	1.12245	1.25295	0.798838	0.973192	1.07137	1.08256	1.29306	1.05448	1.13779	1.24559	1.25528	1.13777	1.20511	1.29538	1.22851	1.31283
Alanine	319.963	261.959	407.32	273.288	207.99	430.645	367.288	228.394	315.951	287.099	261.96	226.115	345.182	359.23	440.003	468.791
Allantoic acid	0.997028	0.816399	1.01125	1.22547	1.32724	0.553625	1.26675	0.821896	0.8684	1.02079	1.11221	0.692044	0.773725	0.889301	1.09832	0.932984
Allantoin	5.18119	5.66707	8.44778	5.9369	5.71713	5.97915	5.97382	4.07472	5.85067	6.25735	4.88329	4.11426	4.92459	8.95754	6.21972	8.00682
alpha-Hydroxyisobutyric acid	3.4004	4.4987	1.15027	3.9668	3.82212	2.85146	0.135674	5.90888	4.33911	5.4833	5.548	4.95645	54.5489	3.84199	6.1596	5.51099
alpha-Ketoisovaleric acid	1.44574	1.23499	0.728975	1.00625	0.772724	1.81172	1.00787	1.57178	0.864687	1.26622	1.03545	1.08194	0.744343	2.74796	0.875817	2.27049
alpha-Linolenic acid	3.45971	4.92863	3.63852	4.29419	6.55874	3.78626	4.53863	4.986	3.35396	7.38878	3.46404	8.24213	2.7895	5.98689	5.5986	2.06501
Aminoadipic acid	2.21501	1.76981	1.688	1.78934	1.8073	1.68595	2.50213	1.70504	1.89233	2.02446	1.49496	1.80776	1.99708	2.00663	2.08965	1.70824
Aminomalonic acid	4.44316	4.83083	2.80299	7.49372	3.92994	3.38927	3.93825	3.9009	5.967	4.25352	3.30635	3.40064	4.89299	3.31074	5.11714	4.17724
Androsterone	0.620312	1.01814	0.916688	0.919645	0.910068	0.779705	0.688062	1.1269	0.8651	1.82689	0.964961	0.991852	0.523533	1.05183	0.681244	0.615373
Arabitol	7.10824	6.7419	5.07389	5.9847	6.05856	6.42977	5.56357	4.61106	5.42946	3.51723	4.34389	3.77692	3.49467	5.50755	5.22602	3.54148
Arachidic acid	1.75906	2.1988	1.49606	2.04773	1.74227	1.97646	2.21509	1.73525	1.55446	2.16759	1.75134	1.66701	1.33287	2.3118	1.85768	1.38526
Arachidonic acid	4.40422	6.27276	6.08161	5.13909	5.00388	3.50655	3.77119	5.81328	3.99258	5.55223	3.47083	4.06641	2.69379	4.90595	3.24526	2.45022
Arginine	2.43914	1.95218	1.66048	1.35916	1.0718	3.0949	1.81176	0.0206922	2.43853	1.04626	1.74246	1.79791	2.99562	0.0844181	3.16194	2.17339
Asparagine	9.0389	9.67678	5.6215	6.79402	6.7316	10.5779	9.79993	7.45914	9.07592	10.4973	7.83613	7.68615	11.3472	7.24928	11.5811	9.93878
Aspartic acid	16.8277	15.8366	15.6183	19.4732	15.9264	10.922	15.7848	11.9245	15.3915	11.623	17.6873	9.98608	18.7346	10.8807	22.3868	14.9519
Benzoic acid	2.2458	2.12415	2.46497	2.02832	1.96219	2.19405	1.68255	2.09405	2.44844	2.20535	2.48603	2.39142	2.44894	2.79938	2.16729	3.41164
beta-Alanine	1.40725	1.94036	2.11353	1.97729	2.32074	1.55671	3.21004	1.55564	1.88449	2.27252	3.06981	2.73111	2.4249	3.12541	3.5596	1.92337
beta-Glycerophosphoric acid	2.82536	4.06404	2.99211	3.03853	3.77419	2.57947	4.44172	3.15474	3.10438	3.82676	2.94658	3.39641	2.73297	2.96822	3.74708	2.30483
Capric acid	1.08396	1.32003	1.067	1.00482	1.19289	1.05247	1.25845	1.29699	1.05033	1.21573	1.34249	1.35781	1.27856	1.43753	1.22993	1.30532
Caproic acid	0.377168	0.643481	0.0486924	0.346799	0.353844	0.17091	1.04063	0.351768	0.203796	0.0430269	0.306511	0.374877	0.342789	0.326029	0.322395	0.370726
Cholesterol	84.1714	87.9717	77.1902	89.193	92.9699	171.705	100.173	122.28	104.014	234.301	124.437	99.7543	52.4779	144.358	95.0659	80.2308
cis-Aconitic acid	0.857118	1.3035	1.03665	0.616331	0.933173	0.717977	1.17354	0.931565	0.992575	1.64907	1.38113	0.901769	0.619692	1.36476	1.40367	0.899721
Citric acid	176.626	137.805	128.698	139.912	192.6	149.189	204.186	157.544	186.224	208.575	175.261	138.103	130.26	184.245	180.054	184.256
Citrulline	29.358	23.0897	22.7937	14.7542	11.2434	38.7758	20.8223	17.4361	29.059	10.0626	21.7821	19.9365	37.0787	19.878	38.7329	28.467
Creatinine	39.3649	30.2091	33.9534	32.718	27.7368	32.8309	31.9882	20.7241	24.7509	43.7022	21.2124	25.0562	30.1437	17.9083	36.3294	25.9492
Cycloleucine	23.7313	9.14858	9.21486	30.3221	18.3006	9.01657	20.9091	10.0825	8.01197	13.6308	11.4114	10.5031	14.8668	10.2277	19.1477	11.6154
Cysteine	4.59982	3.33977	4.86713	3.5546	3.68777	3.70177	5.56403	3.86945	4.32426	4.08975	6.05607	4.82789	4.41798	5.3591	4.66077	5.80875
Cystine	1.47381	1.33751	0.540556	0.972833	0.945153	1.89236	2.12787	1.66159	1.56395	1.61834	2.5372	2.55939	2.2308	3.27144	2.54555	2.68897
Cytosine	0.719019	0.562691	0.495392	0.569972	0.538254	0.522375	0.619764	0.559104	0.760314	1.03265	0.819277	0.745062	1.00611	0.682137	0.996538	0.899721
Dehydroascorbic acid	2.69044	3.03173	5.85932	1.88349	2.04348	4.44521	2.19432	1.89665	2.58045	5.90567	3.43898	3.4119	1.93565	2.57136	2.29843	2.37297
DHA	3.89122	5.33777	5.60739	5.8449	5.56395	4.9969	4.031	8.06004	5.03548	13.0288	5.81953	6.16787	3.18215	6.61663	4.12865	3.27215
Dihydrouracil	0.682796	0.688836	1.2032	0.572128	0.522851	0.86651	0.587922	0.716365	0.816008	0.826293	0.88768	0.595393	0.707393	0.841755	0.696393	0.877188
Dodecanoic acid	2.96844	4.13727	4.91864	4.94826	4.07584	2.66666	4.00055	4.16411	3.2302	3.42723	3.04683	4.48163	6.37321	4.08312	4.43305	4.115
Elaidic acid	13.6976	20.3008	14.5795	16.3312	22.5917	10.6412	15.5878	16.4243	14.3478	25.0079	11.898	21.5111	10.7008	19.9925	15.3609	7.34853
Erythritol	3.58242	3.59489	4.6406	4.3154	5.17631	3.47221	5.93875	2.738	4.16213	5.45915	3.42958	3.98524	4.24258	3.71973	4.63899	4.25557
Erythronic acid	2.44865	2.48227	1.00984	2.37476	2.35839	1.13696	2.43245	2.08578	1.94348	1.32154	1.52002	1.52672	1.32308	1.95278	1.43681	0.549382
Erythrono-1,4-lactone	4.04244	4.33192	1.67177	3.88235	4.00738	2.43364	3.89717	3.17957	2.96535	2.72255	4.10891	3.52075	3.02545	3.82113	3.19602	3.61444
Ethanolamine	29.5536	33.8862	28.0546	33.3843	36.0386	21.7854	16.8896	31.0909	30.6007	58.9517	26.9484	30.3561	27.6382	31.4074	17.8084	27.0984
Fructose	10.2066	11.2255	16.9908	11.9996	16.0441	20.8815	30.0366	11.2607	17.8123	20.9177	15.2953	17.432	16.7415	9.73962	23.8288	10.5273
Fructose 6-phosphate	0.961711	1.54917	0.810129	1.06735	0.031662	1.59606	0.476706	0.0955981	0.161716	1.66971	1.55814	1.20252	1.09693	1.28374	1.42214	1.05692
Fumaric acid	6.05552	5.65337	6.73578	6.26142	7.0572	3.26195	7.30611	4.47449	5.79704	4.35275	9.66423	5.99052	3.97636	10.267	6.13119	7.77237
GABA	2.60712	2.06415	1.41631	1.98304	1.76665	1.63503	2.36415	1.63551	2.0887	0.0491736	2.10119	1.61211	2.10304	1.91542	0.0203568	2.12778
Gluconic acid	4.74562	4.43775	4.666	3.86042	4.80364	3.8422	4.16668	3.43822	3.51609	4.62935	4.02902	3.91298	3.36112	4.50958	3.51368	2.68682
Glucosamine-1P	1.4883	3.70639	2.90461	2.64753	1.57583	3.87345	3.68766	2.6424	3.03919	1.04801	1.89285	1.16545	2.11995	2.31228	2.7245	2.09076
Glucosaminic acid	8.78444	3.23441	3.52209	11.3135	4.08696	5.00423	3.14635	0.0699398	8.16585	6.57961	4.28697	12.4108	4.64992	6.79808	8.14557	5.07052
Glucose	728.694	781.89	828.514	536.508	591.962	773.313	722.122	604.142	608.278	16.561	602.588	578.804	505.976	681.917	579.222	444.718
Glucose 6-phosphate	2.32911	1.27326	1.35633	1.97873	1.6537	0.756171	2.81686	1.48156	1.4901	0.0237087	1.54352	0.852505	0.696708	1.53893	0.939728	1.2624
Glucuronic acid	0.834479	0.88207	1.90959	1.42852	2.80123	0.857251	1.73469	1.42156	1.70338	1.37159	2.06307	2.10991	1.88935	1.60297	2.05036	1.22967
Glutamic acid	13.2149	10.2187	9.28684	12.3863	11.4835	8.46757	18.0788	9.14514	13.2607	9.22094	11.7383	10.9723	12.7188	9.37429	14.2469	12.0666
Glutamine	273.667	305.767	227.953	242.313	238.1	330.963	269.349	273.137	301.586	280.58	210.502	227.5	270.537	322.426	305.084	317.561
Glutamylvaline	5.62809	4.77792	6.21005	4.41926	6.80219	8.79743	6.91339	8.37415	5.07509	6.66127	3.86715	3.73047	3.65138	6.46623	4.31612	6.03248
Glutaric acid	1.13648	1.02192	1.45372	1.07526	1.01062	1.0135	1.53026	0.904251	1.07385	0.837269	0.968094	1.10821	1.05018	1.04601	1.28343	1.11701
Glyceric acid	3.80066	4.06829	2.19257	3.79789	3.91453	6.32869	4.46848	3.40636	4.3519	2.93461	4.0285	3.31665	3.46885	3.55284	4.05432	3.53236
Glycero-3-phosphate	26.5765	38.7478	26.0716	31.7154	42.119	23.0817	49.1118	30.4495	34.347	36.5505	31.1852	37.7589	32.1238	30.2595	38.1165	21.7763
Glycerol	189.391	183.547	176.674	163.264	194.241	111.06	65.6599	199.111	100.17	214.83	127.218	150.841	89.3033	267.314	68.8113	108.705
Glycine	327.189	382.626	206.556	316.053	283.631	247.873	162.508	324.473	375.179	307.869	308.279	231.226	371.932	257.947	414.319	403.838
Glycolic acid	28.1423	27.792	24.6991	17.7493	20.2307	30.5377	40.9427	35.7475	26.2995	26.3176	27.033	29.3108	28.4293	23.7487	32.0076	24.4046
Heptadecanoic acid	2.54283	2.55172	2.89191	2.71114	3.26717	2.2118	3.55845	3.29131	2.29621	3.54445	2.28343	3.07315	2.30604	3.31268	2.05036	1.72701
Histidine	8.23476	9.08574	17.0967	11.6345	12.3319	15.3514	9.24985	15.3222	24.5466	12.2117	18.634	17.896	31.7499	15.1433	36.2375	27.2652
Hydrocinnamic acid	1.53584	1.53689	1.20814	1.27219	1.01789	1.76466	1.15231	1.00978	2.74093	0.574278	1.20098	1.64965	1.81589	0.648176	1.86147	1.42818
Hydroquinone	1.3828	1.1731	0.455874	1.01021	1.23867	0.543209	1.18646	1.21877	1.14687	0.911908	1.16965	0.829984	0.78797	0.928599	0.867295	0.97966
Hydroxypyruvic acid	1.3425	1.50901	1.21449	1.38144	1.52748	1.16165	0.90588	1.4439	1.33086	1.88089	1.38321	1.47417	1.34445	1.40745	0.909429	1.44857
Indolelactic acid	1.15052	0.841911	1.53487	1.28477	1.52363	1.07793	1.16661	1.07062	1.12046	1.23944	0.725287	0.954317	1.06977	0.887846	1.28059	0.629858
Inositol	122.442	110.231	105.394	146.218	154.566	89.4936	116.613	88.2243	117.108	107.203	104.686	76.8596	113.318	100.607	147.684	92.1621
Inositol-4-phosphate	0.977105	1.34224	1.17426	0.831598	1.00078	0.804396	1.22522	1.02509	1.06642	1.29564	0.939897	0.876902	0.753692	1.13479	1.07181	1.07462
Isoleucine	102.976	108.452	63.1357	100.121	83.1268	143.357	66.3586	109.352	119.3	162.681	126.265	149.408	147.733	102.659	80.7508	144.952
Ketoleucine	0.0597673	0.604267	0.370486	0.68641	0.460382	0.60648	0.303652	0.688224	0.505776	0.326653	0.59579	0.4476	0.444291	0.966442	0.275054	0.517192
Lactic acid	495.187	466.329	763.089	545.841	517.602	439.759	671.95	451.577	596.409	567.6	675.623	558.229	304.756	526.82	714.856	206.784
Lactose	0.268953	0.706317	1.36903	2.39704	0.26656	1.2824	1.28383	1.22746	0.666667	1.06558	0.647484	0.646064	0.98296	1.32643	1.05382	0.606252
Leucine	179.556	198.214	106.316	185.441	139.203	259.36	107.19	185.964	201.167	194.387	185.817	195.299	269.041	172.027	135.063	231.42
Linoleic acid	32.2662	35.4737	29.2267	34.8664	54.0466	36.0238	43.629	46.7864	28.3507	75.6545	35.4623	66.3917	25.9354	53.6089	29.6315	16.8028
Lysine	196.668	189.71	151.504	165.925	133.137	305.822	202.775	176.568	209.527	215.381	190.452	195.035	262.199	212.064	302.99	183.142
Maleic acid	19.5801	20.8186	12.2204	18.7383	16.5181	25.6126	14.153	20.2834	21.8932	29.1516	24.0076	27.4059	26.8471	19.7699	14.8236	27.6805
Maleimide	1.66624	2.7544	126.168	1.26644	2.01867	1.81635	2.05496	2.61922	1.75206	1.85279	2.30745	2.80853	1.45841	3.50626	3.39486	3.76466
Malic acid	37.9224	30.9424	59.4168	36.2227	33.5125	17.841	66.6285	17.9091	38.2863	23.127	50.7497	31.7458	25.6683	25.845	31.2364	27.5818
Malonic acid	8.44213	6.36394	7.69129	9.5375	7.52443	6.65276	6.05966	5.27404	6.88408	4.50597	8.92327	8.4786	9.802	6.26198	5.26295	6.86513
Mannitol	1.20802	6.4041	14.3346	9.68053	17.7303	7.00847	12.7192	9.18404	13.1378	11.1277	14.6509	15.5093	13.9925	10.2413	15.3457	8.12485
Mannose	41.7407	56.3915	49.6853	43.3757	50.6793	66.6287	47.0831	59.2195	38.9047	39.9088	42.9648	58.2847	17.4346	85.386	31.9503	30.3389
Methionine	29.4979	28.3788	18.2928	27.368	18.7734	44.6642	33.3759	19.4242	37.2896	47.1487	27.9891	28.34	71.0033	18.8126	47.8097	27.2851
Methyl beta-D-galactoside	1.92161	1.44287	1.04442	1.13994	1.38628	1.61689	1.80207	1.23202	1.35602	1.90548	1.37904	2.88078	1.41345	1.72815	1.42971	2.26191
Methylcysteine	0.794634	0.840494	0.966086	0.724144	0.0453537	0.889272	0.88419	0.900112	0.776404	1.25788	1.0861	1.11056	0.965598	1.12363	0.985649	1.24308
Methylmalonic acid	2.09321	2.45864	0.115733	2.74887	2.44011	1.48958	1.09047	1.98687	1.88573	1.25788	2.18213	2.23284	2.0189	2.67567	1.12909	2.40408
Methylphosphate	8.11296	9.68387	8.13163	6.63589	8.56371	8.30476	5.59126	6.68028	6.83747	6.06768	10.6172	8.45749	6.88473	9.44804	4.21008	6.481
Methylsuccinic acid	54.6491	60.0426	34.2957	49.175	51.7541	53.8656	38.1494	58.2458	52.894	55.6119	61.3068	56.0434	52.9952	60.8509	58.5424	64.7424
Myristic acid	6.15875	8.11391	6.90303	6.92447	9.65306	4.89351	11.0132	10.1156	6.59118	10.398	6.6247	10.1841	6.59447	16.0715	6.3982	6.18967
N-Acetylgalactosamine	2.77148	4.57334	4.08028	3.35586	2.20521	3.79513	3.27649	0.751542	3.70669	0.689748	1.99467	2.10991	3.2565	4.30387	2.24162	0.799394
Niacinamide	2.68591	2.30132	1.66895	2.70108	2.76187	1.75115	2.24786	2.07957	1.77187	1.12529	1.93044	1.58537	2.13242	2.4098	1.67825	2.06126
N-Methylalanine	6.58708	4.8965	3.05351	4.13607	2.96254	6.45947	3.98486	3.11625	5.77105	5.88723	7.03669	6.62204	6.22986	5.97088	2.69041	6.03677
Oleic acid	74.2709	91.6767	62.9395	80.3031	113.504	55.7059	89.5464	95.8729	65.0335	148.347	71.641	129.575	51.3312	122.165	71.9145	34.1465
O-Phosphoethanolamine	1.28998	1.54445	1.50594	1.21254	1.12956	1.34259	1.57502	1.20139	1.32962	1.45413	0.896557	1.09085	0.982069	1.72038	1.58405	1.09072
Ornithine	53.2925	86.046	93.0498	44.18	73.3544	109.353	155.261	48.2944	84.5125	100.065	53.1888	130.651	130.671	68.8163	109.48	105.756
Oxoglutaric acid	8.72829	8.67424	10.157	7.19257	8.81744	7.50268	16.0419	6.19236	10.4398	6.75655	8.28153	9.59244	7.17587	7.91784	8.39743	7.55025
Palmitic acid	303.883	392.516	374.56	349.274	474.284	159.926	379.858	345.211	306.809	472.886	411.217	466.627	343.228	500.73	309.711	277.347
Palmitoleic acid	13.7909	21.139	16.0459	16.9795	25.6184	3.33448	16.5578	16.6808	11.9728	15.6205	18.4037	22.9346	12.6276	28.0113	12.3026	8.93283
Pelargonic acid	2.99199	4.77177	3.86505	2.74815	3.33863	3.23263	3.12512	4.27584	2.98886	3.47991	5.54852	4.22405	3.47063	3.77456	4.25505	3.25552
Phenol	58.2596	96.3648	50.6422	54.0977	71.4709	71.8139	54.0127	94.7104	80.0702	112.336	62.606	65.9976	72.0339	30.49	89.7902	35.7227
Phenylalanine	43.9014	47.5595	28.4519	37.8208	32.934	57.6916	50.9171	39.0744	52.6556	44.9236	30.8197	36.9951	63.871	35.9772	60.3599	54.4484
Phosphate	1526.28	1463.69	1403.83	1463.04	1539.8	1214.01	1364.61	1513.09	1353.8	1427.43	1694.85	1582.07	1390.68	1674.67	1283.62	1734.57
Phthalic acid	2.9775	1.00963	1.77269	1.12233	1.33964	0.0501542	1.3812	3.605	2.85891	1.21266	1.96438	3.16464	2.36169	0.902886	1.22946	0.951226
Picolinic acid	1.30945	1.43862	1.59909	1.32143	1.3328	1.20872	1.21553	1.25436	1.31106	1.30969	1.40619	1.37564	1.43526	1.48459	1.27964	1.60737
Pinitol	2.37168	2.79361	2.08672	2.63747	4.43311	4.31712	3.47538	1.33258	3.49712	2.15574	1.30854	1.60273	2.51972	2.24775	3.48102	1.31229
Pipecolic acid	0.166624	2.76574	2.22221	3.4572	3.59535	2.47569	1.92944	3.6079	1.29827	3.78769	3.82172	3.70467	1.71261	3.83375	2.01343	3.61444
Proline	151.805	160.689	102.103	158.83	119.382	212.886	121.816	128.546	225.139	272.36	162.961	158.046	281.004	99.9991	202.174	161.338
Pseudouridine	3.04451	2.56825	2.87144	2.96055	3.50507	2.11689	3.35771	2.56998	2.9835	4.23201	2.509	2.19484	1.48379	2.94008	2.15735	2.73672
Pyroglutamic acid	399.749	415.843	266.674	350.435	344.247	392.503	406.043	357.39	396.475	389.111	394.547	349.459	389.325	0.379396	402.292	474.639
Pyruvic acid	62.5614	58.3749	29.5013	84.9944	87.4949	117.066	94.3098	85.0339	110.904	86.132	97.5722	94.3198	130.572	69.0157	144.823	97.3888
Rhamnose	13.8076	11.9809	12.2613	13.7674	14.5106	9.86456	10.4432	11.6013	11.5809	15.8352	9.58068	10.3943	7.9033	14.0755	10.8208	11.5676
Ribitol	1.6839	1.87375	1.34857	0.186876	1.43934	1.79899	2.09603	1.26678	1.82302	2.12939	1.49914	1.77726	1.45174	1.68011	2.01438	1.49149
Ribose	20.9018	24.4542	23.9122	19.0056	13.2317	15.9093	15.5629	15.5601	16.5867	19.3204	11.5571	10.9427	14.0971	18.3275	14.7208	12.9561
Ribose 5-phosphate	0.37581	0.0292921	0.5335	0.274564	0.0919909	0.106481	0.225662	0.349285	0.0292905	0.206354	0.167093	0.158115	0.0178072	0.277512	0.247122	0.323513
Ribulose-5-phosphate	0.783767	0.641591	0.188419	0.485877	0.379944	0.297067	0.412099	0.653461	0.413779	0.336313	0.391624	0.197526	0.331215	0.569095	0.340385	0.595522
Sarcosine	0.769731	0.723798	7.37655	0.583987	0.3547	1.05517	0.472553	0.393566	0.940183	0.538715	0.656361	0.473405	1.36582	0.692326	0.730952	1.11647
Serine	100.272	95.7723	51.8497	77.8288	61.0636	85.7475	78.5088	81.9247	108.175	73.1901	82.9997	66.4588	107.838	60.5108	125.397	95.3479
Serotonin	2.75473	0.612299	30.8414	0.684613	0.289664	0.535493	0.286116	0.770579	0.351898	0.637062	0.629209	0.64888	0.668217	0.77917	0.537326	0.495195
Stearic acid	102.732	132.034	126.499	120.804	142.878	114.191	135.69	119.419	118.106	161.369	95.2335	150.337	95.8849	146.801	113.835	83.342
Succinic acid	71.2291	57.0681	63.0743	85.0257	83.5834	29.4062	64.7272	42.1935	48.3536	65.8922	60.5079	52.1966	51.7096	50.7552	54.0142	46.1969
Taurine	179.026	170.697	111.908	187.103	198.771	122.494	211.605	155.63	162.71	157.383	189.685	108.923	133.008	149.299	217.645	178.582
Threonic acid	3.86948	4.26294	4.43524	5.83843	5.06977	4.53587	5.67755	3.51478	5.82344	0.0311726	4.40916	4.26065	6.23476	6.81749	4.04296	6.481
Threonine	78.6674	61.0022	33.4023	54.9545	35.2693	75.7093	74.5212	45.1972	69.72	91.7167	58.9743	58.4611	85.4699	47.1126	87.6243	65.5616
Thymidine	3.76715	2.43219	3.65617	2.07576	2.81107	2.75269	1.84037	2.40692	2.73061	4.79267	3.43793	4.35683	2.20587	5.00832	2.10812	4.07798
Thymine	1.0414	0.835297	0.0324616	0.74391	0.969969	1.08372	1.40151	0.883972	1.10231	1.72371	1.12892	1.2119	0.925531	1.26385	1.05524	1.09447
Tryptophan	92.8743	108.706	96.9466	69.1437	74.2101	167.252	120.964	99.6633	133.682	109.627	61.9486	105.532	101.483	79.9517	118.556	78.9265
Tyrosine	49.0201	58.5445	46.4963	62.1916	57.8764	65.4551	56.2781	68.4454	123.92	126.831	88.8928	85.1191	153.419	55.5922	161.306	110.738
Uracil	9.84576	7.63248	10.7349	8.59378	8.50039	8.10453	12.5951	8.52603	11.1778	17.3104	12.0072	10.0583	10.0206	9.00945	12.3348	12.3858
Urea	166.163	153.434	2442.13	206.385	166.28	194.533	104.601	178.805	150.709	135.228	163.289	181.219	340.529	181.19	91.5882	227.667
Uric acid	14.8332	11.9417	21.383	15.014	12.4513	7.73455	15.7784	10.6548	12.5796	12.3931	13.4896	9.13123	10.3398	12.2494	12.2188	13.8644
Valine	221.768	208.086	133.373	170.972	135.964	269.199	153.24	171.206	223.733	181.772	201.507	225.207	278.141	174.204	159.523	232.652
Xylitol	3.55208	3.53348	2.51719	3.03134	2.60912	3.84606	1.99174	2.89277	2.86056	3.33151	2.94814	3.30164	2.3924	3.49559	2.93044	4.32531
Xylonolactone	3.17672	2.92968	2.80652	2.34421	2.43498	3.07677	3.50492	2.45575	2.79951	1.96124	2.72988	2.82776	2.74321	3.12444	2.99009	2.73725
Xylose	8.69796	1.99044	2.30901	2.97241	3.58123	1.79706	3.35125	10.2191	8.01899	2.88237	5.01905	8.70475	6.69508	2.37923	3.24668	2.1589

## Sheet: testis-o FMT o vs y FMT o
	Group
	o FMT o								y FMT o
testis metabolites	o FMT o-1	o FMT o-2	o FMT o-3	o FMT o-4	o FMT o-5	o FMT o-6	o FMT o-7	o FMT o-8	y FMT o-1	y FMT o-2	y FMT o-3	y FMT o-4	y FMT o-5	y FMT o-6	y FMT o-7	y FMT o-8
Benzoic acid	560.118	0.04554	537.646	9.57954	9.50922	675.353	2.24289	747.028	2.27002	1.82423	2.6769	2.34911	2.17869	602.931	1.56713	9.5906
Fumaric acid	4.23755	3.67773	1.72585	3.13386	3.7843	4.33474	3.22733	4.44666	5.45691	7.13894	6.67905	6.22247	5.76918	5.86319	6.1844	5.15745
Malic acid	7.00525	7.25878	0.769624	5.33488	7.12142	6.89014	3.13569	8.44693	9.95472	11.0073	11.4736	10.9733	11.1904	12.3439	9.82214	11.9132
1,5-Anhydrosorbitol	14.0948	13.5334	15.5509	17.6422	19.8184	16.3587	13.795	12.5553	16.0981	15.175	20.2944	14.9098	23.1603	15.2202	14.7234	15.5914
11Z-Eicosenoic acid	0.908807	0.718928	1.03493	0.883152	0.736547	0.609292	1.04896	1.11193	0.437818	0.859344	1.42286	0.741112	0.911465	0.650267	0.826435	0.608088
1-Aminocyclopropanecarboxylic acid	20.9315	21.4975	19.9885	21.7397	25.3878	19.0369	22.3367	20.0704	20.3468	20.4122	19.6409	19.9531	20.8076	18.247	24.3657	24.7345
1-Hexadecanol	3.51842	0.941448	0.893064	2.56817	0.976397	0.898451	4.49669	0.860439	1.15638	1.21442	5.3294	0.591209	1.07955	0.867591	0.72716	0.641579
1-Monopalmitin	0.857821	0.87303	0.7128	0.969845	0.659535	0.847645	0.770811	0.701919	0.938867	1.01082	0.996563	0.845204	0.792631	0.801901	0.92281	0.812062
1-Monostearin	0.694019	0.666913	0.670566	0.827227	0.723747	0.616658	0.722783	0.631446	0.705668	0.0622194	0.666763	0.765508	0.69977	0.665979	0.798071	0.812465
2,3-Dihydroxypyridine	0.013888	1.91678	1.47647	1.9794	2.04114	1.35684	1.81447	1.12792	1.74495	1.73204	1.81804	1.66466	1.82293	1.29353	1.92233	1.73751
2,5-Dihydroxypyrazine	14.4144	14.4379	14.7417	16.7447	15.7888	14.7728	11.8194	14.4189	17.8289	15.635	17.4908	16.7347	17.7375	17.3314	13.6507	17.7816
2_hydroxy_3_methylpentanoic acid	9.10957	5.07264	4.11689	4.2852	4.70845	6.06232	5.55803	9.02758	5.10812	4.08009	5.07528	5.93974	3.77768	3.41168	6.71043	4.75213
2-Amino-2-methyl-1,3-propandiol	7.54327	10.6833	9.47795	9.53504	10.3085	9.46442	9.37172	7.81355	11.2535	10.7109	13.655	9.18149	15.0093	24.4216	8.71915	10.7021
2-Hydroxy-3-methylbutyric acid	12.0298	5.16329	4.54384	4.51493	5.34112	5.60658	5.97791	10.8961	4.73961	4.33939	4.92885	6.03624	3.83085	3.57259	6.96442	4.72388
2-Hydroxyglutaric acid	28.7379	38.3017	42.9143	35.2518	20.2565	27.9247	36.2131	12.2263	23.5091	16.725	26.0647	20.2366	27.0453	13.2675	29.0303	22.8324
2-Hydroxypyridine	84.3217	98.8192	100.662	93.9128	94.4711	93.1803	109.346	76.5967	103.087	115.775	90.8016	110.539	113.998	91.0855	124.721	96.7489
2-Monoolein	1.52444	1.05217	1.25148	2.99477	1.24709	1.03293	1.38988	1.14655	1.62025	1.29846	1.46428	1.93247	2.44429	1.09495	1.55005	1.29647
3-Amino-2-piperidone	13.7963	16.1503	17.0757	14.7487	17.8158	14.8649	14.2158	17.1754	17.7912	17.8938	1.50637	17.5148	19.6695	19.1758	15.1514	19.1608
3-Hydroxybutyric acid	6.28517	5.5425	5.64481	6.86709	6.57667	8.13894	10.3962	6.34451	5.83302	9.57787	12.1486	6.03326	14.8128	5.60366	6.4861	6.06777
3-Hydroxymethylglutaric acid	0.768024	0.758209	0.793237	0.896041	0.804536	0.762654	0.801749	0.710882	0.798492	0.704284	0.771323	0.692861	0.861481	0.830297	0.628529	0.831632
3-Hydroxypyridine	4.71507	5.42271	5.25548	5.39226	5.95008	5.31497	7.0307	4.20888	5.86716	7.16956	5.58845	6.16391	6.368	5.15178	7.6471	5.42679
3-Phosphoglyceric acid	2.23749	1.85635	2.04107	1.28148	1.42357	0.887118	0.570742	0.688211	0.745125	0.279824	0.676391	0.274867	0.885738	0.689075	0.450285	0.88772
4-Amino-1-butanol	0.932968	0.929577	0.793429	0.937621	0.959819	0.683517	0.931691	0.767471	0.805321	0.852829	0.709975	0.818096	0.674533	0.650078	0.927	0.452132
4-Hydroxypyridine	2.34593	2.78226	2.66345	2.6638	3.03201	2.54728	3.25856	1.99223	2.70683	3.10738	2.57257	2.84734	3.00097	2.50206	3.45884	2.66013
5-Aminopentanoic acid	0.302301	0.492954	0.0184295	0.329519	0.238801	0.264606	22.2781	0.482767	0.202342	0.263211	0.273601	0.771743	0.602253	0.61127	0.314265	0.589123
5beta-Coprostanol	1.17743	1.25721	1.74946	1.29437	1.26808	0.881641	1.26318	1.22405	1.17839	1.29488	1.23568	1.19326	1.04867	1.21591	1.01693	0.681325
Adenine	0.0157904	0.284032	0.306967	0.0172556	0.0125905	0.28557	0.406326	0.258694	0.308319	0.510785	0.534217	0.0393055	0.374387	0.467208	0.332637	0.374053
Alanine	461.001	368.433	432.631	389.296	428.706	383.351	435.07	479.643	438.077	341.117	423.937	413.543	418.497	411.495	448.737	446.368
alpha-Tocopherol	0.490836	0.287701	0.397386	0.448021	0.265031	0.296525	0.325296	0.284704	0.316918	0.267771	0.396297	0.337214	0.809292	0.356274	0.550527	0.397053
Aminomalonic acid	24.5452	18.9546	20.6589	20.0703	21.7525	17.0022	11.4343	17.4153	13.9113	8.08917	14.3947	9.98143	14.0557	15.8894	10.6176	14.8058
Arabinonic acid	0.697824	0.545617	0.636394	0.496669	0.579165	0.523923	0.567206	0.701919	0.597921	0.487005	0.615043	0.575758	0.584611	0.543688	0.500245	0.496316
Arabitol	1.01725	1.02627	0.9783	1.02598	1.31194	1.06843	0.893976	1.16623	0.959607	0.969449	1.1506	1.16859	1.04916	0.966976	1.02047	1.10945
Arachidonic acid	8.98438	10.2167	9.55801	9.72174	8.12552	10.1827	10.5833	10.894	7.72947	7.9429	9.97481	8.74208	6.35698	8.26322	6.26241	8.25357
Arginine	1.303	1.39598	1.40275	1.47566	1.67161	1.31868	1.40549	1.44936	1.68627	1.57731	0.450927	1.75926	1.78397	1.48624	1.31637	1.61141
Ascorbic acid	2.15302	2.24376	2.76654	2.94529	2.87904	2.61943	2.21461	1.87061	2.59048	2.41613	3.07611	2.01976	2.89464	2.62473	1.94167	2.4612
Asparagine	4.34561	4.40767	7.26603	5.10182	5.8972	5.4179	5.37328	7.13184	6.30371	6.69558	7.78443	4.77819	9.42018	9.83389	4.46062	6.97929
Aspartic acid	132.235	163.73	170.208	174.344	177.85	166.706	145.741	148.198	180.419	180.695	195.686	166.028	192.1	181.295	144.068	183.609
Asymmetric dimethylarginine	7.60833	8.31677	9.74115	8.07227	9.17494	7.9529	7.6147	9.04446	9.49212	9.44431	2.6263	8.85756	11.4592	10.9953	7.32446	10.2443
beta-Alanine	0.704102	0.641013	0.574195	0.537833	0.576437	0.580584	0.617886	0.556403	0.668235	0.689299	1.1815	0.633225	0.674533	0.635312	0.669786	0.452132
beta-Glycerophosphoric acid	4.63098	4.80069	5.42269	5.33924	5.44919	4.55288	4.39003	4.1029	4.68675	4.15111	4.47345	4.32848	4.40174	4.92348	4.10413	5.2093
Capric acid	0.519373	0.58166	0.510651	0.554049	0.561329	0.500503	0.814714	0.0249556	0.689481	1.18608	0.793489	0.837343	0.63484	0.584578	0.778731	0.522141
Cholesterol	96.5162	111.892	120.02	131.308	113.093	100.588	112.033	109.58	105.433	99.8494	132.504	107.39	103.187	117.211	93.8951	127.244
Citraconic acid	1.46775	1.28958	1.32808	1.69998	1.65146	1.21273	1.94029	1.28345	1.39009	1.82097	1.20926	1.49578	1.60756	1.57238	0.598875	1.47745
Citric acid	0.49407	0.540221	0.199653	0.477958	0.403527	1.00025	0.574572	0.456581	2.78195	3.05885	6.81809	2.52016	2.03977	2.44716	1.97648	1.10945
Citrulline	20.5367	22.5924	24.0826	24.3727	27.5725	22.3092	22.3017	25.1053	27.2489	26.8325	2.09097	27.0994	29.5395	26.7533	21.603	27.7832
Creatinine	519.849	615.833	510.161	668.38	584.392	493.409	675.838	414.373	720.843	840.379	524.074	733.369	614.877	526.963	722.237	578.968
Cycloleucine	2.3758	6.42762	3.77747	2.01349	4.56785	4.2556	2.07082	1.84654	7.33844	2.18908	2.60839	2.04145	2.54867	3.47169	1.84111	3.38362
Cysteine	86.1892	77.5024	80.4949	85.1204	79.2248	74.0207	47.2614	64.4191	73.887	59.8237	52.7251	56.058	69.374	53.8974	58.4177	67.7897
Cysteinylglycine	1.18276	2.59643	4.23725	3.87813	2.67192	2.15859	3.01371	0.95165	2.46883	3.71915	2.19418	2.55431	2.889	2.3031	1.82757	2.37606
Cystine	2.69427	1.0308	0.636778	1.06028	1.88942	0.742634	1.04808	1.4534	0.412525	1.61575	1.11075	0.963391	0.735787	0.311787	3.41791	1.33965
Cytidine	2.25252	2.19347	2.12227	2.4189	2.05562	2.4757	1.62825	2.06428	2.2116	1.97375	1.70475	2.2705	2.03928	1.79595	0.904437	2.03611
Cytosine	1.64145	1.4098	1.30446	1.72597	1.48107	1.28072	1.38546	1.17625	1.32332	1.3382	1.54914	1.62318	1.43164	1.19093	2.06286	1.67275
Dehydroascorbic acid	0.0953134	19.9435	23.6099	25.2216	25.0061	22.7929	20.9928	0.0572923	23.7041	22.5342	29.2274	19.7392	26.7285	21.212	19.5076	21.0283
DHA	3.44917	2.71902	3.5473	3.0191	2.03023	2.45001	2.93238	3.22243	2.65017	2.44903	3.13455	2.12656	2.33502	2.41366	2.3565	2.71037
Dihydrouracil	1.13881	1.18231	1.71107	1.2266	1.39902	1.30414	1.42347	1.26781	1.23479	1.60076	0.833342	1.21468	1.48799	1.04516	1.25093	1.00595
Dodecanoic acid	2.8535	2.88003	2.30292	3.2351	3.01837	2.19938	3.01636	2.09802	2.70354	3.78659	2.96775	3.76818	3.29352	3.08304	3.68866	4.12406
Elaidic acid	11.4353	7.88188	7.6661	10.6226	7.68443	7.70057	10.7984	10.85	7.73908	7.16663	10.8746	8.48402	8.67117	6.84361	6.97538	7.07271
Erythritol	6.50757	6.30287	7.44994	7.49016	7.79859	6.91507	6.66091	6.74925	6.45876	6.60828	6.69786	6.4068	7.46372	6.82222	6.11446	7.28374
Erythrono-1,4-lactone	1.69947	1.5639	1.58071	1.55965	1.47058	1.43125	0.807642	1.53494	1.38807	0.980851	1.39107	1.4768	1.28585	1.4463	0.84932	1.19217
Ethanolamine	303.342	300.948	253.968	311.698	294.455	272.512	299.916	258.077	286.609	321.985	273.928	317.057	277.119	244.361	331.87	295.332
Ethylphosphate	0.722556	0.645546	0.337682	1.15716	1.47037	0.957189	1.01066	1.46921	0.7732	0.672034	0.350174	0.739485	1.0374	1.40446	0.740053	0.868553
Fructose	28.1148	26.7309	27.841	29.8232	27.7317	22.5236	16.8565	23.151	21.0471	18.3674	20.1052	16.2199	18.221	25.7046	15.5053	28.9064
Fructose 6-phosphate	0.465343	0.291154	0.286425	0.583362	0.022663	0.745089	1.6474	1.6374	0.68341	2.43405	0.711095	2.39005	0.718146	0.0111691	1.17325	0.559263
GABA	69.1015	37.4212	36.4968	38.4412	40.7699	41.7259	51.6367	73.9588	52.0052	35.1732	46.079	35.1687	35.186	37.2214	38.1124	48.114
Galactose	0.843552	0.70123	0.53772	0.767768	0.749347	0.716758	0.785249	0.925992	0.873865	0.755428	0.89066	0.994022	0.896764	0.787325	0.738119	0.659132
Gluconic acid	3.81101	1.79959	2.05739	4.02013	2.71578	1.95876	3.45745	2.09117	1.87799	1.85681	4.08947	2.04361	0.197974	2.04072	1.86721	2.26752
Glucose	48.3836	43.1626	52.799	61.7198	54.3232	37.991	39.8618	79.3033	52.7121	29.6796	55.9654	97.2266	73.3393	58.7983	49.0843	65.9521
Glucose 6-phosphate	0.799986	0.967348	0.0979068	1.18689	0.0138496	0.585494	0.795267	0.796996	0.715532	0.569095	0.876554	0.81132	0.691194	0.522485	0.762293	1.13931
Glutamic acid	168.112	160.146	166.141	175.435	194.716	158.833	157.341	158.144	168.175	148.525	172.002	154.939	180.906	160.411	144.992	171.303
Glutamine	123.376	87.8974	101.985	111.992	0.147309	102.571	99.6026	128.257	102.587	108.023	122.242	99.357	106.766	114.34	81.3281	104.769
Glutaric acid	1.05891	0.928714	0.945281	0.909139	0.923097	0.970221	7.60793	0.890843	0.945696	1.02059	0.869837	0.9352	1.06068	0.926465	0.865758	0.832036
Glyceraldehyde	0.552475	0.672525	0.780375	0.656543	0.808103	0.638378	0.387173	0.506141	0.504338	0.478535	0.486527	0.464076	0.651011	0.560725	0.481228	0.590132
Glyceric acid	27.6318	15.7609	18.1517	14.3934	14.442	10.0038	15.766	15.5858	19.4408	19.8613	14.3229	9.60464	12.6676	18.2991	13.5901	18.9905
Glycero-3-phosphate	11.7856	12.9869	15.9223	14.1928	15.1582	11.8379	12.4553	9.22512	12.745	10.5646	11.388	11.2275	15.0617	19.1665	10.5174	16.3088
Glycerol	138.918	139.502	144.784	140.389	148.149	140.412	170.912	130.63	144.641	150.515	140.115	150.263	154.444	133.387	146.789	142.565
Glycine	598.779	598.942	557.135	579.884	582.113	564.312	608.442	514.393	620.921	660.448	607.648	597.913	622.954	552.028	628.813	538.55
Glycolic acid	5.3815	5.28113	6.5181	5.84568	6.05395	5.36502	7.25935	5.73697	5.93975	7.35263	6.81182	6.69955	5.9206	5.64928	6.30012	6.00442
Guanidoacetic acid	8.9743	9.0057	8.78416	9.68556	10.4275	8.79866	7.54281	7.55116	9.83913	8.13901	4.43964	9.32814	8.20661	9.2603	7.50077	8.13494
Guanosine	0.147631	0.229858	0.181032	0.259457	0.210682	0.269139	0.338261	0.157115	0.31793	0.53424	0.157847	0.360797	0.293041	0.231711	0.351009	0.23807
Heptadecanoic acid	0.843933	0.865476	0.703969	0.832632	0.704021	0.692961	0.923441	0.618089	0.600703	0.935896	0.965665	0.681205	0.709815	0.51586	0.796137	0.645413
Hexadecylglycerol	1.6599	1.55117	1.77902	1.55757	1.81745	1.14757	0.876002	0.772568	0.954296	0.995184	1.1974	0.977487	1.00286	0.984203	1.02724	1.16049
Histidine	23.6923	23.3197	26.4824	24.3012	27.161	25.5277	19.3908	26.6191	25.0886	25.0939	30.2242	25.336	30.8278	28.565	19.8747	27.2972
Hypotaurine	12.3965	9.04369	14.619	9.67205	10.7143	8.64756	11.7487	9.33601	14.5661	11.6748	16.3554	8.65073	12.4518	10.9292	11.632	9.43081
Hypoxanthine	174.824	157.03	154.585	167.118	164.529	158.13	143.153	150.078	150.907	125.927	148.01	146.746	145.635	129.274	133.788	149.558
Inosine	39.0762	54.5552	61.2881	66.2439	62.8554	47.3927	49.6065	31.8588	57.5805	56.7564	39.2981	47.9991	60.2561	64.1016	40.9014	65.9079
Inositol	433.496	456.4	436.027	469.218	473.658	447.146	532.702	411.137	525.369	551.991	482.414	540.425	516.861	437.409	544.557	454.924
Inositol-4-phosphate	3.7996	3.23226	3.0616	4.16524	3.49891	2.77505	3.24648	2.18221	2.73996	2.90835	3.46905	2.71235	2.80692	3.01092	3.1997	3.24219
Isoleucine	26.6214	44.7665	39.8984	38.7558	43.4961	36.4655	35.2696	31.4496	45.2761	44.6168	62.7268	37.2383	68.7575	48.0276	34.6255	47.0838
Ketoleucine	1.12588	0.682237	0.456514	0.521409	0.594903	0.621568	0.709818	1.04761	0.684928	0.371036	0.607655	0.735419	0.451812	0.451874	1.0772	0.562492
Lactic acid	484.705	567.267	599.726	561.723	581.651	549.357	574.986	501.811	629.076	432.277	545.399	590.405	594.615	558.068	613.202	646.88
Lactose	0.0351956	0.0429501	0.0341714	0.51434	0.0281189	0.0625157	0.201542	0.0332155	0.0424918	0.212719	0.235091	0.0357816	0.0779155	0.175676	1.07527	0.0318772
Leucine	69.4753	96.9944	119.387	94.9336	109.451	95.4734	89.9117	88.8843	105.828	111.695	127.582	94.8875	141.816	132.325	84.0347	127.14
L-Gulonolactone	18.7695	13.2947	13.6712	15.5994	16.7068	10.3989	16.2787	23.1762	17.1012	13.4156	18.0581	17.6666	14.8008	15.1933	11.8979	14.4953
Linoleic acid	1.83892	1.74736	1.57188	2.49665	1.72616	1.6832	2.2152	1.82017	1.64099	1.59946	3.42002	2.28839	3.04459	1.61516	1.69864	1.7135
Lysine	71.6411	73.3306	76.3295	77.1302	79.7531	71.4343	65.3348	78.4021	80.6505	71.8617	114.196	81.3998	99.5488	87.3688	73.9904	89.5814
Maleic acid	1.29368	1.60038	1.5022	1.5898	1.62838	1.51832	1.54928	1.27537	1.685	1.66233	2.17627	1.37867	2.16963	1.67915	1.42596	1.73852
Maleimide	1.69319	1.73548	2.30465	1.73221	1.52073	1.84922	2.33158	2.04671	1.87849	10.33	2.04776	2.25098	2.95638	3.29677	6.64307	2.16422
Mannitol	2.21466	2.31822	2.24072	2.34842	2.4497	2.10608	2.11148	3.21382	2.51562	2.30961	2.88558	2.24339	2.56754	2.1013	1.77922	2.33753
Mannose	18.7695	13.2431	13.6436	15.5853	16.6174	16.7952	16.2831	23.1479	17.0885	13.3873	18.0443	17.8046	14.7292	15.1519	11.867	14.4067
Methionine	25.9169	28.7232	34.5148	28.2941	29.3528	25.5969	24.767	28.5063	31.3147	29.0193	37.9903	27.6047	35.0331	34.9119	24.6048	36.7417
Methyl alpha-D-Mannopyranoside	0.563129	0.679863	1.1098	1.1503	0.952475	0.450075	0.541277	0.720724	0.585021	0.348884	0.819461	1.04146	0.885248	1.07318	0.523452	0.890948
Methylcysteine	2.47891	1.98304	1.86234	2.17025	2.22853	1.54098	1.39488	1.92703	1.52111	1.21833	1.45891	1.26401	1.45393	1.31227	1.48397	1.88358
Methylmalonic acid	1.45101	1.89477	1.84295	1.79749	2.01743	1.79539	1.99067	1.64918	1.99509	2.41124	1.58832	1.97178	1.95646	1.70262	2.23337	1.86804
Methylphosphate	230.836	259.802	252.769	261.105	273.304	228.016	263.021	191.42	250.043	265.271	217.015	254.835	231.338	213.732	246.939	257.447
Methylsuccinic acid	27.2214	35.2655	26.7827	34.4571	37.0613	31.6086	44.9283	25.6693	37.5926	2.6523	36.8166	37.9786	38.477	28.4569	44.8592	29.1703
Myristic acid	5.29722	4.36234	3.52215	4.77916	4.11144	3.5955	5.46462	6.26332	4.0046	4.88699	5.91265	4.86765	4.61147	3.85068	3.99035	3.40864
N-Acetyl-D-glucosamine	0.985857	0.842382	0.77404	0.954253	0.597841	0.914316	0.958504	0.947784	0.878923	0.876935	0.955366	0.896436	0.916365	0.808716	0.816121	0.909913
Niacinamide	13.5554	11.639	13.4846	13.3381	12.7158	11.2925	11.9835	12.3493	11.5398	10.1991	14.742	9.8608	11.7797	11.6889	9.33962	12.2118
Oleic acid	38.593	26.9262	26.9904	37.5161	27.5809	25.1744	35.2507	34.7197	26.0758	24.3356	39.3482	30.0573	38.073	22.4775	26.9906	24.3966
O-Phosphoethanolamine	57.9078	53.7092	72.4689	48.86	50.2503	70.282	64.4025	51.1991	66.0267	59.9459	59.5338	54.0768	64.5564	70.0689	33.9448	34.3441
Ornithine	12.5036	15.3155	14.7162	13.6791	15.5361	14.3363	10.5494	15.132	13.3465	12.5993	155.633	16.2741	27.7529	17.597	12.7224	18.2001
Orotic acid	0.366795	0.406838	0.41716	0.554049	0.524186	0.483127	0.473507	0.427759	0.512937	0.695814	0.477795	0.574673	0.526052	0.561104	0.538279	0.499342
Oxalic acid	3.34624	3.33867	2.79399	3.27169	3.08972	2.1516	3.31484	2.5583	2.66687	2.77511	2.37218	2.53507	2.78511	2.41612	4.12154	3.35982
Oxamic acid	557.778	759.084	538.156	568.824	620.59	675.353	507.694	744.552	455.569	477.441	447.963	530.999	429.234	603.268	502.046	598.298
Oxoglutaric acid	1.53624	0.906052	0.531192	0.937413	0.977446	0.150718	0.70805	0.95622	0.887776	0.580823	1.38323	1.04146	0.933761	1.24015	1.06721	1.56299
Palmitic acid	182.788	142.117	131.219	190.873	142.9	145.899	192.866	158.883	146.915	147.234	205.349	151.633	144.262	136.598	123.749	136.396
Palmitoleic acid	2.29551	1.81772	1.68112	2.96089	2.06359	1.77801	2.26853	2.20628	1.86155	1.60989	2.39233	2.26833	2.60674	1.68615	1.69638	1.71875
Pantothenic acid	3.53192	3.346	3.2196	3.22928	3.39	3.21361	3.20641	2.84247	2.68685	2.49008	2.28531	3.32524	2.70426	2.74115	2.48156	2.91798
Pelargonic acid	1.05834	0.91857	0.876554	1.06361	1.06243	1.00875	1.65153	0.898752	1.21532	3.47191	1.13157	2.31496	1.02295	1.67744	1.33861	0.953492
Phenol	14.7787	14.624	20.7411	18.9998	18.9607	1.66469	2.74115	1.74689	2.15267	4.78079	1.82767	2.24583	2.63933	1.87678	58.382	27.0442
Phenylalanine	33.4841	34.6618	39.7523	33.2735	37.1022	33.3788	32.7132	35.7197	36.4418	36.3736	46.3125	34.0724	45.6712	44.036	31.3439	42.3226
Phosphate	1279.16	1324.68	1225.67	1350.95	1295.05	1178.23	1614.34	1094.36	1451.83	1629.96	1351.73	1433.35	1382.64	1165.81	1559.34	1278.2
Pinitol	0.741009	0.387845	0.360335	0.752176	0.616097	0.401158	0.611404	0.40421	0.402661	0.491891	0.386221	0.496876	0.434171	0.56773	0.416763	0.545948
Proline	191.603	212.314	196.893	205.332	246.656	183.003	164.221	199.977	204.143	172.26	251.006	198.326	225.511	214.953	172.454	228.046
Putrescine	6.08655	6.56121	5.25337	6.22842	7.62421	6.35337	4.88033	4.23489	4.71078	6.06329	14.676	6.33496	6.92174	4.76692	4.78327	4.96034
Pyroglutamic acid	929.114	918.838	904.152	935.491	1001.14	895.701	916.114	867.705	965	957.616	926.551	933.009	982.514	847.162	949.046	904.661
Pyrophosphate	11.1184	13.733	19.5831	14.7901	14.7102	13.2528	16.1508	9.83284	12.7948	16.3725	11.6878	9.46178	13.1964	12.554	11.8534	15.3985
Pyruvic acid	22.5663	25.4841	23.1653	24.6673	23.6843	19.4486	21.9764	20.6346	25.9066	29.7272	27.7795	25.1444	23.4261	20.8746	44.1846	35.7166
Quinic acid	1.82408	2.14858	1.8226	1.4397	2.35821	2.13309	1.56549	0.0226709	5.68025	5.87924	10.13	5.17531	4.97165	5.48042	4.30816	2.71481
Rhamnose	3.10805	2.77125	2.4014	3.04217	3.2322	2.8999	2.43501	3.09414	2.79434	2.3272	3.51204	2.8121	2.74615	3.20287	2.51992	2.96155
Ribitol	9.18604	8.61613	9.89799	9.69533	10.0475	9.58228	6.21422	8.96379	7.36727	6.28839	6.6139	7.61063	8.42615	6.33457	5.56748	7.16168
Ribose	66.6032	74.4288	65.1073	93.4039	93.2009	65.5176	77.5493	53.4298	78.1607	102.467	70.2043	77.238	82.4336	88.6766	71.6655	107.557
Ribose 5-phosphate	0.013127	0.328708	0.296792	0.447605	0.511596	0.0215311	0.468792	0.0121263	0.326782	0.881821	0.351293	0.622924	0.0178863	0.346241	0.845774	0.465851
Ribulose-5-phosphate	0.448601	0.560941	0.485311	0.735336	0.837691	0.793817	1.22664	0.681357	0.729696	1.63171	1.1065	1.55758	1.01388	0.647995	1.31862	0.737009
Sarcosine	0.881982	0.804396	0.701473	1.04531	0.880919	0.82838	1.06812	0.766241	0.837696	0.755753	0.860881	0.984264	0.773275	0.930251	0.941182	1.08544
Serine	123.507	138.656	131.7	124.802	141.639	125.852	118.919	124.605	139.725	144.075	165.9	134.727	160.358	147.35	134.102	142.831
Spermidine	13.1725	16.3745	15.0131	16.5246	15.6188	14.2485	24.8333	12.3171	17.6708	28.674	17.6157	22.6611	19.0133	11.6073	26.1539	14.6903
Spermine	0.681272	1.08519	0.862348	1.04365	0.836222	0.859544	3.33458	0.58751	1.19382	8.90747	0.904765	1.9463	1.14546	0.620167	5.38214	0.991018
Sphinganine	2.02042	1.6934	2.15088	2.12784	2.1171	1.63825	1.85307	2.02773	2.0864	2.15618	1.79363	1.83895	2.10788	2.21469	1.49687	2.09946
Stearic acid	70.6641	54.4978	54.7067	64.6603	48.8478	50.589	77.8213	63.8363	53.6138	52.7187	74.761	54.5807	52.467	45.3322	54.0551	51.5658
Taurine	82.4484	78.6016	96.0829	110.776	95.7645	78.4863	65.1783	84.258	80.798	71.0565	156.65	100.614	96.7848	94.8224	114.214	129.955
Threonic acid	3.16094	3.06111	3.30272	3.51182	3.44792	3.7687	3.0744	3.46197	3.61459	3.16635	4.3765	3.30735	3.57774	3.22124	2.75231	3.32673
Threonine	38.8036	39.2464	49.0146	40.8695	50.9046	38.8179	40.5498	46.7875	45.0552	42.0466	57.9108	42.6356	52.0103	51.5127	40.0086	47.3306
Thymine	0.510241	0.442019	0.510843	0.494174	0.557971	0.456874	0.573983	0.53549	0.488656	0.0247574	0.727663	0.52073	0.583141	0.448277	0.0386787	0.499342
Tryptophan	19.0448	16.231	20.5435	17.3921	18.373	16.8671	17.3603	20.1258	18.4377	16.3839	22.131	17.5923	23.3722	19.7624	16.1841	20.7845
Tyrosine	52.792	52.3423	67.2652	55.8687	61.6194	53.0601	48.5708	57.6081	60.0657	58.3445	76.9317	60.4204	75.8032	72.6648	51.5339	69.8589
UDP-N-acetylglucosamine	4.70479	3.25061	6.23167	6.28456	5.29705	4.86017	4.65227	3.61047	5.73943	5.79129	4.88027	3.068	5.52661	5.78085	2.52379	6.01249
UMP	2.12733	2.07498	3.45438	2.94904	2.28455	1.97444	1.78736	1.6599	1.79073	1.4102	2.13037	1.15802	1.93907	2.17702	1.17551	3.26903
Uracil	36.1873	25.5419	20.6812	26.8609	26.6924	29.1248	20.7986	29.7205	24.4586	19.2186	41.535	27.4585	23.1718	18.6116	23.8438	21.3323
Urea	557.054	758.881	538.15	568.169	620.422	673.36	507.662	744.552	455.569	477.931	447.947	530.975	429.188	603.268	502.046	598.286
Uric acid	3.23761	1.95455	2.1025	2.22098	1.75072	1.9514	2.99573	2.9973	2.55887	2.07116	8.56471	2.53913	2.50922	1.75279	3.13265	2.22414
Uridine	7.85337	8.17972	8.73713	9.35085	9.27147	8.20674	7.87606	8.15449	8.76925	7.06239	6.61054	8.54339	9.75733	8.71907	7.15266	8.00461
Urocanic acid	0.0759083	0.0524466	0.0330195	0.0754671	0.098626	0.106522	0.0374209	0.148503	0.052356	0.0745981	0.122024	0.0498773	0.137945	0.179652	0.115069	0.108746
Valine	47.6845	66.3429	72.183	60.4298	74.5404	63.8304	61.5809	64.3971	70.0688	70.0623	78.7488	67.1191	89.9694	80.9351	63.7928	78.9084
Xanthine	39.8663	29.593	33.4198	34.9417	31.1068	30.6072	30.0884	35.9374	33.7969	24.591	50.2144	29.0557	35.2712	31.9884	26.589	37.2731
Xanthosine	0.327224	0.272808	0.29468	0.32245	0.269857	0.228154	0.261946	0.207026	0.308319	0.246271	0.387788	0.199238	0.254328	0.225085	0.260114	0.264298
Xylitol	5.49888	4.9494	5.28486	5.44527	5.89196	5.2923	4.82405	5.20359	7.0544	6.7868	5.90213	4.57868	7.08174	8.17141	3.68254	6.88729
Xylonolactone	1.18542	0.480005	0.0986747	1.76506	2.73488	1.7986	0.901637	3.55089	0.967954	0.357028	0.0624671	1.16046	1.3155	3.12034	0.595974	1.27368
Xylose	1.82656	2.09721	1.63504	1.79915	2.51559	2.67873	1.86161	1.79575	2.37373	0.638807	1.57936	2.29598	2.0851	1.80674	1.42692	1.79037
Zymostrol	1.31004	1.53714	1.96505	1.54323	1.34026	1.23653	1.25139	1.16641	0.75423	1.17826	2.17068	1.3334	1.08861	1.62501	1.3125	1.60294
