# Supplementary material for: The gut metabolite 3-hydroxyphenylacetic acid rejuvenates spermatogenic dysfunction in aged mice through GPX4-mediated ferroptosis
Source: Microbiome. 2023 Sep 27;11:212. doi: 10.1186/s40168-023-01659-y (PMC10523725; doi:10.1186/s40168-023-01659-y)
Supplement: Supplementary file 4 — Additional file 3: Data S2. Targeted metabolome in the plasma and testis of the 3-HPAA and vehicle mice. [file 40168_2023_1659_MOESM3_ESM.xlsx]

## Sheet: plasma organic acids
	Group
	Vehicle							3-HPAA
plasma organic acids	Vehicle-1	Vehicle-2	Vehicle-3	Vehicle-4	Vehicle-5	Vehicle-6	Vehicle-7	3-HPAA-1	3-HPAA-2	3-HPAA-3	3-HPAA-4	3-HPAA-5	3-HPAA-6	3-HPAA-7	3-HPAA-8
2-hydroxy-2-methylbutyric-acid	33.1541	24.1528	58.037	32.2305	30.8003	45.8252	36.6355	64.539	76.8348	31.508	71.1228	51.3105	47.9609	25.427	47.7906
benzenepropanoic-acid	0	0	0	0	183.626	0	0	0	0	0	463.876	0	0	173.242	0
3-hydroxyisovaleric-acid	0	0	0	0	0	0	0	0	0	0	0	0	0	0	0
methylmalonic-acid	0	0	0	0	0	0	0	0	0	0	0	0	48.1438	0	0
3-methyladipic-acid	0	0	0	0	0	0	0	0	0	0	0	0	0	0	6.83214
shikimic-acid	0	0	0	0	0	0	0	0	0	0	0	0	0.241522	0	0
adipic-acid	4.8513	0	3.87138	2.31597	0	0	1.7401	0.90435	0	0.272118	2.49922	0	2.15959	2.63997	2.86787
salicylic-acid	12.782	0	8.27484	9.92466	14.2037	13.034	3.99394	8.09226	4.4056	6.51342	5.16575	13.9532	12.71	19.2775	8.7384
ferulic-acid	7.25754	3.64182	7.51152	4.73919	12.0631	10.9742	3.65525	5.56087	6.56616	7.10022	20.3625	10.2338	7.05744	18.3346	9.6459
2-hydroxyisovaleric-acid	234.458	233.21	398.42	276.436	243.083	273.256	271.629	213.645	310.651	252.344	240.565	288.422	579.979	235.567	300.485
2-hydroxyphenylacetic-acid	1.84957	1.78046	2.40391	2.43373	2.84202	2.4385	2.38665	2.48015	2.70289	2.64169	3.23157	3.93266	2.36959	2.65396	3.13172
3-D-hydroxybutyric-acid	920.106	1130.87	1267.44	1805.67	1419.66	1129.75	1187.84	1253.38	1216.61	1306.09	1331.26	531.617	1161.89	1935.93	1623.21
3-hydroxymethylglutaric-acid	11.1085	13.4461	16.73	24.3847	14.957	9.58656	11.5826	9.09504	10.2242	16.0475	20.743	10.3065	10.4042	13.3822	15.5573
3-phenyllactic-acid	11.11	5.39568	8.9838	9.8385	15.3397	4.23277	11.4403	6.93222	5.90247	12.2032	10.7374	6.59772	14.3299	26.2504	18.9435
4-hydroxybenzoic-acid	4.89646	6.8748	6.52812	4.93639	8.7354	7.9533	5.85234	4.03275	5.00483	6.13044	18.0685	7.70574	4.80784	10.0426	7.33002
4-hydroxyhippuric-acid	1.73682	0.702708	0.897348	1.40236	1.58613	0.94977	0.960222	0.79521	0.96543	1.2011	2.58218	1.40866	1.14286	2.69795	1.79237
5-hydroxyindoleacetic-acid	28.1572	29.236	25.5145	33.9073	29.212	24.949	23.1224	25.6717	25.2278	20.2133	44.3168	19.0138	19.6384	23.9044	28.9388
L-malic-acid	716.616	746.418	1471.58	2364.84	1015.78	782.502	784.134	896.436	1111.12	935.646	2100.49	681.678	408.248	1422.56	1550.28
aminobenzoic-acid	1.13862	1.72561	1.9398	1.48666	1.39399	1.35026	1.07737	1.39948	0.951648	1.08515	1.90702	1.0576	1.07623	1.45915	1.74254
benzoic-acid	108.716	298.444	266.036	240.011	178.18	27.0805	192.586	66.354	184.397	138.206	227.534	93.2502	111.683	199.237	13.5966
cis-aconitic-acid	3605.1	3622.51	3621.23	3702.57	3598.22	3652.96	3631.6	3519.77	3545.94	3664.3	3679.47	3558.47	3531.08	3573.4	3598.75
fumaric-acid	57.2611	67.3968	167.094	273.978	121.637	56.446	71.2434	96.3708	157.552	100.156	244.665	81.5688	44.7418	199.007	200.159
hippuric-acid	78.4644	33.1753	71.6094	90.6102	102.78	63.456	111.88	49.217	47.2505	72.4896	55.2923	62.9292	81.495	171.533	125.347
hydroxyphenyllactic-acid	48.1882	31.4513	44.7873	78.9846	60.2484	32.5928	46.8711	37.1042	51.2507	47.2351	84.5358	36.4735	44.983	78.1686	75.1038
indole-3-acetic-acid	2.81971	4.12069	5.63236	4.39197	6.10338	5.52535	1.83079	4.0141	4.45724	4.97645	7.41822	4.08564	5.85763	7.42902	4.87229
indolelactic-acid	151.324	74.907	95.8164	116.719	103.532	75.195	84.1704	67.3014	110.906	85.17	132.754	111.837	107.51	129.859	122.353
kynurenic-acid	7.09314	5.57791	6.4665	10.2674	8.74866	6.26202	6.90324	4.42564	3.21874	2.54329	10.2208	4.65724	3.33445	8.16966	9.19296
kynurenine	20.844	8.95536	20.4818	34.8337	28.9954	34.2321	5.17161	5.06429	12.061	11.1965	12.4548	15.4826	18.7445	14.1427	18.0619
lactic-acid	80079.6	102691	105326	110841	90308.4	100129	93166.8	92092.2	110898	81141.6	91149.6	74607	82119.6	89536.8	95589.6
levulinic-acid	1770.07	2064.53	3078.69	2178.92	3188.36	2968.7	2751.49	2146.62	2051.33	2097	2492.86	1709.08	3576.52	3191.71	2416.69
oxoglutaric-acid	164.351	387.904	1134.94	370.831	511.978	514.768	419.72	408.062	968.424	546.313	1808.63	501.115	155.546	1054.29	760.794
pantothenic-acid	270.125	334.474	218.526	491.06	280.126	257.317	354.876	263.153	335.689	219.349	550.661	243.88	285.176	245.353	296.512
pyroglutamic-acid	121.209	172.657	120.915	157.445	113.414	145.14	125.973	119.395	130.915	111.518	144.691	103.152	102.746	86.2056	108.235
pyruvic-acid	580.865	602.406	727.746	747.948	664.38	955.446	927.834	513.149	655.56	587.909	784.338	593.048	773.64	579.833	406.39
succinic-acid	274.119	162.329	320.661	772.926	381.732	139.765	276.87	312.179	361.367	305.575	490.577	182.142	186.47	727.716	962.43
taurine	3844.16	4831.77	4935.93	6867.6	3982.99	4707.44	3612.13	4492.28	3707.58	5829.91	5144.02	3272.22	3823.51	3553.27	4526.77
4-coumaric-acid	19.6258	10.0837	19.5971	14.4062	20.5763	18.4645	14.9008	12.7849	23.5013	17.1147	36.2996	20.435	20.8403	38.5527	18.7154
cinnamic-acid	2.36263	1.38095	5.72776	4.02146	8.92692	5.69748	3.42563	3.20671	2.14223	2.41436	2.53608	3.11567	11.5042	9.76986	4.46087
phenaceturic-acid	90.9594	120.111	162.496	80.2704	87.3588	98.9496	117.567	69.5208	52.5103	85.2306	115.247	46.8496	40.9447	150.632	131.441
			0

## Sheet: testis organic acids
	Group
	Vehicle							3-HPAA
testis organic acids	Vehicle-1	Vehicle-2	Vehicle-3	Vehicle-4	Vehicle-5	Vehicle-6	Vehicle-7	3-HPAA-1	3-HPAA-2	3-HPAA-3	3-HPAA-4	3-HPAA-5	3-HPAA-6	3-HPAA-7	3-HPAA-8
2-hydroxy-2-methylbutyric-acid	13.5508	21.7128	29.4674	11.0335	19.606	15.737	17.2883	17.9879	22.1447	34.5033	29.9476	19.215	12.7642	12.6292	17.5422
2-hydroxyisovaleric-acid	2878.39	7335.98	5740.18	6266.16	3829.7	3811.65	6262.88	7502.48	11540.6	4991.76	9408.61	3151.62	1831.81	1563.54	2647.79
3-D-hydroxybutyric-acid	1754.86	779.905	527.552	572.907	961.94	611.708	1680.06	616.972	321.438	1309.39	940.855	301.155	212.822	321.889	517.269
3-hydroxymethylglutaric-acid	1000.56	2490.17	2321.11	1839.44	1432.53	1769.11	2201.18	2971.62	2120.91	2496.22	2588.23	2456.47	1749.06	915.231	1451.76
3-methyladipic-acid	0	0	0	6.10342	0	0	0	10.6989	0	0	0	0	0	0	0
3-phenyllactic-acid	626.546	801.152	832.946	678.935	650.053	897.358	1350.71	1702.34	1038.64	2019.21	1356.38	845.414	1099.46	294.711	765.856
4-aminobutyric-acid	22215.4	12738.7	7274.59	7056.62	10483.4	8188.49	16517.6	7679.61	42100.3	29546.3	54206.9	8183.08	4017.36	6896.46	12439.6
4-coumaric-acid	5.53742	2.20732	3.71127	2.87634	2.72615	3.63995	2.78275	7.39487	6.81832	4.97677	10.7515	4.00431	5.17662	2.38855	4.77275
4-hydroxybenzoic-acid	42.9948	56.0806	52.5667	59.0753	49.6703	41.1571	65.3674	79.6653	66.6201	84.7709	79.4701	55.5447	42.8186	36.7384	48.2847
4-hydroxyhippuric-acid	0	0	0	0.821467	0	0	0	0.738019	0	0	0	0	0.484592	0	0
5-hydroxyindoleacetic-acid	82.6018	54.4054	65.5488	85.8977	44.2961	43.717	116.359	93.2036	133.881	94.1932	151.56	58.6272	359.242	106.868	90.1202
adipic-acid	50.4485	4.68631	38.2084	18.374	20.0568	57.1347	115.184	27.0229	0	0	0	13.7079	0	0	0
aminobenzoic-acid	1.94557	1.07621	0.811528	0.922998	0.708278	1.08166	0.989041	1.23778	2.79455	1.69102	2.89495	0.771207	1.03169	1.00161	1.46335
azelaic-acid	151.891	0	135.37	324.044	61.4601	172.632	202.961	331.049	0	0	0	18.5672	45.6593	0	0
benzoic-acid	755.859	485.309	293.244	232.594	757.636	196.577	516.421	104.458	582.783	539.897	2034.27	448.276	130.464	265.85	320.838
cis-aconitic-acid	23545	13298.9	9498.99	7931.48	16235.8	12061.3	14295.4	13599.7	30401.6	25560.3	36858.3	12910.3	11662.1	14931.3	19213.8
ferulic-acid	2.00171	1.69177	1.27526	0.837294	1.29798	2.17859	2.1994	7.31573	3.40266	4.52863	4.45704	1.8182	2.18797	3.31664	1.5937
fumaric-acid	1976.17	1337.82	1621.35	943.288	1194.66	1412.98	1028.49	1358.36	1043.62	916.431	1371.65	2186.13	2150.09	1793.77	1877.22
hippuric-acid	17.8765	20.1829	13.0482	21.0806	52.0604	26.942	36.4072	40.1583	20.4448	37.1891	17.7405	23.2283	42.2625	15.3832	55.4231
hydroxyphenyllactic-acid	391.004	407.05	350.518	364.011	291.442	331.247	534.665	606.165	498.55	772.102	467.288	291.959	294.624	161.944	251.121
indole-3-acetic-acid	2.06432	1.65727	1.58021	1.16412	1.12561	1.24573	1.58387	1.84515	2.59843	2.07103	2.67015	1.66585	1.36382	0.938067	1.12778
indolelactic-acid	148.124	160.05	144.418	123.657	119.809	135.513	204.241	271.885	197.585	264.68	233.704	145	155.125	80.5552	121.2
kynurenic-acid	3.66892	1.50296	1.65935	1.81381	2.35179	2.66103	2.93699	2.87187	2.73121	2.60102	1.88175	2.25641	2.31975	1.50919	4.24439
lactic-acid	116014	95545.2	65909.4	64963.7	67501.5	66760.5	99701	85818.5	140769	137176	187595	101887	71024.5	50160.3	111418
L-malic-acid	14310.7	19443.1	25068.7	14229.2	15944.3	19615.1	17743	21765.8	15447.7	12856.9	15788.1	30939.8	29044.2	16799.2	26812
maleic-acid	0	300.339	0	0	176.692	279.021	271.189	0	152.41	413.576	0	398.517	0	180.27	436.407
methylmalonic-acid	162.829	121.656	101.364	65.4115	97.2843	101.336	114.097	184.137	183.722	222.137	241.382	130.748	98.8679	73.2945	141.66
oxoglutaric-acid	3462.92	907.669	649.702	656.223	1164.88	504.775	1129.2	836.923	3897.12	2933.25	6541.73	1566.32	482.689	1681.3	2508.69
pantothenic-acid	10827	12295.2	14097.1	11162.6	12879.4	9866.26	13018.1	15327.3	15245.6	15765.5	17873.4	12625.2	9957.36	6773.57	11037.3
phenaceturic-acid	104.238	71.7647	59.905	43.6946	90.9122	45.4493	92.5451	119.855	91.2513	79.0091	72.4064	40.6809	75.4205	111.773	105.653
pyroglutamic-acid	8287.9	4912.31	3567.78	3655.6	5254.56	3951.95	4735.84	3931.96	19002.1	5999.25	15203.7	3613.05	2635.82	4668.3	5737.06
pyruvic-acid	0	436.974	663.221	610.434	297.385	514.78	191.631	764.14	0	0	0	451.917	643.165	0	6.57033
salicylic-acid	0	0	0	0	0	0	0	26.9939	0	0	0	32.9409	0	0	0
shikimic-acid	8.17652	0	0.820652	0	0	0	0	0.676506	0	0	0	0	0	0	0
succinic-acid	0	14.4675	51.055	10.6112	0	0	8.67126	1.12722	0	719.274	6.30132	0	0.762624	0	0
tartaric-acid	24706	11203.4	7586.18	6829.1	13041.9	9796.26	11984.9	9024.35	30957.6	24382.3	0	11309.6	8383.14	0	18404.6
taurine	143488	65888.2	52645	43377.2	67593.7	60013	63411.9	58731.3	161920	138243	170286	68770.1	58992.1	73445.6	90260.6
suberic-acid	0	0	0	13.6723	0	10.5992	0	0	0	0	0	0	0	0	0
