# Supplementary material for: The gut metabolite 3-hydroxyphenylacetic acid rejuvenates spermatogenic dysfunction in aged mice through GPX4-mediated ferroptosis
Source: Microbiome. 2023 Sep 27;11:212. doi: 10.1186/s40168-023-01659-y (PMC10523725; doi:10.1186/s40168-023-01659-y)
Supplement: Supplementary file 5 — Additional file 4: Data S3. RNA sequencing of the testis tissues of the 3-HPAA and vehicle mice. [file 40168_2023_1659_MOESM4_ESM.xlsx]

## Sheet: Sheet1
	Group
	Vehicle-1						3-HPAA
GeneName	Vehicle-1	Vehicle-2	Vehicle-3	Vehicle-4	Vehicle-5	Vehicle-6	3-HPAA-1	3-HPAA-2	3-HPAA-3	3-HPAA-4	3-HPAA-5	3-HPAA-6	3-HPAA-7	Biotype	Position	NR:Seq-id	NR:Score	NR:Evalue	NR:Description	NT:Seq-id	NT:Score	NT:Evalue	NT:Description	Uniprot:UniProtKB-AC	Uniprot:Score	Uniprot:Evalue	Uniprot:Description	COG:gene	COG:Score	COG:Eval	COG:num	Pfam:pfam_ID	Pfam:pfam_Name	Pfam:pfam_Description	GO:biological_process	GO:cellular_component	GO:molecular_function	KEGG:KO	KEGG:Description
Olfr785	0	0	0	0	0	0	0	0	0	0	0	0	0	protein_coding	chr10:129405426-129411193:+	gi|767806565|ref|NP_001292359.1|	1482	0	olfactory receptor 785 [Mus musculus]	gi|62198446|gb|AC136214.4|	1855	0	Mus musculus BAC clone RP23-53G11 from chromosome 10, complete sequence	Q9NZP0	472	6e-161	Olfactory receptor 6C3	.	.	.	.	pfam13853	7tm_4	Olfactory receptor. The members of this family are transmembrane olfactory receptors.	GO:0007608|sensory perception of smell;	GO:0016021|integral component of membrane;GO:0005886|plasma membrane;	GO:0004930|G-protein coupled receptor activity;GO:0004984|olfactory receptor activity;	K04257	OLFR; olfactory receptor
4930402K13Rik	82	122	102	132	156	93	132	102	117	127	148	96	156	protein_coding	chrX:9104562-9106342:+	gi|397739058|ref|NP_001257629.1|	2034	0	uncharacterized protein LOC75775 [Mus musculus]	gi|397739057|ref|NM_001270700.1|	1781	0	Mus musculus RIKEN cDNA 4930402K13 gene (4930402K13Rik), mRNA	.	.	.	.	.	.	.	.	pfam14642	FAM47	FAM47 family. The function of this Chordate family of proteins is not known.	.	.	.	.	.
Kctd17	58	75	85	82	132	45	55	73	103	53	32	120	45	protein_coding	chr15:78428564-78438909:+	gi|564360949|ref|XP_006242039.1|	1281	4e-173	PREDICTED: BTB/POZ domain-containing protein KCTD17 isoform X3 [Rattus norvegicus]	gi|755552190|ref|XM_011245740.1|	1180	0	PREDICTED: Mus musculus potassium channel tetramerisation domain containing 17 (Kctd17), transcript variant X3, mRNA	Q8N5Z5	51.2	5e-06	BTB/POZ domain-containing protein KCTD17	.	.	.	.	pfam02214	BTB_2	BTB/POZ domain. In voltage-gated K+ channels this domain is responsible for subfamily-specific assembly of alpha-subunits into functional tetrameric channels. In KCTD1 this domain functions as a transcriptional repressor. It also mediates homomultimerization of KCTD1 and interaction of KCTD1 with the transcription factor AP-2-alpha.	GO:0030030|cell projection organization;GO:0032469|endoplasmic reticulum calcium ion homeostasis;GO:0045724|positive regulation of cilium assembly;GO:0043161|proteasome-mediated ubiquitin-dependent protein catabolic process;GO:0051260|protein homooligomerization;	GO:0031463|Cul3-RING ubiquitin ligase complex;GO:0005737|cytoplasm;GO:0005783|endoplasmic reticulum;	GO:0097602|cullin family protein binding;GO:0032403|protein complex binding;	.	.
1810010H24Rik	11	6	20	14	21	7	11	15	14	7	5	6	6	protein_coding	chr11:107025681-107030443:+	gi|564374962|ref|XP_006247700.1|	1481	0	PREDICTED: UPF0450 protein C17orf58 homolog isoform X3 [Rattus norvegicus]	gi|755539533|ref|XM_006534097.2|	1669	0	PREDICTED: Mus musculus RIKEN cDNA 1810010H24 gene (1810010H24Rik), transcript variant X3, mRNA	Q08AU9	203	2e-63	UPF0450 protein C17orf58 homolog	.	.	.	.	pfam09483	HpaP	Type III secretion protein (HpaP). This entry represents proteins encoded by genes which are always found in type III secretion operons, although their function in the processes of secretion and virulence is unclear. Hpa stands for Hrp-associated gene, where Hrp stands for hypersensitivity response and virulence. see also PMID:18584024	.	GO:0005829|cytosol;GO:0005634|nucleus;	GO:0005525|GTP binding;	.	.
Wdr3	136	125	166	145	145	103	129	122	114	156	97	111	122	protein_coding	chr3:100138180-100162407:-	gi|148675697|gb|EDL07644.1|	4691	0	WD repeat domain 3, isoform CRA_c, partial [Mus musculus]	gi|26089804|dbj|AK043557.1|	3984	0	Mus musculus 10 days neonate cortex cDNA, RIKEN full-length enriched library, clone:A830007N20 product:similar to WD-REPEAT PROTEIN 3 [Homo sapiens], full insert sequence	Q8BHB4	228	7e-69	WD repeat-containing protein 3	.	.	.	.	pfam04003	Utp12	Dip2/Utp12 Family. This domain is found at the C-terminus of proteins containing WD40 repeats. These proteins are part of the U3 ribonucleoprotein the yeast protein is called Utp12 or DIP2.	GO:0000462|maturation of SSU-rRNA from tricistronic rRNA transcript (SSU-rRNA, 5.8S rRNA, LSU-rRNA);	GO:0031965|nuclear membrane;GO:0005730|nucleolus;GO:0005634|nucleus;GO:0034388|Pwp2p-containing subcomplex of 90S preribosome;GO:0032040|small-subunit processome;	GO:0044822|poly(A) RNA binding;GO:0030515|snoRNA binding;	K14556	DIP2, UTP12, WDR3; U3 small nucleolar RNA-associated protein 12
E030025P04Rik	0	0	0	0	0	0	0	0	0	0	0	0	1	protein_coding	chr11:109139291-109144369:-	gi|148702401|gb|EDL34348.1|	1002	1e-133	mCG145521, partial [Mus musculus]	gi|326381066|ref|NR_037978.1|	1078	0	Mus musculus RIKEN cDNA E030025P04 gene (E030025P04Rik), long non-coding RNA	.	.	.	.	.	.	.	.	pfam05290	Baculo_IE-1	Baculovirus immediate-early protein (IE-0). The Autographa californica multinucleocapsid nuclear polyhedrosis virus (AcMNPV) ie-1 gene product (IE-1) is thought to play a central role in stimulating early viral transcription. IE-1 has been demonstrated to activate several early viral gene promoters and to negatively regulate the promoters of two other AcMNPV regulatory genes, ie-0 and ie-2. It is…	.	.	.	.	.
Grk4	1921	1948	2009	1794	1759	1992	2187	1777	1985	2309	1930	1965	2076	protein_coding	chr5:34660379-34755305:+	gi|124001568|ref|NP_062370.2|	3012	0	G protein-coupled receptor kinase 4 isoform 1 [Mus musculus]	gi|124001565|ref|NM_001080743.1|	3234	0	Mus musculus G protein-coupled receptor kinase 4 (Grk4), transcript variant 2, mRNA	O70291	216	4e-143	G protein-coupled receptor kinase 4	.	.	.	.	pfam00069	Pkinase	Protein kinase domain.	GO:0002031|G-protein coupled receptor internalization;GO:0031623|receptor internalization;GO:0007165|signal transduction;	GO:0005938|cell cortex;GO:0005829|cytosol;GO:0030425|dendrite;GO:0043025|neuronal cell body;	GO:0005524|ATP binding;GO:0004703|G-protein coupled receptor kinase activity;GO:0050254|rhodopsin kinase activity;	K08291	GRK4_5_6; G protein-coupled receptor kinase [EC:2.7.11.16]
Rpgrip1l	606	535	569	579	644	588	559	654	577	693	635	452	682	protein_coding	chr8:91217030-91313262:-	gi|145976944|ref|NP_775607.2|	6407	0	protein fantom [Mus musculus]	gi|145976943|ref|NM_173431.2|	6969	0	Mus musculus Rpgrip1-like (Rpgrip1l), mRNA	Q8CG73	250	2e-74	Protein fantom	.	.	.	.	pfam11618	DUF3250	Protein of unknown function (DUF3250). This family of proteins represents a protein with unknown function. It may be the C2 domain from KIAA1005 however this cannot be confirmed.	GO:0007420|brain development;GO:0043010|camera-type eye development;GO:0021549|cerebellum development;GO:0042384|cilium assembly;GO:0060271|cilium morphogenesis;GO:0090102|cochlea development;GO:0022038|corpus callosum development;GO:0007368|determination of left/right symmetry;GO:0035115|embryonic forelimb morphogenesis;GO:0035116|embryonic hindlimb morphogenesis;GO:0001736|establishment of plan…	GO:0005930|axoneme;GO:0005923|bicellular tight junction;GO:0005911|cell-cell junction;GO:0005813|centrosome;GO:0036064|ciliary basal body;GO:0035869|ciliary transition zone;GO:0005929|cilium;GO:0005737|cytoplasm;	GO:0031870|thromboxane A2 receptor binding;	K16550	RPGRIP1L; protein fantom
Amd1	671	702	789	597	794	710	711	727	817	755	558	634	808	protein_coding	chr10:40287458-40302186:-	gi|8567326|ref|NP_033795.1|	1680	0	S-adenosylmethionine decarboxylase proenzyme 1 [Mus musculus]	gi|326439057|ref|NM_009665.5|	3204	0	Mus musculus S-adenosylmethionine decarboxylase 1 (Amd1), mRNA	P0DMN7	466	1e-180	S-adenosylmethionine decarboxylase proenzyme 1	.	.	.	.	pfam01536	SAM_decarbox	Adenosylmethionine decarboxylase. This is a family of S-adenosylmethionine decarboxylase (SAMDC) proenzymes. In the biosynthesis of polyamines SAMDC produces decarboxylated S-adenosylmethionine, which serves as the aminopropyl moiety necessary for spermidine and spermine biosynthesis from putrescine. The Pfam alignment contains both the alpha and beta chains that are cleaved to form the active en…	GO:0001701|in utero embryonic development;GO:0006557|S-adenosylmethioninamine biosynthetic process;GO:0008295|spermidine biosynthetic process;GO:0006597|spermine biosynthetic process;	.	GO:0004014|adenosylmethionine decarboxylase activity;	K01611	speD, AMD1; S-adenosylmethionine decarboxylase [EC:4.1.1.50]
Gm12525	0	2	0	2	0	4	0	0	1	0	2	0	1	lincRNA	chr3:108361551-108362256:+	.	.	.	.	gi|644988066|tpe|HG979011.1|	554	0	TPA: Mus musculus long non-coding RNA OTTMUST00000016879.2 (RP23-27B23.5 gene), antisense	.	.	.	.	.	.	.	.	pfam07983	X8	X8 domain. The X8 domain domain contains at least 6 conserved cysteine residues that presumably form three disulphide bridges. The domain is found in an Olive pollen allergen as well as at the C-terminus of several families of glycosyl hydrolases. This domain may be involved in carbohydrate binding. This domain is characteristic of GPI-anchored domains.	.	.	.	.	.
Zfp707	130	122	169	118	119	129	120	136	158	163	132	161	99	protein_coding	chr15:75969123-75975868:+	gi|148697563|gb|EDL29510.1|	2100	0	mCG142742, isoform CRA_e, partial [Mus musculus]	gi|74206038|dbj|AK137962.1|	2701	0	Mus musculus 16 days neonate thymus cDNA, RIKEN full-length enriched library, clone:A130048H12 product:similar to Zinc finger protein 95 (Kruppel-associated box A domain protein) (Fragment) [Homo sapiens], full insert sequence	Q96C28	160	1e-45	Zinc finger protein 707	.	.	.	.	pfam01352	KRAB	KRAB box. The KRAB domain (or Kruppel-associated box) is present in about a third of zinc finger proteins containing C2H2 fingers. The KRAB domain is found to be involved in protein-protein interactions. The KRAB domain is generally encoded by two exons. The regions coded by the two exons are known as KRAB-A and KRAB-B. The A box plays an important role in repression by binding to corepressors, w…	GO:0006355|regulation of transcription, DNA-templated;GO:0006351|transcription, DNA-templated;	GO:0005634|nucleus;	GO:0003677|DNA binding;GO:0046872|metal ion binding;	K09228	KRAB; KRAB domain-containing zinc finger protein
Snx2	0	0	0	0	0	0	0	0	0	0	0	0	0	protein_coding	chr18:53176365-53220860:+	gi|13385878|ref|NP_080662.1|	2307	0	sorting nexin-2 [Mus musculus]	gi|13385877|ref|NM_026386.1|	2013	0	Mus musculus sorting nexin 2 (Snx2), mRNA	Q9CWK8	893	0	Sorting nexin-2	SPCPJ732.01	129	8e-31	COG5391	pfam09325	Vps5	Vps5 C terminal like. Vps5 is a sorting nexin that functions in membrane trafficking. This is the C terminal dimerization domain.	GO:0034498|early endosome to Golgi transport;GO:0006897|endocytosis;GO:0006886|intracellular protein transport;GO:0072673|lamellipodium morphogenesis;GO:0051259|protein oligomerization;GO:0042147|retrograde transport, endosome to Golgi;GO:0016050|vesicle organization;	GO:0005913|cell-cell adherens junction;GO:0005737|cytoplasm;GO:0005829|cytosol;GO:0031901|early endosome membrane;GO:0010008|endosome membrane;GO:0070062|extracellular exosome;GO:0019898|extrinsic component of membrane;GO:0030027|lamellipodium;GO:0016020|membrane;GO:0043234|protein complex;GO:0030904|retromer complex;GO:0030905|retromer, tubulation complex;	GO:0098641|cadherin binding involved in cell-cell adhesion;GO:0005154|epidermal growth factor receptor binding;GO:0005158|insulin receptor binding;GO:1990460|leptin receptor binding;GO:0035091|phosphatidylinositol binding;GO:0046982|protein heterodimerization activity;GO:0042803|protein homodimerization activity;GO:1990459|transferrin receptor binding;	K17917	SNX1_2; sorting nexin-1/2
Uaca	262	309	284	259	367	231	287	270	287	264	230	261	269	protein_coding	chr9:60794542-60880370:+	gi|148694057|gb|EDL26004.1|	6860	0	uveal autoantigen with coiled-coil domains and ankyrin repeats, isoform CRA_c, partial [Mus musculus]	gi|50510990|dbj|AK173203.1|	4481	0	Mus musculus mRNA for mKIAA1561 protein	Q8CGB3	1170	0	Uveal autoantigen with coiled-coil domains and ankyrin repeats	all2748	93.2	7e-19	COG0666	pfam01576	Myosin_tail_1	Myosin tail. The myosin molecule is a multi-subunit complex made up of two heavy chains and four light chains it is a fundamental contractile protein found in all eukaryote cell types. This family consists of the coiled-coil myosin heavy chain tail region. The coiled-coil is composed of the tail from two molecules of myosin. These can then assemble into the macromolecular thick filament. The coil…	GO:0008630|intrinsic apoptotic signaling pathway in response to DNA damage;GO:0008631|intrinsic apoptotic signaling pathway in response to oxidative stress;GO:0050728|negative regulation of inflammatory response;GO:0042347|negative regulation of NF-kappaB import into nucleus;GO:0043065|positive regulation of apoptotic process;GO:0043280|positive regulation of cysteine-type endopeptidase activity …	GO:0043293|apoptosome;GO:0005737|cytoplasm;GO:0005856|cytoskeleton;GO:0005829|cytosol;GO:0070062|extracellular exosome;GO:0016020|membrane;GO:0005739|mitochondrion;GO:0005635|nuclear envelope;GO:0005634|nucleus;GO:0048471|perinuclear region of cytoplasm;	.	.	.
Gbx2	774	719	788	962	674	666	836	753	836	967	733	700	732	protein_coding	chr1:89927956-89931179:-	gi|524964733|ref|XP_005082278.1|	1573	0	PREDICTED: homeobox protein GBX-2 [Mesocricetus auratus]	gi|133892275|ref|NM_010262.3|	2126	0	Mus musculus gastrulation brain homeobox 2 (Gbx2), mRNA	P48031	335	1e-110	Homeobox protein GBX-2	.	.	.	.	pfam00046	Homeobox	Homeobox domain.	GO:0048483|autonomic nervous system development;GO:0007411|axon guidance;GO:0008283|cell proliferation;GO:0021930|cerebellar granule cell precursor proliferation;GO:0021549|cerebellum development;GO:0021884|forebrain neuron development;GO:0030902|hindbrain development;GO:0042472|inner ear morphogenesis;GO:0030917|midbrain-hindbrain boundary development;GO:0021555|midbrain-hindbrain boundary morph…	GO:0005634|nucleus;	GO:0000979|RNA polymerase II core promoter sequence-specific DNA binding;GO:0000977|RNA polymerase II regulatory region sequence-specific DNA binding;GO:0001190|transcriptional activator activity, RNA polymerase II transcription factor binding;	K09321	GBX; homeobox protein GBX
Kdelc2	0	0	2	1	0	0	0	1	0	1	0	1	0	protein_coding	chr9:53384025-53401867:+	gi|47078285|ref|NP_997610.1|	2563	0	KDEL motif-containing protein 2 precursor [Mus musculus]	gi|55956900|ref|NM_212445.2|	3642	0	Mus musculus KDEL (Lys-Asp-Glu-Leu) containing 2 (Kdelc2), mRNA	Q566E5	231	3e-72	KDEL motif-containing protein 2	.	.	.	.	pfam05686	Glyco_transf_90	Glycosyl transferase family 90. This family of glycosyl transferases are specifically (mannosyl) glucuronoxylomannan/galactoxylomannan -beta 1,2-xylosyltransferases, EC:2.4.2.-.	GO:0006664|glycolipid metabolic process;	GO:0005788|endoplasmic reticulum lumen;	GO:0046527|glucosyltransferase activity;	.	.
Diaph2	81	62	89	80	94	66	69	72	82	72	65	78	69	protein_coding	chrX:129749742-130465834:+	gi|189491671|ref|NP_766081.1|	2670	0	protein diaphanous homolog 2 [Mus musculus]	gi|304766533|ref|NM_172493.2|	8436	0	Mus musculus diaphanous related formin 2 (Diaph2), mRNA	O70566	52.4	4e-06	Protein diaphanous homolog 2	.	.	.	.	pfam02181	FH2	Formin Homology 2 Domain.	GO:0030041|actin filament polymerization;GO:0007275|multicellular organismal development;GO:0048477|oogenesis;	.	GO:0003779|actin binding;	.	.
Ly6g5c	156	159	159	125	195	118	141	146	171	143	115	125	150	protein_coding	chr17:35108279-35111991:+	gi|22507361|ref|NP_683749.1|	645	3e-83	lymphocyte antigen 6 complex locus protein G5c precursor [Mus musculus]	gi|148877786|gb|BC145966.1|	509	0	Mus musculus lymphocyte antigen 6 complex, locus G5C, mRNA (cDNA clone MGC:175853 IMAGE:40131269), complete cds	Q8K1T5	253	1e-84	Lymphocyte antigen 6 complex locus protein G5c	.	.	.	.	pfam01064	Activin_recp	Activin types I and II receptor domain. This Pfam entry consists of both TGF-beta receptor types. This is an alignment of the hydrophilic cysteine-rich ligand-binding domains, Both receptor types, (type I and II) posses a 9 amino acid cysteine box, with the the consensus CCX{4-5}CN. The type I receptors also possess 7 extracellular residues preceding the cysteine box.	.	GO:0005576|extracellular region;	.	.	.
Edil3	1	4	0	1	1	1	4	1	0	0	0	1	1	protein_coding	chr13:88821472-89323223:+	gi|83921564|ref|NP_001033076.1|	2604	0	EGF-like repeat and discoidin I-like domain-containing protein 3 isoform a precursor [Mus musculus]	gi|164663899|ref|NM_001037987.3|	5317	0	Mus musculus EGF-like repeats and discoidin I-like domains 3 (Edil3), transcript variant 1, mRNA	O35474	1007	0	EGF-like repeat and discoidin I-like domain-containing protein 3	.	.	.	.	pfam00754	F5_F8_type_C	F5/8 type C domain. This domain is also known as the discoidin (DS) domain family.	GO:0007155|cell adhesion;GO:0007275|multicellular organismal development;GO:0010811|positive regulation of cell-substrate adhesion;	GO:0070062|extracellular exosome;GO:0031012|extracellular matrix;GO:1903561|extracellular vesicle;	GO:0005509|calcium ion binding;	.	.
Gsdmcl-ps	8	13	14	5	9	6	10	10	8	9	9	14	9	transcribed_unprocessed_pseudogene	chr15:63914448-63925666:+	gi|62078901|ref|NP_001014106.1|	1675	0	gasdermin domain containing protein RGD1359449 [Rattus norvegicus]	gi|261599047|ref|NR_029414.1|	1930	0	Mus musculus gasdermin C-like, pseudogene (Gsdmcl-ps), non-coding RNA	Q5Y4Y6	69.7	1e-12	Gasdermin-A3	.	.	.	.	pfam04598	Gasdermin	Gasdermin family. The precise function of this protein is unknown. A deletion/insertion mutation is associated with an autosomal dominant non-syndromic hearing impairment form. In addition, this protein has also been found to contribute to acquired etoposide resistance in melanoma cells. This family also includes the gasdermin protein	GO:0006915|apoptotic process;	GO:0005737|cytoplasm;GO:0005829|cytosol;GO:0048471|perinuclear region of cytoplasm;GO:0005886|plasma membrane;	.	.	.
Gm21693	383	420	520	483	414	450	598	527	502	578	486	502	554	protein_coding	chrY:3326750-3345329:-	gi|395394012|ref|NP_001257443.1|	1916	0	predicted gene, 21693 [Mus musculus]	gi|395394011|ref|NM_001270514.1|	1576	0	Mus musculus predicted gene, 21693 (Gm21693), mRNA	O35698	739	0	RNA-binding motif protein, Y chromosome, family 1 member A1	.	.	.	.	pfam00076	RRM_1	RNA recognition motif. (a.k.a. RRM, RBD, or RNP domain). The RRM motif is probably diagnostic of an RNA binding protein. RRMs are found in a variety of RNA binding proteins, including various hnRNP proteins, proteins implicated in regulation of alternative splicing, and protein components of snRNPs. The motif also appears in a few single stranded DNA binding proteins. The RRM structure consists o…	GO:0002244|hematopoietic progenitor cell differentiation;GO:0006397|mRNA processing;GO:0008380|RNA splicing;	GO:0005634|nucleus;	GO:0000166|nucleotide binding;GO:0003723|RNA binding;	.	.
1700025N23Rik	0	0	0	0	0	0	0	0	0	0	0	0	0	antisense_RNA	chr6:39063878-39067598:-	gi|148681672|gb|EDL13619.1|	402	1e-45	mCG144638, partial [Mus musculus]	gi|644988926|tpe|HG979861.1|	915	0	TPA: Mus musculus long non-coding RNA OTTMUST00000118680.1 (RP23-346B17.3 gene), antisense	.	.	.	.	.	.	.	.	pfam04412	DUF521	Protein of unknown function (DUF521). Family of hypothetical proteins.	.	.	.	.	.
Gm553	0	0	0	0	0	0	0	0	0	0	0	0	0	lincRNA	chr1:52522902-52582679:+	gi|148667556|gb|EDK99972.1|	466	8e-56	mCG145851, partial [Mus musculus]	gi|644986848|tpe|HG977832.1|	701	0	TPA: Mus musculus long non-coding RNA OTTMUST00000121577.1 (RP24-388H6.2 gene), lincRNA	.	.	.	.	.	.	.	.	pfam06691	DUF1189	Protein of unknown function (DUF1189). This family consists of several hypothetical bacterial proteins of around 260 residues in length. The function of this family is unknown.	.	.	.	.	.
Gm10087	0	0	0	0	0	0	0	0	0	0	0	0	0	processed_pseudogene	chr7:110526792-110527121:+	gi|755479202|ref|XP_011236395.1|	471	2e-57	PREDICTED: PCNA-associated factor-like isoform X2 [Mus musculus]	gi|755479201|ref|XM_011238093.1|	330	3e-171	PREDICTED: Mus musculus predicted gene 10087 (Gm10087), transcript variant X2, mRNA	Q9CQX4	169	2e-53	PCNA-associated factor	.	.	.	.	pfam14318	Mononeg_mRNAcap	Mononegavirales mRNA-capping region V. This V domain of L RNA-polymerase carries a new motif, GxxTx(n)HR, that is essential for mRNA cap formation. Nonsegmented negative-sense (NNS) RNA viruses, Mononegavirales, cap their mRNA by an unconventional mechanism. Specifically, 5'-monophosphate mRNA is transferred to GDP derived from GTP through a reaction that involves a covalent intermediate between …	GO:0006974|cellular response to DNA damage stimulus;GO:0051297|centrosome organization;GO:0006260|DNA replication;GO:0051726|regulation of cell cycle;GO:0009411|response to UV;GO:0019985|translesion synthesis;	GO:0005737|cytoplasm;GO:0005634|nucleus;GO:0048471|perinuclear region of cytoplasm;	GO:0003682|chromatin binding;	.	.
Tsga10	0	0	0	0	0	0	0	0	0	0	0	0	0	protein_coding	chr1:37754776-37866429:-	gi|568906041|ref|XP_006495885.1|	4421	0	PREDICTED: testis-specific gene 10 protein isoform X4 [Mus musculus]	gi|74206534|dbj|AK170053.1|	3901	0	Mus musculus NOD-derived CD11c +ve dendritic cells cDNA, RIKEN full-length enriched library, clone:F630013C09 product:hypothetical protein, full insert sequence	Q6NY15	342	1e-105	Testis-specific gene 10 protein	.	.	.	.	pfam01576	Myosin_tail_1	Myosin tail. The myosin molecule is a multi-subunit complex made up of two heavy chains and four light chains it is a fundamental contractile protein found in all eukaryote cell types. This family consists of the coiled-coil myosin heavy chain tail region. The coiled-coil is composed of the tail from two molecules of myosin. These can then assemble into the macromolecular thick filament. The coil…	GO:0030031|cell projection assembly;GO:0007283|spermatogenesis;	GO:0005737|cytoplasm;GO:0031514|motile cilium;GO:0043005|neuron projection;GO:0031965|nuclear membrane;	GO:0005198|structural molecule activity;	.	.
D530033B14Rik	1	0	0	0	1	1	2	1	1	0	0	0	0	antisense_RNA	chr7:38182563-38196457:-	.	.	.	.	gi|76443737|gb|AC157552.10|	435	0	Mus musculus chromosome 7, clone RP23-89C10, complete sequence	.	.	.	.	.	.	.	.	pfam07264	EI24	Etoposide-induced protein 2.4 (EI24). This family contains a number of eukaryotic etoposide-induced 2.4 (EI24) proteins approximately 350 residues long as well as bacterial CysZ proteins (formerly known as DUF540). In cells treated with the cytotoxic drug etoposide, EI24 is induced by p53. It has been suggested to play an important role in negative cell growth control.	.	.	.	.	.
Gm45095	278	233	264	262	307	262	311	292	338	346	336	253	291	antisense_RNA	chr7:35056027-35056379:+	.	.	.	.	gi|354790988|gb|JN955489.1|	189	6e-93	Mus musculus targeted non-conditional, lacZ-tagged mutant allele Cebpg:tm1e(KOMP)Wtsi; transgenic	.	.	.	.	.	.	.	.	pfam11379	DUF3182	Protein of unknown function (DUF3182). This family of proteins with unknown function appears to be restricted to Proteobacteria.	.	.	.	.	.
Gm44882	0	5	4	2	2	6	2	2	3	1	4	1	2	TEC	chr7:37517053-37517854:-	.	.	.	.	gi|50839083|gb|AC140213.2|	802	0	Mus musculus BAC clone RP23-270L5 from 7, complete sequence	.	.	.	.	.	.	.	.	pfam14753	DUF4475	Domain of unknown function (DUF4475). This family of proteins is found in eukaryotes. Proteins in this family are typically between 99 and 305 amino acids in length.	.	.	.	.	.
Olfr163-ps1	9	17	16	16	19	16	24	12	14	20	23	7	10	unprocessed_pseudogene	chr16:3617852-3618791:+	gi|47576171|ref|NP_001000858.1|	771	6e-129	olfactory receptor Olr1364 [Rattus norvegicus]	gi|49035227|gb|AC139347.4|	940	0	Mus musculus BAC clone RP24-334F11 from chromosome 16, complete sequence	P23266	168	7e-123	Olfactory receptor 1361	.	.	.	.	pfam00001	7tm_1	7 transmembrane receptor (rhodopsin family). This family contains, amongst other G-protein-coupled receptors (GCPRs), members of the opsin family, which have been considered to be typical members of the rhodopsin superfamily. They share several motifs, mainly the seven transmembrane helices, GCPRs of the rhodopsin superfamily. All opsins bind a chromophore, such as 11-cis-retinal. The function of…	GO:0007186|G-protein coupled receptor signaling pathway;GO:0007608|sensory perception of smell;	GO:0016021|integral component of membrane;GO:0005886|plasma membrane;	GO:0004930|G-protein coupled receptor activity;GO:0004984|olfactory receptor activity;	K04257	OLFR; olfactory receptor
Gm4971	2660	2543	2796	2661	2454	2385	3154	2731	2874	3384	2540	2515	3324	processed_pseudogene	chr7:73685494-73686601:-	gi|148675179|gb|EDL07126.1|	1573	0	mCG61177 [Mus musculus]	gi|52839795|gb|AC136004.10|	1108	0	Mus musculus chromosome 7, clone RP23-235M8, complete sequence	Q8BIZ6	486	5e-170	Smad nuclear-interacting protein 1	.	.	.	.	pfam00498	FHA	FHA domain. The FHA (Forkhead-associated) domain is a phosphopeptide binding motif.	GO:0007249|I-kappaB kinase/NF-kappaB signaling;GO:1903955|positive regulation of protein targeting to mitochondrion;GO:0035196|production of miRNAs involved in gene silencing by miRNA;GO:0006355|regulation of transcription, DNA-templated;	GO:0005737|cytoplasm;GO:0005654|nucleoplasm;GO:0005634|nucleus;	GO:0044822|poly(A) RNA binding;	K13108	SNIP1; smad nuclear-interacting protein 1
Gm30771	0	0	0	0	0	0	0	0	0	0	0	0	0	lincRNA	chr7:38059316-38076101:+	.	.	.	.	gi|98961236|gb|AC166334.8|	673	0	Mus musculus chromosome 7, clone RP23-470P9, complete sequence	.	.	.	.	.	.	.	.	pfam04780	DUF629	Protein of unknown function (DUF629). This family represents a region of several plant proteins of unknown function. A C2H2 zinc finger is predicted in this region in some family members, but the spacing between the cysteine residues is not conserved throughout the family.	.	.	.	.	.
Gm28096	2	0	0	0	0	0	0	0	0	1	0	1	0	sense_intronic	chr4:95151740-95157503:+	gi|795099848|ref|XP_011796703.1|	154	3e-10	PREDICTED: uncharacterized protein LOC105511193 [Colobus angolensis palliatus]	gi|644988298|tpe|HG979240.1|	824	0	TPA: Mus musculus long non-coding RNA OTTMUST00000122414.1 (RP23-77I17.4 gene), sense_intronic	.	.	.	.	.	.	.	.	pfam08801	Nucleoporin_N	Nup133 N terminal like. Nup133 is a nucleoporin that is crucial for nuclear pore complex (NPC) biogenesis. The N terminal forms a seven-bladed beta propeller structure. This family now contains other sized nucleoporins, including Nup155, Nup8, Nuo132, Nup15 and Nup170.	.	.	.	.	.
Gm44794	2	10	7	7	3	5	8	8	6	1	10	6	1	TEC	chr7:65366372-65366782:-	.	.	.	.	gi|60592938|gb|AC122222.6|	411	0	Mus musculus BAC clone RP23-128D11 from 7, complete sequence	.	.	.	.	.	.	.	.	pfam10322	7TM_GPCR_Sru	Serpentine type 7TM GPCR chemoreceptor Sru. Chemoreception is mediated in Caenorhabditis elegans by members of the seven-transmembrane G-protein-coupled receptor class (7TM GPCRs) of proteins which are of the serpentine type. Sru is a member of the Srg superfamily of chemoreceptors. Chemoperception is one of the central senses of soil nematodes like C. elegans which are otherwise 'blind' and 'dea…	.	.	.	.	.
Gm43251	1	0	1	0	0	0	0	0	1	0	0	0	0	lincRNA	chr5:99039063-99171421:-	gi|148688377|gb|EDL20324.1|	267	6e-24	mCG145973, partial [Mus musculus]	gi|26348206|dbj|AK079755.1|	2682	0	Mus musculus 0 day neonate thymus cDNA, RIKEN full-length enriched library, clone:A430057O09 product:unclassifiable, full insert sequence	.	.	.	.	.	.	.	.	.	.	.	.	.	.	.	.
Gm43663	0	0	0	0	0	0	0	0	0	0	0	0	0	TEC	chr5:14665649-14667153:+	gi|16508047|gb|AAL17972.1|	1538	0	pORF2 [Mus musculus domesticus]	gi|40363339|gb|AC125043.4|	1505	0	Mus musculus BAC clone RP23-342M4 from chromosome 5, complete sequence	P11369	596	0	LINE-1 retrotransposable element ORF2 protein	.	.	.	.	pfam12488	DUF3704	Protein of unknown function (DUF3704). This domain family is found in eukaryotes, and is approximately 30 amino acids in length.	GO:0006310|DNA recombination;	.	GO:0004519|endonuclease activity;GO:0046872|metal ion binding;GO:0003964|RNA-directed DNA polymerase activity;	.	.
Gm34599	0	0	0	0	0	0	0	0	0	0	0	0	0	lincRNA	chr3:34416495-34418162:+	.	.	.	.	gi|755502971|ref|XR_389657.2|	288	6e-148	PREDICTED: Mus musculus predicted gene, 34599 (Gm34599), ncRNA	.	.	.	.	.	.	.	.	pfam01087	GalP_UDP_transf	Galactose-1-phosphate uridyl transferase, N-terminal domain. SCOP reports fold duplication with C-terminal domain. Both involved in Zn and Fe binding.	.	.	.	.	.
Gm43648	1	0	1	0	1	0	0	0	0	0	0	0	0	TEC	chr5:48624669-48627153:-	.	.	.	.	gi|41151967|gb|AC103615.8|	2485	0	Mus musculus chromosome 5, clone RP24-174D16, complete sequence	.	.	.	.	.	.	.	.	pfam07900	DUF1670	Protein of unknown function (DUF1670). The hypothetical eukaryotic proteins found in this family are of unknown function.	.	.	.	.	.
Gm43300	6	12	9	17	9	7	7	11	11	17	6	11	8	TEC	chr3:119727748-119729790:-	.	.	.	.	gi|75813599|gb|AC111029.8|	2043	0	Mus musculus chromosome 3, clone RP23-235E15, complete sequence	.	.	.	.	.	.	.	.	pfam05043	Mga	Mga helix-turn-helix domain. M regulator protein trans-acting positive regulator (Mga) is a DNA-binding protein that activates the expression of several important virulence genes in group A streptococcus in response to changing environmental conditions. This domain is found in the centre of the Mga proteins. This family also contains a number of bacterial RofA transcriptional regulators that seem…	.	.	.	.	.
Gm42682	0	0	0	0	0	0	0	0	0	0	0	0	0	lincRNA	chr3:102714252-102715516:+	.	.	.	.	gi|49458037|gb|AC134871.3|	1265	0	Mus musculus BAC clone RP23-183L19 from chromosome 3, complete sequence	.	.	.	.	.	.	.	.	pfam02455	Hex_IIIa	Hexon-associated protein (IIIa). The major capsid protein of the adenovirus strain is also known as a hexon. This is a family of hexon-associated proteins (protein IIIa).	.	.	.	.	.
CT030166.4	0	0	0	0	0	0	0	0	0	0	0	0	0	processed_pseudogene	chr13:12734379-12734762:+	gi|334349567|ref|XP_001378787.2|	538	4e-68	PREDICTED: NHP2-like protein 1 [Monodelphis domestica]	gi|557675248|emb|CT033777.7|	384	0	Mouse DNA sequence from clone RP24-267J1 on chromosome 13, complete sequence	Q5XH16	202	4e-66	NHP2-like protein 1	SPAC607.03c	162	1e-50	COG1358	pfam01248	Ribosomal_L7Ae	Ribosomal protein L7Ae/L30e/S12e/Gadd45 family. This family includes: Ribosomal L7A from metazoa, Ribosomal L8-A and L8-B from fungi, 30S ribosomal protein HS6 from archaebacteria, 40S ribosomal protein S12 from eukaryotes, Ribosomal protein L30 from eukaryotes and archaebacteria. Gadd45 and MyD118.	GO:0006397|mRNA processing;GO:0042254|ribosome biogenesis;GO:0008380|RNA splicing;	GO:0005730|nucleolus;GO:0005681|spliceosomal complex;	GO:0003723|RNA binding;	K12845	SNU13, NHP2L; U4/U6 small nuclear ribonucleoprotein SNU13
AC122465.2	0	0	1	1	0	0	0	0	0	0	0	0	0	processed_pseudogene	chr13:13417147-13418200:+	gi|444525593|gb|ELV14095.1|	126	1e-14	60S ribosomal protein L7 [Tupaia chinensis]	gi|557675248|emb|CT033777.7|	258	4e-131	Mouse DNA sequence from clone RP24-267J1 on chromosome 13, complete sequence	P05426	55.8	5e-09	60S ribosomal protein L7	.	.	.	.	pfam02841	GBP_C	Guanylate-binding protein, C-terminal domain. Transcription of the anti-viral guanylate-binding protein (GBP) is induced by interferon-gamma during macrophage induction. This family contains GBP1 and GPB2, both GTPases capable of binding GTP, GDP and GMP.	GO:0002181|cytoplasmic translation;GO:0097421|liver regeneration;GO:0000463|maturation of LSU-rRNA from tricistronic rRNA transcript (SSU-rRNA, 5.8S rRNA, LSU-rRNA);	GO:0031672|A band;GO:0022625|cytosolic large ribosomal subunit;GO:0005840|ribosome;	GO:0008097|5S rRNA binding;GO:0044822|poly(A) RNA binding;GO:0003735|structural constituent of ribosome;	.	.
AC159312.1	0	0	0	0	0	0	0	0	1	0	0	0	0	lincRNA	chr12:17065413-17074550:+	gi|148670098|gb|EDL02045.1|	156	3e-10	mCG142215, isoform CRA_a [Mus musculus]	gi|78486721|gb|AC159312.2|	390	0	Mus musculus BAC clone RP23-156N21 from chromosome 12, complete sequence	.	.	.	.	.	.	.	.	pfam15066	CAGE1	Cancer-associated gene protein 1 family. CAGE-1 is a family of proteins overexpressed in tumor tissues compared with surrounding tissues. CAGE-1 gene showed testis-specific expression among normal tissues and displayed wide expression in a variety of cancer cell lines and cancer tissues. CAGE-1 is predominantly expressed during post-meiotic stages. It localizes to the acrosomal matrix and acrosom…	.	.	.	.	.
AL714025.1	0	0	0	0	0	0	0	0	0	0	0	0	0	lincRNA	chr13:23441822-23445935:-	.	.	.	.	gi|46064034|gb|AC034285.6|	4114	0	Mus musculus chromosome 13, clone RP23-220G21, complete sequence	.	.	.	.	.	.	.	.	pfam01440	Gemini_AL2	Geminivirus AL2 protein. Geminiviruses are small, ssDNA-containing plant viruses. Geminiviruses contain three ORFs (designated AL1, AL2, and AL3) that overlap and are specified by multiple polycistronic mRNAs. The AL2 gene product transactivates expression of TGMV coat protein gene, and BR1 movement protein.	.	.	.	.	.
CT010460.1	0	0	0	0	0	0	0	0	0	0	0	0	0	lincRNA	chr12:71355441-71498711:+	gi|148704601|gb|EDL36548.1|	245	5e-20	mCG1041561 [Mus musculus]	gi|26093844|dbj|AK050197.1|	1061	0	Mus musculus adult male liver tumor cDNA, RIKEN full-length enriched library, clone:C730026F15 product:unclassifiable, full insert sequence	.	.	.	.	.	.	.	.	pfam13834	DUF4193	Domain of unknown function (DUF4193). This domain of unknown function contains four conserved cysteines and a conserved histidine, including a CXXXXH motif.	.	.	.	.	.
AC159885.3	0	0	0	0	0	0	0	0	0	0	0	0	0	processed_pseudogene	chr12:65251710-65251908:+	gi|913489127|ref|XP_013209133.1|	280	3e-30	PREDICTED: uncharacterized protein LOC106144344 [Microtus ochrogaster]	gi|66773619|gb|AC159885.2|	199	1e-98	Mus musculus BAC clone RP24-432B19 from chromosome 12, complete sequence	.	.	.	.	.	.	.	.	pfam15512	CAF-1_p60_C	Chromatin assembly factor complex 1 subunit p60, C-terminal. CAF-1_p60_C is a family of vertebral proteins that is involved in chromatin assembly. CAF-1_p60 is one of the three subunits of the CAF-1 complex, and this domain binds to the C-terminal region of CAF-1_p150, family pfam12253. The N-terminal part of the CAF-1_p60 proteins is a WD-repeat structure, pfam00400.	.	.	.	.	.
Gm15503	0	0	0	0	0	0	0	0	0	0	0	1	0	processed_transcript	chr7:128408968-128412341:-	.	.	.	.	gi|62000877|gb|AC130474.12|	2026	0	Mus musculus chromosome 7, clone RP23-178C20, complete sequence	.	.	.	.	.	.	.	.	pfam12722	Hid1	High-temperature-induced dauer-formation protein. Hid1 (high-temperature-induced dauer-formation protein 1) represents proteins of approximately 800 residues long and is conserved from fungi to humans. It contains up to seven potential transmembrane domains separated by regions of low complexity. Functionally it might be involved in vesicle secretion or be an inter-cellular signalling protein or …	.	.	.	.	.
Gm5050	0	0	0	0	0	0	0	0	0	0	0	0	0	processed_pseudogene	chr5:136211012-136211786:-	gi|148708155|gb|EDL40102.1|	934	1e-123	mCG12602 [Mus musculus]	gi|354799195|gb|JN963696.1|	775	0	Mus musculus targeted non-conditional, lacZ-tagged mutant allele Sh2b2:tm1e(KOMP)Ucd tm1e(KOMP)Wtsi; transgenic	P12970	250	9e-81	60S ribosomal protein L7a	YLL045c	149	1e-66	COG1358	pfam01248	Ribosomal_L7Ae	Ribosomal protein L7Ae/L30e/S12e/Gadd45 family. This family includes: Ribosomal L7A from metazoa, Ribosomal L8-A and L8-B from fungi, 30S ribosomal protein HS6 from archaebacteria, 40S ribosomal protein S12 from eukaryotes, Ribosomal protein L30 from eukaryotes and archaebacteria. Gadd45 and MyD118.	GO:0000470|maturation of LSU-rRNA;GO:0006412|translation;	GO:0005913|cell-cell adherens junction;GO:0005737|cytoplasm;GO:0022625|cytosolic large ribosomal subunit;GO:0070062|extracellular exosome;GO:0005925|focal adhesion;GO:0016020|membrane;GO:0005730|nucleolus;GO:0005634|nucleus;GO:0042788|polysomal ribosome;	GO:0098641|cadherin binding involved in cell-cell adhesion;GO:0044822|poly(A) RNA binding;GO:0003723|RNA binding;	K02936	RP-L7Ae, RPL7A; large subunit ribosomal protein L7Ae
Itga8	41	40	43	56	49	41	59	38	47	62	53	42	57	protein_coding	chr2:12106632-12301922:-	gi|47717127|ref|NP_001001309.1|	5509	0	integrin alpha-8 precursor [Mus musculus]	gi|118131074|ref|NM_001001309.2|	5782	0	Mus musculus integrin alpha 8 (Itga8), mRNA	A2ARA8	2127	0	Integrin alpha-8	.	.	.	.	pfam08441	Integrin_alpha2	Integrin alpha. This domain is found in integrin alpha and integrin alpha precursors to the C terminus of a number of pfam01839 repeats and to the N-terminus of the pfam00357 cytoplasmic region. This region is composed of three immunoglobulin-like domains.	GO:0007420|brain development;GO:0030030|cell projection organization;GO:0007160|cell-matrix adhesion;GO:0045184|establishment of protein localization;GO:0030198|extracellular matrix organization;GO:0042472|inner ear morphogenesis;GO:0007229|integrin-mediated signaling pathway;GO:0001822|kidney development;GO:0007613|memory;GO:0048333|mesodermal cell differentiation;GO:0001656|metanephros developm…	GO:0045177|apical part of cell;GO:0009986|cell surface;GO:0032591|dendritic spine membrane;GO:0005783|endoplasmic reticulum;GO:0005925|focal adhesion;GO:0008305|integrin complex;GO:0043204|perikaryon;GO:0005886|plasma membrane;GO:0014069|postsynaptic density;	GO:0046872|metal ion binding;	K06584	ITGA8; integrin alpha 8
Mmadhc	0	0	0	0	0	0	0	0	0	0	0	0	0	protein_coding	chr2:50279881-50296801:-	gi|564340867|ref|XP_006234220.1|	1544	0	PREDICTED: methylmalonic aciduria and homocystinuria type D homolog, mitochondrial isoform X1 [Rattus norvegicus]	gi|755497059|ref|XM_006497601.2|	1351	0	PREDICTED: Mus musculus methylmalonic aciduria (cobalamin deficiency) cblD type, with homocystinuria (Mmadhc), transcript variant X6, mRNA	Q99LS1	377	2e-130	Methylmalonic aciduria and homocystinuria type D homolog, mitochondrial	.	.	.	.	pfam10229	DUF2246	Uncharacterized conserved protein (DUF2246). This is a family of proteins conserved from worms to humans of approximately 300 residues. The function is unknown.	GO:0009235|cobalamin metabolic process;GO:0009108|coenzyme biosynthetic process;	GO:0005737|cytoplasm;GO:0005739|mitochondrion;	.	.	.
Mindy3	0	0	0	0	0	0	0	0	0	0	0	0	0	protein_coding	chr2:12347263-12419470:-	gi|15277329|ref|NP_077147.2|	2289	0	protein FAM188A [Mus musculus]	gi|70980532|ref|NM_024185.4|	2333	0	Mus musculus family with sequence similarity 188, member A (Fam188a), mRNA	Q9CV28	219	3e-143	Ubiquitin carboxyl-terminal hydrolase FAM188A	.	.	.	.	pfam13898	DUF4205	Domain of unknown function (DUF4205). The proteins in this family are uncharacterized but often named FAM188B.	GO:0006915|apoptotic process;	GO:0031965|nuclear membrane;GO:0005654|nucleoplasm;	GO:0036459|ubiquitinyl hydrolase activity;	.	.
Kif5c	4	0	0	0	0	1	1	2	0	0	2	0	0	protein_coding	chr2:49619298-49774778:+	gi|26006171|dbj|BAC41428.1|	4816	0	mKIAA0531 protein [Mus musculus]	gi|45433559|ref|NM_008449.2|	6840	0	Mus musculus kinesin family member 5C (Kif5c), mRNA	O60282	192	3e-56	Kinesin heavy chain isoform 5C	SPAC1834.07	316	4e-92	COG5059	pfam00225	Kinesin	Kinesin motor domain.	GO:0007411|axon guidance;GO:0030705|cytoskeleton-dependent intracellular transport;GO:0007018|microtubule-based movement;GO:0008045|motor neuron axon guidance;GO:0051028|mRNA transport;GO:0006996|organelle organization;GO:0008104|protein localization;	GO:0035253|ciliary rootlet;GO:0005737|cytoplasm;GO:0005871|kinesin complex;GO:0005874|microtubule;GO:0043005|neuron projection;	GO:0005524|ATP binding;GO:0008574|ATP-dependent microtubule motor activity, plus-end-directed;GO:0003777|microtubule motor activity;	K10396	KIF5; kinesin family member 5
Lypd6b	0	0	0	0	0	0	0	0	0	0	0	0	0	protein_coding	chr2:49787688-49948849:+	gi|21313662|ref|NP_082266.1|	896	2e-112	ly6/PLAUR domain-containing protein 6B precursor [Mus musculus]	gi|146141198|ref|NM_027990.3|	2283	0	Mus musculus LY6/PLAUR domain containing 6B (Lypd6b), mRNA	Q9D7F2	349	6e-114	Ly6/PLAUR domain-containing protein 6B	.	.	.	.	pfam00021	UPAR_LY6	u-PAR/Ly-6 domain. This extracellular disulphide bond rich domain is related to pfam00087.	.	GO:0031225|anchored component of membrane;GO:0005886|plasma membrane;	.	.	.
Orc4	2	2	3	2	4	4	2	4	4	0	5	6	5	protein_coding	chr2:48902824-48950277:-	gi|124286818|ref|NP_036088.3|	2237	0	origin recognition complex subunit 4 isoform 1 [Mus musculus]	gi|124286817|ref|NM_011958.3|	4029	0	Mus musculus origin recognition complex, subunit 4 (Orc4), transcript variant 1, mRNA	O88708	245	4e-76	Origin recognition complex subunit 4	.	.	.	.	pfam14629	ORC4_C	Origin recognition complex (ORC) subunit 4 C-terminus. This entry represents the C-terminus of origin recognition complex subunit 4.	GO:0006260|DNA replication;GO:0006270|DNA replication initiation;	GO:0015629|actin cytoskeleton;GO:0005737|cytoplasm;GO:0000784|nuclear chromosome, telomeric region;GO:0005664|nuclear origin of replication recognition complex;GO:0005730|nucleolus;GO:0005654|nucleoplasm;GO:0005634|nucleus;GO:0000808|origin recognition complex;	GO:0005524|ATP binding;GO:0003688|DNA replication origin binding;GO:0000166|nucleotide binding;	K02606	ORC4; origin recognition complex subunit 4
AC120347.2	0	0	0	0	0	0	0	0	0	0	0	0	0	TEC	chr13:93312041-93314055:+	.	.	.	.	gi|46931425|gb|AC120347.7|	2015	0	Mus musculus chromosome 13, clone RP23-262I3, complete sequence	.	.	.	.	.	.	.	.	pfam14093	DUF4271	Domain of unknown function (DUF4271). This family of integral membrane proteins is functionally uncharacterized. This family of proteins is found in bacteria. Proteins in this family are typically between 221 and 326 amino acids in length.	.	.	.	.	.
Smt3h2-ps2	0	0	0	0	0	0	0	0	0	0	0	0	0	processed_pseudogene	chr7:127397978-127398265:+	gi|148669363|gb|EDL01310.1|	508	2e-64	mCG1039721 [Mus musculus]	gi|255982491|ref|NG_001506.3|	288	6e-148	Mus musculus SMT3 suppressor of mif two 3 homolog 2, pseudogene 2 (S. cerevisiae) (Smt3h2-ps2) on chromosome 7	P61959	186	9e-61	Small ubiquitin-related modifier 2	SPBC365.06	80.5	1e-19	COG5227	pfam11976	Rad60-SLD	Ubiquitin-2 like Rad60 SUMO-like. The small ubiquitin-related modifier SUMO-1 is a Ub/Ubl family member, and although SUMO-1 shares structural similarity to Ub, SUMO's cellular functions remain distinct insomuch as SUMO modification alters protein function through changes in activity, cellular localisation, or by protecting substrates from ubiquitination. Rad60 family members contain functionally…	GO:0034613|cellular protein localization;GO:0045892|negative regulation of transcription, DNA-templated;GO:0033235|positive regulation of protein sumoylation;GO:0016925|protein sumoylation;	GO:0005634|nucleus;GO:0016605|PML body;	GO:0031386|protein tag;GO:0046965|retinoid X receptor binding;GO:0031625|ubiquitin protein ligase binding;	K12160	SUMO, SMT3; small ubiquitin-related modifier
Gsta1	0	0	2	0	0	0	0	0	0	0	0	2	0	protein_coding	chr9:78230656-78242684:+	gi|154350202|ref|NP_032207.3|	1179	3e-161	glutathione S-transferase A1 [Mus musculus]	gi|340545552|ref|NM_001243092.1|	862	0	Mus musculus predicted gene 3776 (Gm3776), mRNA	P13745	458	1e-162	Glutathione S-transferase A1	AGc1530	54.3	6e-08	COG0625	pfam00043	GST_C	Glutathione S-transferase, C-terminal domain. GST conjugates reduced glutathione to a variety of targets including S-crystallin from squid, the eukaryotic elongation factor 1-gamma, the HSP26 family of stress-related proteins and auxin-regulated proteins in plants. Stringent starvation proteins in Escherichia coli are also included in the alignment but are not known to have GST activity. The glut…	GO:0006749|glutathione metabolic process;GO:0035634|response to stilbenoid;	GO:0070062|extracellular exosome;	GO:0004364|glutathione transferase activity;	K00799	GST, gst; glutathione S-transferase [EC:2.5.1.18]
Znhit6	0	0	0	0	0	0	0	0	0	0	0	0	0	protein_coding	chr3:145576205-145604795:+	gi|124487366|ref|NP_001074563.1|	2145	0	box C/D snoRNA protein 1 [Mus musculus]	gi|124487365|ref|NM_001081094.1|	2339	0	Mus musculus zinc finger, HIT type 6 (Znhit6), mRNA	Q3UFB2	210	1e-77	Box C/D snoRNA protein 1	.	.	.	.	pfam04438	zf-HIT	HIT zinc finger. This presumed zinc finger contains up to 6 cysteine residues that could coordinate zinc. The domain is named after the HIT protein. This domain is also found in the Thyroid receptor interacting protein 3 (TRIP-3), which specifically interacts with the ligand binding domain of the thyroid receptor.	GO:0000492|box C/D snoRNP assembly;GO:0051259|protein oligomerization;GO:0042254|ribosome biogenesis;GO:0048254|snoRNA localization;	GO:0070062|extracellular exosome;GO:0070761|pre-snoRNP complex;	GO:0051117|ATPase binding;GO:0019899|enzyme binding;GO:0042802|identical protein binding;GO:0046872|metal ion binding;GO:0001094|TFIID-class transcription factor binding;	.	.
AC114678.1	0	0	0	0	0	3	0	0	0	0	0	1	0	antisense_RNA	chr10:127332391-127370406:+	gi|6754354|ref|NP_034695.1|	370	3e-39	inhibin beta C chain precursor [Mus musculus]	gi|354793978|gb|JN958479.1|	327	3e-169	Mus musculus targeted KO-first, conditional ready, lacZ-tagged mutant allele Arhgap9:tm1a(KOMP)Ucd; transgenic	P55104	147	1e-40	Inhibin beta C chain	.	.	.	.	pfam15449	Retinal	Retinal protein. This family of proteins is found in the photoreceptor cells of the retina. Mutations of the gene encoding this protein have been associated with retinal disorders such as retinitis pigmentosa and late-onset progressive retinal atrophy. The function of this family of proteins is unknown, but it is likely to be important in the development and function of the retina.	GO:0048468|cell development;GO:0010862|positive regulation of pathway-restricted SMAD protein phosphorylation;GO:0042981|regulation of apoptotic process;GO:0043408|regulation of MAPK cascade;GO:0060395|SMAD protein signal transduction;	GO:0070062|extracellular exosome;GO:0005615|extracellular space;	GO:0005125|cytokine activity;GO:0005160|transforming growth factor beta receptor binding;	K04667	INHB; inhibin, beta
AC131081.1	0	0	0	0	0	0	0	0	0	0	0	0	0	antisense_RNA	chr10:128789429-128801393:-	gi|795251025|ref|XP_011918930.1|	280	3e-23	PREDICTED: LOW QUALITY PROTEIN: matrix metalloproteinase-19 [Cercocebus atys]	gi|26105895|dbj|AK090354.1|	1729	0	Mus musculus 21 days neonate cerebellum cDNA, RIKEN full-length enriched library, clone:G630062L16 product:unclassifiable, full insert sequence	.	.	.	.	.	.	.	.	pfam04789	DUF621	Protein of unknown function (DUF621). Family of uncharacterized proteins. Some are annotated as having possible G-protein-coupled receptor-like activity.	.	.	.	.	.
Gm43824	0	0	0	0	0	0	0	0	0	0	0	0	0	lincRNA	chr3:128610987-128887161:+	gi|148680301|gb|EDL12248.1|	360	4e-37	mCG1045662, partial [Mus musculus]	gi|26087230|dbj|AK039527.1|	2585	0	Mus musculus adult male spinal cord cDNA, RIKEN full-length enriched library, clone:A330055D24 product:unclassifiable, full insert sequence	.	.	.	.	.	.	.	.	pfam03857	Colicin_im	Colicin immunity protein. Colicin immunity proteins are plasmid-encoded proteins necessary for protecting the cell against colicins. Colicins are toxins released by bacteria during times of stress.	.	.	.	.	.
Fam19a1	3	1	1	0	0	2	4	0	2	3	2	1	2	protein_coding	chr6:96113154-96657198:+	gi|817261460|ref|XP_012329246.1|	714	1e-84	PREDICTED: protein FAM19A1 isoform X1 [Aotus nancymaae]	gi|350529446|ref|NM_182808.3|	3252	0	Mus musculus family with sequence similarity 19, member A1 (Fam19a1), mRNA	Q7TPG8	276	2e-86	Protein FAM19A1	.	.	.	.	pfam12020	TAFA	TAFA family. This family of secreted proteins are brain specific and thought to be chemokines. These proteins are found in vertebrates. Proteins in this family are typically between 94 to 133 amino acids in length and contain a number of conserved cysteines.	.	GO:0005783|endoplasmic reticulum;GO:0005576|extracellular region;	.	.	.
Serping1	29	28	46	22	32	23	35	29	26	38	31	42	43	protein_coding	chr2:84765387-84775444:-	gi|163914390|ref|NP_033906.2|	2598	0	plasma protease C1 inhibitor precursor [Mus musculus]	gi|163914389|ref|NM_009776.3|	1768	0	Mus musculus serine (or cysteine) peptidase inhibitor, clade G, member 1 (Serping1), mRNA	P97290	347	6e-115	Plasma protease C1 inhibitor	all0778	112	7e-26	COG4826	pfam00079	Serpin	Serpin (serine protease inhibitor). Structure is a multi-domain fold containing a bundle of helices and a beta sandwich.	GO:0007568|aging;GO:0007596|blood coagulation;GO:0006958|complement activation, classical pathway;GO:0042730|fibrinolysis;GO:0045087|innate immune response;GO:0001869|negative regulation of complement activation, lectin pathway;	GO:0072562|blood microparticle;GO:0070062|extracellular exosome;GO:0005615|extracellular space;	GO:0004867|serine-type endopeptidase inhibitor activity;	K04001	SERPING1, C1INH; C1 inhibitor
Skap2	17	7	13	12	10	10	16	17	11	20	17	9	13	protein_coding	chr6:51857422-52012549:-	gi|9055324|ref|NP_061243.1|	1799	0	src kinase-associated phosphoprotein 2 [Mus musculus]	gi|74186303|dbj|AK172297.1|	5783	0	Mus musculus activated spleen cDNA, RIKEN full-length enriched library, clone:F830114O03 product:src family associated phosphoprotein 2, full insert sequence	Q3UND0	432	8e-151	Src kinase-associated phosphoprotein 2	.	.	.	.	pfam00169	PH	PH domain. PH stands for pleckstrin homology.	GO:0042113|B cell activation;GO:0002757|immune response-activating signal transduction;GO:0008285|negative regulation of cell proliferation;	GO:0005737|cytoplasm;GO:0005654|nucleoplasm;GO:0005886|plasma membrane;	GO:0005070|SH3/SH2 adaptor activity;	.	.
Mtfmt	0	0	0	0	0	0	0	1	0	0	0	0	1	protein_coding	chr9:65435782-65453054:+	gi|148694146|gb|EDL26093.1|	2037	0	mitochondrial methionyl-tRNA formyltransferase, isoform CRA_a [Mus musculus]	gi|26325107|dbj|AK029119.1|	2560	0	Mus musculus 10 days neonate skin cDNA, RIKEN full-length enriched library, clone:4732494D05 product:RIKEN cDNA 2310020P08 gene, full insert sequence	Q9D799	263	1e-84	Methionyl-tRNA formyltransferase, mitochondrial	RSc0072	112	6e-26	COG0223	pfam00551	Formyl_trans_N	Formyl transferase. This family includes the following members. Glycinamide ribonucleotide transformylase catalyses the third step in de novo purine biosynthesis, the transfer of a formyl group to 5'-phosphoribosylglycinamide. Formyltetrahydrofolate deformylase produces formate from formyl- tetrahydrofolate. Methionyl-tRNA formyltransferase transfers a formyl group onto the amino terminus of the …	.	GO:0005739|mitochondrion;	GO:0004479|methionyl-tRNA formyltransferase activity;	K00604	MTFMT, fmt; methionyl-tRNA formyltransferase [EC:2.1.2.9]
Mrpl1	0	0	0	0	0	0	0	0	0	0	0	0	0	protein_coding	chr5:96209493-96266727:+	gi|84875528|ref|NP_444388.2|	1563	0	39S ribosomal protein L1, mitochondrial isoform 1 [Mus musculus]	gi|556695446|ref|NM_053158.3|	3449	0	Mus musculus mitochondrial ribosomal protein L1 (Mrpl1), transcript variant 1, mRNA	Q99N96	606	0	39S ribosomal protein L1, mitochondrial	HI0516	61.6	2e-09	COG0081	pfam13003	MRL1	Ribosomal protein L1. This family includes putative ribosomal L1 and L10 proteins and fragments.	GO:0000470|maturation of LSU-rRNA;GO:0006412|translation;	GO:0005762|mitochondrial large ribosomal subunit;GO:0005739|mitochondrion;	GO:0044822|poly(A) RNA binding;GO:0003723|RNA binding;GO:0003735|structural constituent of ribosome;	K02863	RP-L1, MRPL1, rplA; large subunit ribosomal protein L1
Anxa3	0	1	0	0	0	1	1	0	1	0	0	0	0	protein_coding	chr5:96793339-96845966:+	gi|160707925|ref|NP_038498.2|	1703	0	annexin A3 [Mus musculus]	gi|160707924|ref|NM_013470.2|	1595	0	Mus musculus annexin A3 (Anxa3), mRNA	O35639	316	7e-106	Annexin A3	.	.	.	.	pfam00191	Annexin	Annexin. This family of annexins also includes giardin that has been shown to function as an annexin.	GO:0031100|organ regeneration;GO:0042742|defense response to bacterium;GO:0021766|hippocampus development;GO:0043312|neutrophil degranulation;GO:0006909|phagocytosis;GO:0045766|positive regulation of angiogenesis;GO:0051054|positive regulation of DNA metabolic process;GO:0010595|positive regulation of endothelial cell migration;GO:0051091|positive regulation of sequence-specific DNA binding trans…	GO:0030424|axon;GO:0005737|cytoplasm;GO:0030425|dendrite;GO:0070062|extracellular exosome;GO:0016020|membrane;GO:0043025|neuronal cell body;GO:0030670|phagocytic vesicle membrane;GO:0005886|plasma membrane;GO:0042581|specific granule;	GO:0005509|calcium ion binding;GO:0005544|calcium-dependent phospholipid binding;GO:0048306|calcium-dependent protein binding;GO:0019834|phospholipase A2 inhibitor activity;	K17089	ANXA3; annexin A3
Aacs	1	0	1	0	0	0	0	2	0	1	0	3	1	protein_coding	chr5:125475814-125517410:+	gi|21313520|ref|NP_084486.1|	3629	0	acetoacetyl-CoA synthetase [Mus musculus]	gi|26335963|dbj|AK043848.1|	3190	0	Mus musculus 10 days neonate cortex cDNA, RIKEN full-length enriched library, clone:A830040C08 product:ACETOACETYL-COA SYNTHETASE (EC 6.2.1.16) homolog [Rattus norvegicus], full insert sequence	Q9D2R0	25	2e-08	Acetoacetyl-CoA synthetase	PA1997	573	0	COG0365	pfam00501	AMP-binding	AMP-binding enzyme.	GO:0060612|adipose tissue development;GO:0071397|cellular response to cholesterol;GO:0071333|cellular response to glucose stimulus;GO:0071394|cellular response to testosterone stimulus;GO:0006631|fatty acid metabolic process;GO:0001889|liver development;GO:0032024|positive regulation of insulin secretion;GO:0042493|response to drug;GO:0045471|response to ethanol;GO:0007584|response to nutrient;GO…	GO:0005829|cytosol;	GO:0030729|acetoacetate-CoA ligase activity;GO:0005524|ATP binding;GO:0047760|butyrate-CoA ligase activity;	K01907	AACS, acsA; acetoacetyl-CoA synthetase [EC:6.2.1.16]
Dhx37	10	19	21	21	25	5	22	15	17	17	15	13	14	protein_coding	chr5:125413858-125434121:-	gi|42600571|ref|NP_976064.1|	5321	0	probable ATP-dependent RNA helicase DHX37 [Mus musculus]	gi|74201637|dbj|AK148257.1|	4689	0	Mus musculus B16 F10Y cells cDNA, RIKEN full-length enriched library, clone:G370067M05 product:similar to Probable ATP-dependent helicase DHX37 (DEAH-box protein 37) [Homo sapiens], full insert sequence	Q8IY37	355	2e-112	Probable ATP-dependent RNA helicase DHX37	YMR128w	331	8e-93	COG1643	pfam07717	OB_NTP_bind	Oligonucleotide/oligosaccharide-binding (OB)-fold. This family is found towards the C-terminus of the DEAD-box helicases (pfam00270). In these helicases it is apparently always found in association with pfam04408. There do seem to be a couple of instances where it occurs by itself. The structure PDB:3i4u adopts an OB-fold. helicases (pfam00270). In these helicases it is apparently always found in…	GO:0006396|RNA processing;GO:0006364|rRNA processing;	GO:0005737|cytoplasm;GO:0005730|nucleolus;GO:0005654|nucleoplasm;	GO:0005524|ATP binding;GO:0004004|ATP-dependent RNA helicase activity;GO:0044822|poly(A) RNA binding;	K14780	DHX37, DHR1; ATP-dependent RNA helicase DHX37/DHR1 [EC:3.6.4.13]
Gm12296	1965	2001	2080	2095	2070	1899	2112	1911	2216	2255	2080	1721	2266	processed_transcript	chr11:66168035-66301237:+	gi|148678465|gb|EDL10412.1|	843	3e-102	mCG145931, partial [Mus musculus]	gi|26083406|dbj|AK033426.1|	3214	0	Mus musculus adult male colon cDNA, RIKEN full-length enriched library, clone:9030022M04 product:unclassifiable, full insert sequence	Q9NYC9	181	1e-44	Dynein heavy chain 9, axonemal	.	.	.	.	pfam09483	HpaP	Type III secretion protein (HpaP). This entry represents proteins encoded by genes which are always found in type III secretion operons, although their function in the processes of secretion and virulence is unclear. Hpa stands for Hrp-associated gene, where Hrp stands for hypersensitivity response and virulence. see also PMID:18584024	GO:0030030|cell projection organization;GO:0007018|microtubule-based movement;GO:0006928|movement of cell or subcellular component;GO:0007283|spermatogenesis;	GO:0005930|axoneme;GO:0005737|cytoplasm;GO:0005856|cytoskeleton;GO:0030286|dynein complex;GO:0005874|microtubule;	GO:0005524|ATP binding;GO:0016887|ATPase activity;GO:0003777|microtubule motor activity;GO:0003774|motor activity;	K10408	DNAH; dynein heavy chain, axonemal
Acsl3	260	319	346	216	310	257	274	251	326	326	228	227	280	protein_coding	chr1:78657825-78707743:+	gi|75992920|ref|NP_083093.2|	3758	0	long-chain-fatty-acid--CoA ligase 3 isoform a [Mus musculus]	gi|209977072|ref|NM_028817.3|	3950	0	Mus musculus acyl-CoA synthetase long-chain family member 3 (Acsl3), transcript variant 1, mRNA	Q63151	247	1e-75	Long-chain-fatty-acid--CoA ligase 3	SPBC18H10.02	340	1e-100	COG1022	pfam00501	AMP-binding	AMP-binding enzyme.	GO:0007420|brain development;GO:0006633|fatty acid biosynthetic process;GO:0044539|long-chain fatty acid import;GO:0042998|positive regulation of Golgi to plasma membrane protein transport;GO:2001247|positive regulation of phosphatidylcholine biosynthetic process;GO:0051047|positive regulation of secretion;GO:0007584|response to nutrient;GO:0014070|response to organic cyclic compound;GO:0034379|v…	GO:0005783|endoplasmic reticulum;GO:0005789|endoplasmic reticulum membrane;GO:0005794|Golgi apparatus;GO:0016021|integral component of membrane;GO:0005811|lipid particle;GO:0016020|membrane;GO:0005741|mitochondrial outer membrane;GO:0048471|perinuclear region of cytoplasm;GO:0005778|peroxisomal membrane;	GO:0005524|ATP binding;GO:0004467|long-chain fatty acid-CoA ligase activity;GO:0019904|protein domain specific binding;GO:0019901|protein kinase binding;	K01897	ACSL, fadD; long-chain acyl-CoA synthetase [EC:6.2.1.3]
AC135019.3	428	405	424	382	410	459	541	483	526	521	365	537	503	lincRNA	chr10:117863681-117866715:-	gi|755482696|ref|XP_011250169.1|	284	4e-25	PREDICTED: uncharacterized protein LOC105245298 isoform X1 [Mus musculus]	gi|68533269|gb|AC160146.10|	1869	0	Mus musculus 10 BAC RP24-421I12 (Roswell Park Cancer Institute (C57BL/6J Male) Mouse BAC Library) complete sequence	.	.	.	.	.	.	.	.	pfam00693	Herpes_TK	Thymidine kinase from herpesvirus.	.	.	.	.	.
AC165164.3	10	13	16	7	7	8	6	16	16	7	16	8	13	processed_pseudogene	chr10:61510242-61510585:-	gi|148225883|ref|NP_001085802.1|	444	7e-54	oligosaccharyltransferase complex subunit ostc-A [Xenopus laevis]	gi|294489385|ref|NG_017079.1|	344	5e-179	Mus musculus predicted gene, 17829 (Gm17829) pseudogene on chromosome 10	Q6GNY6	175	2e-55	Oligosaccharyltransferase complex subunit ostc-A	.	.	.	.	pfam04756	OST3_OST6	OST3 / OST6 family. The proteins in this family are part of a complex of eight ER proteins that transfers core oligosaccharide from dolichol carrier to Asn-X-Ser/Thr motifs. This family includes both OST3 and OST6, each of which contains four predicted transmembrane helices. Disruption of OST3 and OST6 leads to a defect in the assembly of the complex. Hence, the function of these genes seems to b…	.	GO:0016021|integral component of membrane;	.	.	.
AC127224.3	186	215	247	230	268	262	188	220	195	268	190	216	251	processed_pseudogene	chr10:71716922-71717757:-	gi|589923821|ref|XP_006974792.1|	259	6e-49	PREDICTED: mitochondrial fission regulator 1 [Peromyscus maniculatus bairdii]	gi|46240965|gb|AC141647.3|	836	0	Mus musculus BAC clone RP23-64E12 from chromosome 10, complete sequence	Q99MB2	123	1e-35	Mitochondrial fission regulator 1	.	.	.	.	pfam05308	Mito_fiss_reg	Mitochondrial fission regulator. In eukaryotes, this family of proteins induces mitochondrial fission.	GO:0009060|aerobic respiration;GO:0000266|mitochondrial fission;GO:0007005|mitochondrion organization;	GO:0005737|cytoplasm;GO:0005739|mitochondrion;GO:0005886|plasma membrane;	.	.	.
AC134528.2	0	0	0	0	0	0	0	1	0	0	0	0	0	lincRNA	chr10:120632672-120699203:-	.	.	.	.	gi|12853936|dbj|AK015549.1|	1489	0	Mus musculus adult male testis cDNA, RIKEN full-length enriched library, clone:4930471E19 product:unclassifiable, full insert sequence	.	.	.	.	.	.	.	.	pfam14955	MRP-S24	Mitochondrial ribosome subunit S24. This family of proteins corresponds to mitochondrial ribosomal subunit S24 in eukaryotes.	.	.	.	.	.
AC125486.1	0	0	0	0	0	0	0	0	0	0	0	0	0	processed_pseudogene	chr10:88309813-88310132:-	gi|440902418|gb|ELR53215.1|	180	5e-15	60S ribosomal protein L9, partial [Bos mutus]	gi|32964979|gb|AC125486.4|	320	1e-165	Mus musculus BAC clone RP23-21G7 from chromosome 10, complete sequence	Q5IFJ7	73.6	8e-16	60S ribosomal protein L9	SPAC4G9.16c	48.1	3e-07	COG0097	pfam00347	Ribosomal_L6	Ribosomal protein L6.	GO:0006412|translation;	GO:0005840|ribosome;	GO:0019843|rRNA binding;GO:0003735|structural constituent of ribosome;	K02940	RP-L9e, RPL9; large subunit ribosomal protein L9e
AC127224.2	0	0	4	0	1	1	1	1	1	3	0	4	6	processed_pseudogene	chr10:71704290-71705988:+	gi|344239814|gb|EGV95917.1|	1733	0	Diacylglycerol kinase gamma [Cricetulus griseus]	gi|166091469|ref|NG_007354.1|	1699	0	Mus musculus predicted pseudogene 4798 (Gm4798) on chromosome 10	Q9CXC9	669	0	ETS translocation variant 5	.	.	.	.	pfam04621	ETS_PEA3_N	PEA3 subfamily ETS-domain transcription factor N terminal domain. The N terminus of the PEA3 transcription factors is implicated in transactivation and in inhibition of DNA binding. Transactivation is potentiated by activation of the Ras/MAP kinase and protein kinase A signalling cascades. The N terminal region contains conserved MAP kinase phosphorylation sites.	GO:0030154|cell differentiation;GO:0034599|cellular response to oxidative stress;GO:0007626|locomotory behavior;GO:0048133|male germ-line stem cell asymmetric division;GO:0007274|neuromuscular synaptic transmission;GO:0060252|positive regulation of glial cell proliferation;GO:0045666|positive regulation of neuron differentiation;GO:0045944|positive regulation of transcription from RNA polymerase …	GO:0005654|nucleoplasm;GO:0005634|nucleus;GO:0005886|plasma membrane;	GO:0000977|RNA polymerase II regulatory region sequence-specific DNA binding;GO:0000981|RNA polymerase II transcription factor activity, sequence-specific DNA binding;GO:0003700|transcription factor activity, sequence-specific DNA binding;GO:0044212|transcription regulatory region DNA binding;GO:0001228|transcriptional activator activity, RNA polymerase II transcription regulatory region sequence…	K15593	ETV5; ets translocation variant 5
AC159283.2	0	1	2	0	0	0	0	0	0	1	1	0	2	transcribed_processed_pseudogene	chr12:3228579-3229891:-	gi|148692429|gb|EDL24376.1|	886	1e-105	mCG113308, isoform CRA_c, partial [Mus musculus]	gi|806638846|ref|NG_042092.1|	1136	0	Mus musculus NLR family, pyrin domain containing 5 pseudogene (LOC105661729) on chromosome 12	Q9R1M5	50.8	7e-06	NACHT, LRR and PYD domains-containing protein 5	.	.	.	.	pfam12309	KBP_C	KIF-1 binding protein C terminal. This family of proteins is found in bacteria and eukaryotes. Proteins in this family are typically between 365 and 621 amino acids in length. There is a conserved LLP sequence motif. KBP is a binding partner for KIF1Balpha that is a regulator of its transport function and thus represents a type of kinesin interacting protein.	GO:0009887|organ morphogenesis;GO:0043623|cellular protein complex assembly;GO:0034613|cellular protein localization;GO:0007566|embryo implantation;GO:0009566|fertilization;GO:0001701|in utero embryonic development;GO:0070997|neuron death;GO:0031647|regulation of protein stability;GO:0043487|regulation of RNA stability;	GO:0045179|apical cortex;GO:0005938|cell cortex;GO:0005737|cytoplasm;GO:0005829|cytosol;GO:0005739|mitochondrion;GO:0005730|nucleolus;GO:0043234|protein complex;	GO:0005524|ATP binding;	.	.
Gm6685	312	290	333	295	247	272	298	264	310	332	236	309	333	protein_coding	chr11:28339104-28339867:-	gi|113865881|ref|NP_001038990.1|	1198	1e-164	cytochrome b5 domain-containing protein 1 [Mus musculus]	gi|160333272|ref|NG_007051.1|	764	0	Mus musculus predicted pseudogene 6685 (Gm6685) on chromosome 11	Q5NCY3	466	4e-166	Cytochrome b5 domain-containing protein 1	.	.	.	.	pfam00173	Cyt-b5	Cytochrome b5-like Heme/Steroid binding domain. This family includes heme binding domains from a diverse range of proteins. This family also includes proteins that bind to steroids. The family includes progesterone receptors. Many members of this subfamily are membrane anchored by an N-terminal transmembrane alpha helix. This family also includes a domain in some chitin synthases. There is no kno…	.	.	GO:0046872|metal ion binding;	.	.
Gm10961	0	0	0	0	0	0	0	0	0	0	0	0	0	protein_coding	chr3:107631322-107633090:+	.	.	.	.	gi|755474352|ref|XR_401128.2|	61	4e-22	PREDICTED: Mus musculus predicted gene 10961 (Gm10961), ncRNA	.	.	.	.	.	.	.	.	pfam02733	Dak1	Dak1 domain. This is the kinase domain of the dihydroxyacetone kinase family EC:2.7.1.29.	.	.	.	.	.
Lrpap1	0	0	0	0	0	0	2	0	0	0	0	0	0	protein_coding	chr5:35091501-35105766:-	gi|63999380|ref|NP_038615.2|	1743	0	alpha-2-macroglobulin receptor-associated protein precursor [Mus musculus]	gi|74142278|dbj|AK153323.1|	2911	0	Mus musculus bone marrow macrophage cDNA, RIKEN full-length enriched library, clone:I830138H01 product:low density lipoprotein receptor-related protein associated protein 1, full insert sequence	P55302	192	9e-58	Alpha-2-macroglobulin receptor-associated protein	.	.	.	.	pfam06401	Alpha-2-MRAP_C	Alpha-2-macroglobulin RAP, C-terminal domain. The alpha-2-macroglobulin receptor-associated protein (RAP) is a intracellular glycoprotein that binds to the 2-macroglobulin receptor and other members of the low density lipoprotein receptor family. The protein inhibits binding of all currently known ligands of these receptors. Two different studies have provided conflicted domain boundaries.	GO:1900222|negative regulation of beta-amyloid clearance;GO:0032091|negative regulation of protein binding;GO:0010916|negative regulation of very-low-density lipoprotein particle clearance;	GO:0009986|cell surface;GO:0005783|endoplasmic reticulum;GO:0005576|extracellular region;GO:0005886|plasma membrane;GO:0048237|rough endoplasmic reticulum lumen;GO:0031982|vesicle;	GO:0008201|heparin binding;GO:0050750|low-density lipoprotein particle receptor binding;GO:0048019|receptor antagonist activity;GO:0070326|very-low-density lipoprotein particle receptor binding;	.	.
Hgfac	0	0	0	0	0	4	1	0	1	0	2	2	2	protein_coding	chr5:35041509-35048461:+	gi|188219651|ref|NP_062320.2|	3198	0	hepatocyte growth factor activator preproprotein [Mus musculus]	gi|74224929|dbj|AK165433.1|	2473	0	Mus musculus adult male kidney cDNA, RIKEN full-length enriched library, clone:F520015D12 product:hepatocyte growth factor activator, full insert sequence	Q9R098	214	1e-64	Hepatocyte growth factor activator	VC1649	101	2e-21	COG5640	pfam00089	Trypsin	Trypsin.	.	GO:0005737|cytoplasm;GO:0005615|extracellular space;GO:0005791|rough endoplasmic reticulum;	GO:0004252|serine-type endopeptidase activity;	K09631	HGFAC; hepatocyte growth factor activator [EC:3.4.21.-]
Rgs12	0	2	1	0	2	0	0	0	2	1	0	0	0	protein_coding	chr5:34949445-35039644:+	gi|568934569|ref|XP_006504183.1|	6629	0	PREDICTED: regulator of G-protein signaling 12 isoform X1 [Mus musculus]	gi|254553472|ref|NM_173402.2|	5469	0	Mus musculus regulator of G-protein signaling 12 (Rgs12), transcript variant 1, mRNA	O08774	74.7	1e-14	Regulator of G-protein signaling 12	.	.	.	.	pfam00615	RGS	Regulator of G protein signaling domain. RGS family members are GTPase-activating proteins for heterotrimeric G-protein alpha-subunits.	.	GO:0030054|cell junction;GO:0005737|cytoplasm;GO:0030425|dendrite;GO:0005634|nucleus;GO:0005886|plasma membrane;GO:0045202|synapse;	GO:0005096|GTPase activator activity;GO:0030695|GTPase regulator activity;GO:0005057|receptor signaling protein activity;	K16449	RGS; regulator of G-protein signaling
Add1	0	0	0	0	0	0	0	0	0	0	0	0	0	protein_coding	chr5:34573664-34632308:+	gi|156255171|ref|NP_001019629.2|	3462	0	alpha-adducin isoform 1 [Mus musculus]	gi|156255169|ref|NM_013457.3|	3954	0	Mus musculus adducin 1 (alpha) (Add1), transcript variant 2, mRNA	Q63028	262	2e-80	Alpha-adducin	CC1201	177	1e-47	COG0235	pfam00596	Aldolase_II	Class II Aldolase and Adducin N-terminal domain. This family includes class II aldolases and adducins which have not been ascribed any enzymatic function.	GO:0071300|cellular response to retinoic acid;GO:0007010|cytoskeleton organization;GO:0006811|ion transport;GO:0030837|negative regulation of actin filament polymerization;GO:0045766|positive regulation of angiogenesis;GO:0045807|positive regulation of endocytosis;	GO:0005856|cytoskeleton;GO:0030425|dendrite;GO:0043197|dendritic spine;GO:0048471|perinuclear region of cytoplasm;GO:0005886|plasma membrane;GO:0014069|postsynaptic density;GO:0045202|synapse;	GO:0042608|T cell receptor binding;	K18622	ADD; adducin
Htt	0	0	0	0	0	0	0	0	0	0	0	0	0	protein_coding	chr5:34761740-34912534:+	gi|148705521|gb|EDL37468.1|	15418	0	Huntington disease gene homolog, isoform CRA_b, partial [Mus musculus]	gi|589269187|ref|NM_010414.3|	13215	0	Mus musculus huntingtin (Htt), mRNA	P42858	62.4	2e-08	Huntingtin	.	.	.	.	pfam12372	DUF3652	Huntingtin protein region. This domain family is found in eukaryotes, and is approximately 40 amino acids in length. The family is found in association with pfam02985. This family is in the middle region of the Huntingtin protein associated with Huntington's disease. The protein is of unknown function, however it is known that a polyglutamine (CAG) repeat in the gene coding for it results in the …	GO:0048513|organ development;GO:0006915|apoptotic process;GO:0000132|establishment of mitotic spindle orientation;GO:0007030|Golgi organization;GO:2001237|negative regulation of extrinsic apoptotic signaling pathway;GO:0045724|positive regulation of cilium assembly;GO:0031587|positive regulation of inositol 1,4,5-trisphosphate-sensitive calcium-release channel activity;GO:1904504|positive regulat…	GO:0005776|autophagosome;GO:0030424|axon;GO:0005814|centriole;GO:0005737|cytoplasm;GO:0030659|cytoplasmic vesicle membrane;GO:0005829|cytosol;GO:0030425|dendrite;GO:0005783|endoplasmic reticulum;GO:0005794|Golgi apparatus;GO:0005770|late endosome;GO:0005654|nucleoplasm;GO:0005634|nucleus;GO:0043234|protein complex;	GO:0048487|beta-tubulin binding;GO:0034452|dynactin binding;GO:0045505|dynein intermediate chain binding;GO:0044325|ion channel binding;GO:0019900|kinase binding;GO:0002039|p53 binding;GO:0005522|profilin binding;GO:0008134|transcription factor binding;	K04533	HD; huntingtin
Pcdh7	3	1	1	1	2	2	0	5	2	0	1	1	0	protein_coding	chr5:57717967-58133230:+	gi|564383807|ref|XP_006251079.1|	5959	0	PREDICTED: protocadherin-7 isoform X1 [Rattus norvegicus]	gi|890769681|ref|NM_001122758.2|	8671	0	Mus musculus protocadherin 7 (Pcdh7), transcript variant 1, mRNA	O60245	72	1e-11	Protocadherin-7	.	.	.	.	pfam08374	Protocadherin	Protocadherin. The structure of protocadherins is similar to that of classic cadherins (pfam00028), but particularly on the cytoplasmic domains they also have some unique features. They are expressed in a variety of organisms and are found in high concentrations in the brain where they seem to be localized mainly at cell-cell contact sites. Their expression seems to be developmentally regulated.	GO:0007156|homophilic cell adhesion via plasma membrane adhesion molecules;GO:0002576|platelet degranulation;	GO:0005887|integral component of plasma membrane;GO:0005886|plasma membrane;GO:0031092|platelet alpha granule membrane;	GO:0005509|calcium ion binding;	K16498	PCDHD1; protocadherin delta 1
Fgd2	226	449	549	403	837	202	288	301	389	220	175	543	252	protein_coding	chr17:29360914-29379660:+	gi|3599940|gb|AAC35430.1|	3609	0	faciogenital dysplasia protein 2 [Mus musculus]	gi|26335010|dbj|AK042260.1|	2609	0	Mus musculus 3 days neonate thymus cDNA, RIKEN full-length enriched library, clone:A630076F16 product:faciogenital dysplasia homolog 2 (human), full insert sequence	Q8BY35	208	7e-78	FYVE, RhoGEF and PH domain-containing protein 2	.	.	.	.	pfam00621	RhoGEF	RhoGEF domain. Guanine nucleotide exchange factor for Rho/Rac/Cdc42-like GTPases Also called Dbl-homologous (DH) domain. It appears that pfam00169 domains invariably occur C-terminal to RhoGEF/DH domains.	GO:0043507|positive regulation of JUN kinase activity;GO:0035023|regulation of Rho protein signal transduction;	GO:0005737|cytoplasm;GO:0005856|cytoskeleton;GO:0005769|early endosome;GO:0031901|early endosome membrane;GO:0005634|nucleus;GO:0001726|ruffle;GO:0032587|ruffle membrane;	GO:0046872|metal ion binding;GO:1901981|phosphatidylinositol phosphate binding;GO:0005089|Rho guanyl-nucleotide exchange factor activity;	K05721	FGD2; FYVE, RhoGEF and PH domain containing 2
Gm20813	372	348	353	300	386	355	327	343	379	412	292	296	328	unprocessed_pseudogene	chrY:75025380-75026084:-	gi|71679940|gb|AAI00415.1|	1118	1e-152	MGC107098 protein [Mus musculus]	gi|45332657|gb|AC147252.4|	705	0	Mus musculus BAC clone RP24-116A5 from chromosome Y, complete sequence	P13675	345	7e-119	Y-linked testis-specific protein 1	.	.	.	.	pfam02513	Spin-Ssty	Spin/Ssty Family. Spindlin (Spin) is a novel maternal transcript present in the unfertilised egg and early embryo. The Y-linked spermiogenesis -specific transcript (Ssty) is also expressed during gametogenesis and forms part of this Pfam family. Members of this family contain three copies of this 50 residue repeat. The repeat is predicted to contain four beta strands.	GO:0007276|gamete generation;	.	.	.	.
1700092K14Rik	159	160	194	174	186	175	160	143	214	172	173	163	156	processed_transcript	chr11:114198258-114199199:+	gi|148702484|gb|EDL34431.1|	671	3e-88	mCG146064, partial [Mus musculus]	gi|372266107|ref|NR_045930.1|	395	0	Mus musculus RIKEN cDNA 1700092K14 gene (1700092K14Rik), long non-coding RNA	.	.	.	.	.	.	.	.	pfam13901	DUF4206	Domain of unknown function (DUF4206). This is a family of cysteine-rich proteins. Many members also carry a pleckstrin-homology domain, pfam00169	.	.	.	.	.
Gpr12	713	800	863	726	748	813	788	740	806	954	810	741	925	protein_coding	chr5:146582398-146585239:-	gi|6680061|ref|NP_032177.1|	1646	0	G-protein coupled receptor 12 [Mus musculus]	gi|755514967|ref|XM_011241001.1|	2219	0	PREDICTED: Mus musculus G-protein coupled receptor 12 (Gpr12), transcript variant X2, mRNA	P35412	264	4e-86	G-protein coupled receptor 12	.	.	.	.	pfam00001	7tm_1	7 transmembrane receptor (rhodopsin family). This family contains, amongst other G-protein-coupled receptors (GCPRs), members of the opsin family, which have been considered to be typical members of the rhodopsin superfamily. They share several motifs, mainly the seven transmembrane helices, GCPRs of the rhodopsin superfamily. All opsins bind a chromophore, such as 11-cis-retinal. The function of…	GO:0006874|cellular calcium ion homeostasis;GO:0007186|G-protein coupled receptor signaling pathway;	GO:0016021|integral component of membrane;GO:0005886|plasma membrane;	GO:0004930|G-protein coupled receptor activity;GO:0031210|phosphatidylcholine binding;	K04315	GPR12; G protein-coupled receptor 12
Gm7255	133	150	158	157	202	183	158	172	204	200	196	154	228	unprocessed_pseudogene	chr7:47502456-47531784:-	gi|50401109|sp|Q91WW5.1|MRGA1_MOUSE	931	4e-122	RecName: Full=Mas-related G-protein coupled receptor member A1; AltName: Full=RF-amide G-protein coupled receptor	gi|295392862|ref|NG_019023.1|	827	0	Mus musculus predicted gene 7255 (Gm7255) pseudogene on chromosome 7	Q91WW5	363	1e-123	Mas-related G-protein coupled receptor member A1	.	.	.	.	pfam00001	7tm_1	7 transmembrane receptor (rhodopsin family). This family contains, amongst other G-protein-coupled receptors (GCPRs), members of the opsin family, which have been considered to be typical members of the rhodopsin superfamily. They share several motifs, mainly the seven transmembrane helices, GCPRs of the rhodopsin superfamily. All opsins bind a chromophore, such as 11-cis-retinal. The function of…	.	GO:0005887|integral component of plasma membrane;	GO:0008188|neuropeptide receptor activity;	.	.
Gm28333	316	281	363	318	332	317	345	344	385	311	290	314	266	lincRNA	chrY:36308401-36311744:+	gi|880962786|ref|XP_005085762.2|	410	2e-38	PREDICTED: LOW QUALITY PROTEIN: uncharacterized protein LOC101823960 [Mesocricetus auratus]	gi|644986194|tpe|HG982745.1|	2168	0	TPA: Mus musculus long non-coding RNA OTTMUST00000124995.1 (RP24-321E24.4 gene), lincRNA	P21416	149	5e-37	Gag polyprotein	.	.	.	.	pfam02093	Gag_p30	Gag P30 core shell protein. According to Swiss-Prot annotation this protein is the viral core shell protein. P30 is essential for viral assembly.	GO:0039702|viral budding via host ESCRT complex;GO:0019076|viral release from host cell;	GO:0020002|host cell plasma membrane;GO:0016020|membrane;GO:0019013|viral nucleocapsid;	GO:0003723|RNA binding;GO:0039660|structural constituent of virion;GO:0008270|zinc ion binding;	.	.
Pramel7	363	420	475	432	424	387	499	469	525	453	378	403	389	protein_coding	chr2:87489087-87497093:-	gi|30142697|ref|NP_839981.1|	2550	0	preferentially expressed antigen in melanoma like 7 [Mus musculus]	gi|31342428|ref|NM_178250.2|	1860	0	Mus musculus preferentially expressed antigen in melanoma like 7 (Pramel7), mRNA	A6NGN4	103	2e-24	PRAME family member 25	.	.	.	.	pfam12799	LRR_4	Leucine Rich repeats (2 copies). Leucine rich repeats are short sequence motifs present in a number of proteins with diverse functions and cellular locations. These repeats are usually involved in protein-protein interactions. Each Leucine Rich Repeat is composed of a beta-alpha unit. These units form elongated non-globular structures. Leucine Rich Repeats are often flanked by cysteine rich domai…	GO:0043066|negative regulation of apoptotic process;GO:0045596|negative regulation of cell differentiation;GO:0045892|negative regulation of transcription, DNA-templated;GO:0008284|positive regulation of cell proliferation;	.	.	.	.
Gm7553	2	2	4	1	8	4	1	0	2	2	2	1	0	processed_pseudogene	chr1:83003482-83004907:-	gi|344236453|gb|EGV92556.1|	1131	5e-166	BTB/POZ domain-containing protein KCTD3 [Cricetulus griseus]	gi|206597446|ref|NG_008619.1|	1426	0	Mus musculus predicted gene 7553 (Gm7553) pseudogene on chromosome 1	Q8BFX3	440	4e-174	BTB/POZ domain-containing protein KCTD3	.	.	.	.	pfam14655	RAB3GAP2_N	Rab3 GTPase-activating protein regulatory subunit N-terminus. This family includes the N-terminus of the Rab3 GTPase-activating protein non-catalytic subunit. Rab3 GTPase-activating protein is a GTPase activating protein with specificity for Rab3 subfamily.	GO:0051260|protein homooligomerization;	.	.	.	.
Cacna2d4	0	0	0	0	0	0	0	0	0	0	0	0	0	protein_coding	chr6:119236526-119352407:+	gi|124517718|ref|NP_001028554.2|	5776	0	voltage-dependent calcium channel subunit alpha-2/delta-4 [Mus musculus]	gi|124517717|ref|NM_001033382.2|	5803	0	Mus musculus calcium channel, voltage-dependent, alpha 2/delta subunit 4 (Cacna2d4), mRNA	Q5RJF7	215	6e-64	Voltage-dependent calcium channel subunit alpha-2/delta-4	.	.	.	.	pfam08399	VWA_N	VWA N-terminal. This domain is found at the N-terminus of proteins containing von Willebrand factor type A (VWA, pfam00092) and Cache (pfam02743) domains. It has been found in vertebrates, Drosophila and C. elegans but has not yet been identified in other eukaryotes. It is probably involved in the function of some voltage-dependent calcium channel subunits.	GO:0070588|calcium ion transmembrane transport;GO:0050908|detection of light stimulus involved in visual perception;GO:0051924|regulation of calcium ion transport;	GO:0005891|voltage-gated calcium channel complex;	GO:0005246|calcium channel regulator activity;GO:0046872|metal ion binding;GO:0005245|voltage-gated calcium channel activity;	K04861	CACNA2D4; voltage-dependent calcium channel alpha-2/delta-4
Gm20853	470	415	509	413	515	539	474	431	520	524	416	537	557	unprocessed_pseudogene	chrY:34781126-34781818:+	gi|236465287|ref|NP_076035.3|	1127	3e-154	spermiogenesis specific transcript on the Y 2 [Mus musculus]	gi|89112048|gb|AC175120.3|	693	0	Mus musculus BAC clone RP24-26J9 from chromosome y, complete sequence	P13675	342	9e-118	Y-linked testis-specific protein 1	.	.	.	.	pfam02513	Spin-Ssty	Spin/Ssty Family. Spindlin (Spin) is a novel maternal transcript present in the unfertilised egg and early embryo. The Y-linked spermiogenesis -specific transcript (Ssty) is also expressed during gametogenesis and forms part of this Pfam family. Members of this family contain three copies of this 50 residue repeat. The repeat is predicted to contain four beta strands.	GO:0007276|gamete generation;	.	.	.	.
Cep70	49	71	72	72	48	57	72	65	54	64	70	45	65	protein_coding	chr9:99243367-99300404:+	gi|117606316|ref|NP_076362.2|	2963	0	centrosomal protein of 70 kDa [Mus musculus]	gi|755530417|ref|XM_006511386.2|	2606	0	PREDICTED: Mus musculus centrosomal protein 70 (Cep70), transcript variant X1, mRNA	Q6IQY5	237	5e-70	Centrosomal protein of 70 kDa	.	.	.	.	pfam00769	ERM	Ezrin/radixin/moesin family. This family of proteins contain a band 4.1 domain (pfam00373), at their amino terminus. This family represents the rest of these proteins.	.	GO:0005813|centrosome;GO:0005737|cytoplasm;GO:0031965|nuclear membrane;GO:0005654|nucleoplasm;	GO:0042802|identical protein binding;	K16802	CEP70; centrosomal protein CEP70
Gm38251	0	0	0	0	1	0	0	0	0	0	0	0	0	antisense_RNA	chr1:184923136-184942500:+	gi|148681130|gb|EDL13077.1|	366	1e-37	mCG115934, partial [Mus musculus]	gi|26084235|dbj|AK034847.1|	2571	0	Mus musculus 12 days embryo embryonic body between diaphragm region and neck cDNA, RIKEN full-length enriched library, clone:9430046N12 product:unclassifiable, full insert sequence	.	.	.	.	.	.	.	.	pfam12737	Mating_C	C-terminal domain of homeodomain 1. Mating in fungi is controlled by the loci that determine the mating type of an individual, and only individuals with differing mating types can mate. Basidiomycete fungi have evolved a unique mating system, termed tetrapolar or bifactorial incompatibility, in which mating type is determined by two unlinked loci; compatibility at both loci is required for mating…	.	.	.	.	.
Gm38252	12	9	14	13	13	11	5	12	11	19	11	9	10	TEC	chr3:51884276-51886891:-	.	.	.	.	gi|66865110|gb|AC136735.7|	2616	0	Mus musculus chromosome 3, clone RP23-175G2, complete sequence	.	.	.	.	.	.	.	.	pfam15229	POM121	POM121 family.	.	.	.	.	.
Gm24671	11	12	19	9	14	11	12	7	10	14	15	13	9	snRNA	chr5:121356844-121357001:+	.	.	.	.	gi|40363332|gb|AC126938.2|	158	5e-76	Mus musculus BAC clone RP23-50I16 from chromosome 5, complete sequence	.	.	.	.	.	.	.	.	pfam14378	PAP2_3	PAP2 superfamily.	.	.	.	.	.
Snord70	0	0	0	1	0	0	0	0	0	0	0	0	0	snoRNA	chr1:59691934-59692020:+	.	.	.	.	gi|908663718|tpe|LN872889.1|	87	7e-37	TPA: Mus musculus SNORD70 gene for small nucleolar RNA SNORD70	.	.	.	.	.	.	.	.	pfam12520	DUF3723	Protein of unknown function (DUF3723). This family of proteins is found in eukaryotes. Proteins in this family are typically between 374 and 1069 amino acids in length. There is a conserved LGF sequence motif.	.	.	.	.	.
Gyg	1	1	3	2	1	1	3	5	3	4	4	1	3	protein_coding	chr3:20122084-20155317:-	gi|568920942|ref|XP_006535544.1|	1937	0	PREDICTED: glycogenin-1 isoform X1 [Mus musculus]	gi|612149772|ref|NM_013755.3|	1721	0	Mus musculus glycogenin (Gyg), mRNA	P46976	137	2e-36	Glycogenin-1	.	.	.	.	pfam01501	Glyco_transf_8	Glycosyl transferase family 8. This family includes enzymes that transfer sugar residues to donor molecules. Members of this family are involved in lipopolysaccharide biosynthesis and glycogen synthesis. This family includes Lipopolysaccharide galactosyltransferase, lipopolysaccharide glucosyltransferase 1, and glycogenin glucosyltransferase.	GO:0005978|glycogen biosynthetic process;GO:0005980|glycogen catabolic process;	GO:0005829|cytosol;GO:0070062|extracellular exosome;GO:0043202|lysosomal lumen;GO:0016020|membrane;	GO:0008466|glycogenin glucosyltransferase activity;GO:0046872|metal ion binding;	K00750	GYG1, GYG2; glycogenin glucosyltransferase [EC:2.4.1.186]
Gm24665	2	0	0	6	4	1	2	0	3	6	3	2	1	snoRNA	chr2:130086041-130086169:+	.	.	.	.	gi|908662749|tpe|LN872287.1|	129	6e-60	TPA: Mus musculus SNORA17 gene for small nucleolar RNA SNORA17	.	.	.	.	.	.	.	.	pfam15227	zf-C3HC4_4	zinc finger of C3HC4-type, RING. This is a family of primate-specific Ret finger protein-like (RFPL) zinc-fingers of the C3HC4 type. Ret finger protein-like proteins are primate-specific target genes of Pax6, a key transcription factor for pancreas, eye and neocortex development. This domain is likely to be DNA-binding. This zinc-finger domain together with the RDM domain, pfam11002, forms a larg…	.	.	.	.	.
Gm24867	49	55	69	69	52	73	68	43	80	86	85	61	61	snRNA	chr17:13675376-13675482:+	gi|925678112|gb|KOX75182.1|	127	6e-08	hypothetical protein WN51_12896 [Melipona quadrifasciata]	gi|343781004|gb|AC244135.3|	107	7e-48	Mus musculus FOSMID clone WI1-2876K8 from chromosome 17, complete sequence	.	.	.	.	.	.	.	.	pfam00344	SecY	SecY translocase.	.	.	.	.	.
Gm38256	30	26	38	31	19	22	41	35	42	35	39	28	26	TEC	chr1:157940385-158141318:+	.	.	.	.	gi|41386961|gb|AC100539.12|	525	0	Mus musculus chromosome 1, clone RP23-152E3, complete sequence	.	.	.	.	.	.	.	.	pfam14776	UNC-79	Cation-channel complex subunit UNC-79. This family is a component of a cation-channel complex.	.	.	.	.	.
Gm38255	1210	1116	1350	1027	1118	1064	1231	1159	1381	1206	971	1338	1033	TEC	chr1:110957831-110960826:-	gi|82794620|ref|XP_728512.1|	134	1e-06	hypothetical protein [Plasmodium yoelii yoelii 17XNL]	gi|354794529|gb|JN959030.1|	2996	0	Mus musculus targeted non-conditional, lacZ-tagged mutant allele Cdh19:tm1e(EUCOMM)Wtsi; transgenic	.	.	.	.	.	.	.	.	pfam14897	EpsG	EpsG family. This family of proteins are related to the EpsG protein from B. subtilis. These proteins are likely glycosyl transferases belonging to the membrane protein GT-C clan.	.	.	.	.	.
Gm17151	6	11	14	17	6	17	16	19	20	19	20	13	15	antisense_RNA	chr10:80766859-80768987:-	.	.	.	.	gi|644989855|tpe|HG980790.1|	367	0	TPA: Mus musculus long non-coding RNA OTTMUST00000094234.1 (RP24-121A12.3 gene), antisense	.	.	.	.	.	.	.	.	pfam13900	GVQW	Putative binding domain. This short domain is often found nested inside other longer domains. The function is not known, but the domain carries a highly conserved GVQW motif. The members are rich in proline and cysteine. This may be a binding domain.	.	.	.	.	.
Gm22461	1000	1004	1200	1148	867	933	1270	1091	1382	1205	947	968	1114	miRNA	chr11:97941671-97941740:-	.	.	.	.	gi|23956418|emb|AL591209.17|	70	1e-27	Mouse DNA sequence from clone RP23-309H19 on chromosome 11, complete sequence	.	.	.	.	.	.	.	.	pfam15479	DUF4639	Domain of unknown function (DUF4639). This family of proteins is found in eukaryotes. Proteins in this family are typically between 161 and 601 amino acids in length.	.	.	.	.	.
2010109P13Rik	781	774	1057	823	969	761	908	1051	1076	827	687	774	725	TEC	chr6:100143423-100143814:-	.	.	.	.	gi|12842519|dbj|AK008372.1|	392	0	Mus musculus adult male small intestine cDNA, RIKEN full-length enriched library, clone:2010109P13 product:unclassifiable, full insert sequence	.	.	.	.	.	.	.	.	pfam01561	Hanta_G2	Hantavirus glycoprotein G2. The medium (M) genome segment of hantaviruses (family Bunyaviridae) encodes the two virion glycoproteins. G1 and G2, as a precursor protein in the complementary sense RNA.	.	.	.	.	.
Cyp3a41a	1010	1199	1291	1364	1099	1070	1349	1222	1438	1298	1036	1208	1311	protein_coding	chr5:145694049-145720136:-	gi|157364978|ref|NP_001098629.1|	2698	0	cytochrome P450 3A41 [Mus musculus]	gi|170295837|ref|NM_017396.3|	2060	0	Mus musculus cytochrome P450, family 3, subfamily a, polypeptide 41A (Cyp3a41a), mRNA	Q9JMA7	1043	0	Cytochrome P450 3A41	BH0579	174	2e-46	COG2124	pfam00067	p450	Cytochrome P450. Cytochrome P450s are haem-thiolate proteins involved in the oxidative degradation of various compounds. They are particularly well known for their role in the degradation of environmental toxins and mutagens. They can be divided into 4 classes, according to the method by which electrons from NAD(P)H are delivered to the catalytic site. Sequence conservation is relatively low with…	GO:0010468|regulation of gene expression;	GO:0005789|endoplasmic reticulum membrane;GO:0031090|organelle membrane;	GO:0070330|aromatase activity;GO:0020037|heme binding;GO:0005506|iron ion binding;GO:0016491|oxidoreductase activity;	K07424	CYP3A; cytochrome P450, family 3, subfamily A [EC:1.14.14.1]
Gm44096	16	24	19	20	22	12	14	19	15	19	4	8	17	antisense_RNA	chr6:124492163-124494368:-	gi|149036607|gb|EDL91225.1|	210	8e-19	rCG56442 [Rattus norvegicus]	gi|354798915|gb|JN963416.1|	369	0	Mus musculus targeted non-conditional, lacZ-tagged mutant allele C1rl:tm1e(EUCOMM)Hmgu; transgenic	.	.	.	.	.	.	.	.	pfam10436	BCDHK_Adom3	Mitochondrial branched-chain alpha-ketoacid dehydrogenase kinase. Catabolism and synthesis of leucine, isoleucine and valine are finely balanced, allowing the body to make the most of dietary input but removing excesses to prevent toxic build-up of their corresponding keto-acids. This is the butyryl-CoA dehydrogenase, subunit A domain 3, a largely alpha-helical bundle of the enzyme BCDHK. This en…	.	.	.	.	.
Gm5464	178	229	244	250	189	195	231	198	258	227	258	200	249	protein_coding	chr14:66868850-66871723:+	gi|85702228|ref|NP_001030053.1|	691	3e-81	uncharacterized protein LOC432870 [Mus musculus]	gi|71480346|gb|AC165148.2|	2874	0	Mus musculus BAC clone RP24-278K24 from chromosome 14, complete sequence	.	.	.	.	.	.	.	.	pfam05077	DUF678	Protein of unknown function (DUF678). This family contains several poxvirus proteins of unknown function.	.	.	.	.	.
Cyp3a41b	2	2	1	0	2	1	0	0	0	3	3	0	1	protein_coding	chr5:145558664-145584730:-	gi|157364978|ref|NP_001098629.1|	2700	0	cytochrome P450 3A41 [Mus musculus]	gi|157364977|ref|NM_001105159.1|	2064	0	Mus musculus cytochrome P450, family 3, subfamily a, polypeptide 41B (Cyp3a41b), mRNA	Q9JMA7	1044	0	Cytochrome P450 3A41	BH0579	173	2e-46	COG2124	pfam00067	p450	Cytochrome P450. Cytochrome P450s are haem-thiolate proteins involved in the oxidative degradation of various compounds. They are particularly well known for their role in the degradation of environmental toxins and mutagens. They can be divided into 4 classes, according to the method by which electrons from NAD(P)H are delivered to the catalytic site. Sequence conservation is relatively low with…	GO:0010468|regulation of gene expression;	GO:0005789|endoplasmic reticulum membrane;GO:0031090|organelle membrane;	GO:0070330|aromatase activity;GO:0020037|heme binding;GO:0005506|iron ion binding;GO:0016491|oxidoreductase activity;	K07424	CYP3A; cytochrome P450, family 3, subfamily A [EC:1.14.14.1]
Gm10863	0	0	0	0	0	0	0	0	0	0	0	0	0	antisense_RNA	chr15:79166041-79227524:+	gi|74208174|dbj|BAE26307.1|	267	6e-30	unnamed protein product [Mus musculus]	gi|644985334|tpe|HG981883.1|	905	0	TPA: Mus musculus long non-coding RNA OTTMUST00000084303.1 (RP23-28O11.1 gene), antisense	.	.	.	.	.	.	.	.	pfam07420	DUF1509	Protein of unknown function (DUF1509). This family consists of several uncharacterized viral proteins from the Marek's disease-like viruses. Members of this family are typically around 400 residues in length. The function of this family is unknown.	.	.	.	.	.
Gm44237	9	11	16	11	6	10	11	4	17	13	15	6	7	TEC	chr6:116389462-116390397:+	.	.	.	.	gi|354789450|gb|JN953951.1|	936	0	Mus musculus targeted non-conditional, lacZ-tagged mutant allele March8:tm1e(EUCOMM)Hmgu; transgenic	.	.	.	.	.	.	.	.	pfam07695	7TMR-DISM_7TM	7TM diverse intracellular signalling. This entry represents the transmembrane region of the 7TM-DISM (7TM Receptors with Diverse Intracellular Signalling Modules).	.	.	.	.	.
Olfr795-ps1	0	0	2	1	3	0	1	0	0	1	0	0	2	unprocessed_pseudogene	chr10:129578680-129579442:+	gi|524959575|ref|XP_005079733.1|	243	1e-29	PREDICTED: olfactory receptor 6C65 [Mesocricetus auratus]	gi|264681560|ref|NG_003337.2|	763	0	Mus musculus olfactory receptor 795, pseudogene 1 (Olfr795-ps1) on chromosome 10	A6NJZ3	59.7	5e-09	Olfactory receptor 6C65	.	.	.	.	pfam13853	7tm_4	Olfactory receptor. The members of this family are transmembrane olfactory receptors.	.	GO:0016021|integral component of membrane;GO:0005886|plasma membrane;	GO:0004930|G-protein coupled receptor activity;GO:0004984|olfactory receptor activity;	K04257	OLFR; olfactory receptor
Gm11496	0	0	0	0	1	0	0	0	0	0	0	0	1	lincRNA	chr11:88993040-88996544:-	.	.	.	.	gi|644990231|tpe|HG981166.1|	581	0	TPA: Mus musculus long non-coding RNA OTTMUST00000002618.1 (RP23-176J13.6 gene), lincRNA	.	.	.	.	.	.	.	.	pfam07103	DUF1365	Protein of unknown function (DUF1365). This family consists of several bacterial and plant proteins of around 250 residues in length. The function of this family is unknown.	.	.	.	.	.
Was	0	0	0	0	0	0	0	1	0	0	0	0	0	protein_coding	chrX:8081453-8090498:-	gi|6678581|ref|NP_033541.1|	1417	0	wiskott-Aldrich syndrome protein homolog [Mus musculus]	gi|262231831|ref|NM_009515.2|	2094	0	Mus musculus Wiskott-Aldrich syndrome homolog (human) (Was), mRNA	P70315	207	9e-62	Wiskott-Aldrich syndrome protein homolog	.	.	.	.	pfam00568	WH1	WH1 domain. WASp Homology domain 1 (WH1) domain. WASP is the protein that is defective in Wiskott-Aldrich syndrome (WAS). The majority of point mutations occur within the amino- terminal WH1 domain. The metabotropic glutamate receptors mGluR1alpha and mGluR5 bind a protein called homer, which is a WH1 domain homologue. A subset of WH1 domains has been termed a "EVH1" domain and appear to bind a p…	GO:0030041|actin filament polymerization;GO:0030048|actin filament-based movement;GO:0008154|actin polymerization or depolymerization;GO:0016197|endosomal transport;GO:0038096|Fc-gamma receptor signaling pathway involved in phagocytosis;GO:0006955|immune response;GO:2000146|negative regulation of cell motility;GO:2000601|positive regulation of Arp2/3 complex-mediated actin nucleation;GO:0002625|r…	GO:0005911|cell-cell junction;GO:0005856|cytoskeleton;GO:0005829|cytosol;GO:0070062|extracellular exosome;GO:0012506|vesicle membrane;	GO:0042802|identical protein binding;GO:0043274|phospholipase binding;GO:0019901|protein kinase binding;GO:0017124|SH3 domain binding;	K05747	WAS; Wiskott-Aldrich syndrome protein
Wdr13	4	4	3	4	3	3	4	1	6	3	2	3	6	protein_coding	chrX:8123301-8132892:-	gi|852795957|ref|XP_012887861.1|	2339	0	PREDICTED: WD repeat-containing protein 13 isoform X1 [Dipodomys ordii]	gi|595763355|ref|NM_028542.1|	4374	0	Mus musculus WD repeat domain 13 (Wdr13), transcript variant 2, mRNA	Q91V09	261	2e-82	WD repeat-containing protein 13	all0478	56.6	6e-07	COG2319	pfam00400	WD40	WD domain, G-beta repeat.	GO:1904691|negative regulation of type B pancreatic cell proliferation;	GO:0005737|cytoplasm;GO:0005654|nucleoplasm;	GO:1990841|promoter-specific chromatin binding;	.	.
Rbm3	0	0	0	0	0	0	0	0	0	0	0	0	0	protein_coding	chrX:8138975-8145880:-	gi|148702008|gb|EDL33955.1|	587	8e-67	mCG116386, isoform CRA_e, partial [Mus musculus]	gi|652697987|ref|NM_016809.6|	2792	0	Mus musculus RNA binding motif protein 3 (Rbm3), transcript variant 1, mRNA	O89086	177	7e-52	RNA-binding protein 3	TP0356	70.9	3e-13	COG0724	pfam00076	RRM_1	RNA recognition motif. (a.k.a. RRM, RBD, or RNP domain). The RRM motif is probably diagnostic of an RNA binding protein. RRMs are found in a variety of RNA binding proteins, including various hnRNP proteins, proteins implicated in regulation of alternative splicing, and protein components of snRNPs. The motif also appears in a few single stranded DNA binding proteins. The RRM structure consists o…	GO:0045727|positive regulation of translation;GO:0006417|regulation of translation;	GO:0005737|cytoplasm;GO:0030425|dendrite;GO:0005634|nucleus;	GO:0000166|nucleotide binding;GO:0003723|RNA binding;	K13186	RBM3; RNA-binding protein 3
Eras	0	0	0	0	0	0	0	0	1	2	0	0	0	protein_coding	chrX:7924276-7928607:-	gi|31559801|ref|NP_853526.1|	1005	1e-133	GTPase ERas precursor [Mus musculus]	gi|31581542|ref|NM_181548.2|	1077	0	Mus musculus ES cell-expressed Ras (Eras), mRNA	Q7TN89	391	4e-135	GTPase ERas	SPAC17H9.09c	103	6e-25	COG1100	pfam00071	Ras	Ras family. Includes sub-families Ras, Rab, Rac, Ral, Ran, Rap Ypt1 and more. Shares P-loop motif with GTP_EFTU, arf and myosin_head. See pfam00009 pfam00025, pfam00063. As regards Rab GTPases, these are important regulators of vesicle formation, motility and fusion. They share a fold in common with all Ras GTPases: this is a six-stranded beta-sheet surrounded by five alpha-helices.	GO:0007264|small GTPase mediated signal transduction;	GO:0005622|intracellular;GO:0005886|plasma membrane;	GO:0005525|GTP binding;	K17196	ERAS; GTPase Eras
Hdac6	0	0	0	0	0	0	0	0	0	0	0	0	0	protein_coding	chrX:7930120-7947889:-	gi|194353997|ref|NP_034543.3|	5911	0	histone deacetylase 6 [Mus musculus]	gi|74207080|dbj|AK155545.1|	5025	0	Mus musculus NOD-derived CD11c +ve dendritic cells cDNA, RIKEN full-length enriched library, clone:F630317B05 product:histone deacetylase 6, full insert sequence	Q9Z2V5	1966	0	Histone deacetylase 6	SPBC800.03	328	2e-96	COG0123	pfam00850	Hist_deacetyl	Histone deacetylase domain. Histones can be reversibly acetylated on several lysine residues. Regulation of transcription is caused in part by this mechanism. Histone deacetylases catalyse the removal of the acetyl group. Histone deacetylases are related to other proteins.	GO:0070842|aggresome assembly;GO:0070301|cellular response to hydrogen peroxide;GO:0071218|cellular response to misfolded protein;GO:0035967|cellular response to topologically incorrect protein;GO:0048668|collateral sprouting;GO:0060997|dendritic spine morphogenesis;GO:0016575|histone deacetylation;GO:0070846|Hsp90 deacetylation;GO:0006886|intracellular protein transport;GO:0032418|lysosome local…	GO:0016235|aggresome;GO:0030424|axon;GO:0005901|caveola;GO:0044297|cell body;GO:0031252|cell leading edge;GO:0005737|cytoplasm;GO:0005829|cytosol;GO:0030425|dendrite;GO:0030286|dynein complex;GO:0000118|histone deacetylase complex;GO:0016234|inclusion body;GO:0005874|microtubule;GO:0005875|microtubule associated complex;GO:0043005|neuron projection;GO:0005634|nucleus;GO:0043204|perikaryon;GO:0048…	GO:0043014|alpha-tubulin binding;GO:0008013|beta-catenin binding;GO:0048487|beta-tubulin binding;GO:0001047|core promoter binding;GO:0070840|dynein complex binding;GO:0004407|histone deacetylase activity;GO:0042826|histone deacetylase binding;GO:0051879|Hsp90 protein binding;GO:0008017|microtubule binding;GO:0051787|misfolded protein binding;GO:0032041|NAD-dependent histone deacetylase activity (…	K11407	HDAC6; histone deacetylase 6 [EC:3.5.1.98]
Gata1	22	24	19	33	27	24	20	24	25	36	19	26	31	protein_coding	chrX:7959260-7978071:-	gi|6679947|ref|NP_032115.1|	1430	0	erythroid transcription factor [Mus musculus]	gi|449310785|ref|NM_008089.2|	1902	0	Mus musculus GATA binding protein 1 (Gata1), mRNA	P17679	128	4e-33	Erythroid transcription factor	SPCC1393.08	91.7	1e-18	COG5641	pfam00320	GATA	GATA zinc finger. This domain uses four cysteine residues to coordinate a zinc ion. This domain binds to DNA. Two GATA zinc fingers are found in the GATA transcription factors. However there are several proteins which only contains a single copy of the domain.	GO:0009887|organ morphogenesis;GO:0030221|basophil differentiation;GO:0048468|cell development;GO:0045165|cell fate commitment;GO:0007267|cell-cell signaling;GO:0097067|cellular response to thyroid hormone stimulus;GO:0097028|dendritic cell differentiation;GO:0048565|digestive tract development;GO:0035162|embryonic hemopoiesis;GO:0035854|eosinophil fate commitment;GO:0048821|erythrocyte developme…	GO:0005634|nucleus;GO:0005667|transcription factor complex;GO:0017053|transcriptional repressor complex;	GO:0070742|C2H2 zinc finger domain binding;GO:0003682|chromatin binding;GO:0031490|chromatin DNA binding;GO:0001047|core promoter binding;GO:0003677|DNA binding;GO:0008301|DNA binding, bending;GO:0001158|enhancer sequence-specific DNA binding;GO:0002039|p53 binding;GO:0000978|RNA polymerase II core promoter proximal region sequence-specific DNA binding;GO:0000979|RNA polymerase II core promoter s…	K09182	GATA1; GATA-binding protein 1
Glod5	8	12	2	9	6	7	6	4	4	4	6	2	9	protein_coding	chrX:8004200-8018492:-	gi|21312444|ref|NP_081503.1|	789	3e-104	glyoxalase domain-containing protein 5 [Mus musculus]	gi|142360348|ref|NM_027227.2|	672	0	Mus musculus glyoxalase domain containing 5 (Glod5), mRNA	Q9D8I3	308	1e-105	Glyoxalase domain-containing protein 5	.	.	.	.	pfam00903	Glyoxalase	Glyoxalase/Bleomycin resistance protein/Dioxygenase superfamily.	GO:0009887|organ morphogenesis;GO:0030221|basophil differentiation;GO:0048468|cell development;GO:0045165|cell fate commitment;GO:0007267|cell-cell signaling;GO:0097067|cellular response to thyroid hormone stimulus;GO:0097028|dendritic cell differentiation;GO:0048565|digestive tract development;GO:0035162|embryonic hemopoiesis;GO:0035854|eosinophil fate commitment;GO:0048821|erythrocyte developme…	GO:0005634|nucleus;GO:0005667|transcription factor complex;GO:0017053|transcriptional repressor complex;	GO:0070742|C2H2 zinc finger domain binding;GO:0003682|chromatin binding;GO:0031490|chromatin DNA binding;GO:0001047|core promoter binding;GO:0003677|DNA binding;GO:0008301|DNA binding, bending;GO:0001158|enhancer sequence-specific DNA binding;GO:0002039|p53 binding;GO:0000978|RNA polymerase II core promoter proximal region sequence-specific DNA binding;GO:0000979|RNA polymerase II core promoter s…	.	.
Gm14264	0	0	0	0	0	0	0	0	0	0	0	0	0	lincRNA	chr2:170652434-170662465:-	gi|148674641|gb|EDL06588.1|	464	7e-52	mCG144572, partial [Mus musculus]	gi|755502031|ref|XR_375331.2|	1864	0	PREDICTED: Mus musculus predicted gene 14264 (Gm14264), ncRNA	.	.	.	.	.	.	.	.	pfam02101	Ocular_alb	Ocular albinism type 1 protein.	.	.	.	.	.
Ebp	388	462	468	370	448	420	451	425	472	497	365	373	463	protein_coding	chrX:8185329-8193512:-	gi|6681255|ref|NP_031924.1|	1200	9e-160	3-beta-hydroxysteroid-Delta(8),Delta(7)-isomerase [Mus musculus]	gi|818213474|ref|NM_007898.3|	1743	0	Mus musculus phenylalkylamine Ca2+ antagonist (emopamil) binding protein (Ebp), mRNA	P70245	250	2e-82	3-beta-hydroxysteroid-Delta(8),Delta(7)-isomerase	.	.	.	.	pfam05241	EBP	Emopamil binding protein. Emopamil binding protein (EBP) is as a gene that encodes a non-glycosylated type I integral membrane protein of endoplasmic reticulum and shows high level expression in epithelial tissues. The EBP protein has emopamil binding domains, including the sterol acceptor site and the catalytic centre, which show Delta8-Delta7 sterol isomerase activity. Human sterol isomerase, a…	GO:0006695|cholesterol biosynthetic process;GO:0030097|hemopoiesis;GO:0016126|sterol biosynthetic process;	GO:0016023|cytoplasmic membrane-bounded vesicle;GO:0005783|endoplasmic reticulum;GO:0005789|endoplasmic reticulum membrane;GO:0016021|integral component of membrane;GO:0005635|nuclear envelope;	GO:0000247|C-8 sterol isomerase activity;GO:0047750|cholestenol delta-isomerase activity;GO:0004769|steroid delta-isomerase activity;	K01824	EBP; cholestenol delta-isomerase [EC:5.3.3.5]
Porcn	0	0	0	0	0	0	0	0	0	0	0	0	0	protein_coding	chrX:8193848-8206525:-	gi|148702018|gb|EDL33965.1|	2331	0	porcupine homolog (Drosophila), isoform CRA_b, partial [Mus musculus]	gi|818213486|ref|NR_131893.1|	2622	0	Mus musculus porcupine homolog (Drosophila) (Porcn), transcript variant f, non-coding RNA	Q9JJJ7	215	3e-64	Protein-serine O-palmitoleoyltransferase porcupine	SPBC16A3.10	52.8	2e-06	COG5202	pfam03062	MBOAT	MBOAT, membrane-bound O-acyltransferase family. The MBOAT (membrane bound O-acyl transferase) family of membrane proteins contains a variety of acyltransferase enzymes. A conserved histidine has been suggested to be the active site residue.	GO:0060070|canonical Wnt signaling pathway;GO:0009100|glycoprotein metabolic process;GO:0006497|protein lipidation;GO:0045234|protein palmitoleylation;GO:0016055|Wnt signaling pathway;	GO:0032281|AMPA glutamate receptor complex;GO:0005783|endoplasmic reticulum;GO:0005789|endoplasmic reticulum membrane;GO:0030176|integral component of endoplasmic reticulum membrane;	GO:0008374|O-acyltransferase activity;GO:1990698|palmitoleoyltransferase activity;GO:0017147|Wnt-protein binding;	K00181	PPN; porcupine
Nfat5	0	3	0	1	0	0	0	0	1	0	0	0	0	protein_coding	chr8:107293470-107379517:+	gi|163937840|ref|NP_061293.2|	6843	0	nuclear factor of activated T-cells 5 isoform b [Mus musculus]	gi|163937837|ref|NM_133957.3|	13443	0	Mus musculus nuclear factor of activated T cells 5 (Nfat5), transcript variant a, mRNA	D3ZGB1	139	2e-31	Nuclear factor of activated T-cells 5	.	.	.	.	pfam00554	RHD	Rel homology domain (RHD). Proteins containing the Rel homology domain (RHD) are eukaryotic transcription factors. The RHD is composed of two structural domains. This is the N-terminal domain that is similar to that found in P53. The C-terminal domain has an immunoglobulin-like fold (See pfam01833) that binds to DNA.	GO:0001816|cytokine production;GO:0070884|regulation of calcineurin-NFAT signaling cascade;GO:0006970|response to osmotic stress;	GO:0005737|cytoplasm;GO:0005654|nucleoplasm;GO:0005634|nucleus;	GO:0000978|RNA polymerase II core promoter proximal region sequence-specific DNA binding;GO:0001077|transcriptional activator activity, RNA polymerase II core promoter proximal region sequence-specific binding;	K17335	NFAT5; nuclear factor of activated T-cells 5
Alkbh4	0	0	0	0	0	0	0	0	0	0	0	0	0	protein_coding	chr5:136136146-136141615:+	gi|148687373|gb|EDL19320.1|	1457	0	mCG1878, isoform CRA_b, partial [Mus musculus]	gi|755514461|ref|XM_006504502.2|	1773	0	PREDICTED: Mus musculus alkB, alkylation repair homolog 4 (E. coli) (Alkbh4), transcript variant X1, mRNA	Q9D8F1	280	2e-94	Alpha-ketoglutarate-dependent dioxygenase alkB homolog 4	.	.	.	.	pfam01500	Keratin_B2	Keratin, high sulfur B2 protein. High sulfur proteins are cysteine-rich proteins synthesized during the differentiation of hair matrix cells, and form hair fibres in association with hair keratin intermediate filaments. This family has been divided up into four regions, with the second region containing 8 copies of a short repeat. This family is also known as B2 or KAP1.	GO:0031032|actomyosin structure organization;GO:0036090|cleavage furrow ingression;GO:0006482|protein demethylation;GO:0006355|regulation of transcription, DNA-templated;GO:0006351|transcription, DNA-templated;	GO:0070938|contractile ring;GO:0005737|cytoplasm;GO:0030496|midbody;GO:0005634|nucleus;	GO:0003779|actin binding;GO:0051213|dioxygenase activity;GO:0046872|metal ion binding;	K10766	ALKBH4; alkylated DNA repair protein alkB homolog 4 [EC:1.14.11.-]
Fbxl5	0	0	0	0	0	0	0	0	0	0	1	0	1	protein_coding	chr5:43744615-43821638:-	gi|74151928|dbj|BAE29748.1|	3521	0	unnamed protein product [Mus musculus]	gi|26325887|dbj|AK029957.1|	4207	0	Mus musculus adult male testis cDNA, RIKEN full-length enriched library, clone:4932411B07 product:F-box and leucine-rich repeat protein 5, full insert sequence	Q8C2S5	233	1e-71	F-box/LRR-repeat protein 5	.	.	.	.	pfam12937	F-box-like	F-box-like. This is an F-box-like family.	GO:0055072|iron ion homeostasis;GO:1903364|positive regulation of cellular protein catabolic process;GO:0016567|protein ubiquitination;GO:0031146|SCF-dependent proteasomal ubiquitin-dependent protein catabolic process;	GO:0048471|perinuclear region of cytoplasm;GO:0019005|SCF ubiquitin ligase complex;	GO:0005506|iron ion binding;	K10271	FBXL5; F-box and leucine-rich repeat protein 5
Smpd2	0	1	0	0	1	0	0	0	1	0	0	3	2	protein_coding	chr10:41485642-41490369:-	gi|6678031|ref|NP_033239.1|	2036	0	sphingomyelin phosphodiesterase 2 [Mus musculus]	gi|74179778|dbj|AK161573.1|	4147	0	Mus musculus adult male pituitary gland cDNA, RIKEN full-length enriched library, clone:5330420A22 product:sphingomyelin phosphodiesterase 2, neutral, full insert sequence	O70572	300	2e-90	Sphingomyelin phosphodiesterase 2	.	.	.	.	pfam03372	Exo_endo_phos	Endonuclease/Exonuclease/phosphatase family. This large family of proteins includes magnesium dependent endonucleases and a large number of phosphatases involved in intracellular signalling. This family includes: AP endonuclease proteins EC:4.2.99.18, DNase I proteins EC:3.1.21.1, Synaptojanin an inositol-1,4,5-trisphosphate phosphatase EC:3.1.3.56, Sphingomyelinase EC:3.1.4.12 and Nocturnin.	GO:0046513|ceramide biosynthetic process;GO:0035556|intracellular signal transduction;GO:0043065|positive regulation of apoptotic process;GO:0009612|response to mechanical stimulus;	GO:0005901|caveola;GO:0016021|integral component of membrane;GO:0005622|intracellular;	GO:0046872|metal ion binding;GO:0004767|sphingomyelin phosphodiesterase activity;	K12351	SMPD2; sphingomyelin phosphodiesterase 2 [EC:3.1.4.12]
Nob1	0	0	0	0	0	0	0	0	0	0	0	0	0	protein_coding	chr8:107412486-107425051:-	gi|30794454|ref|NP_080553.1|	2034	0	RNA-binding protein NOB1 [Mus musculus]	gi|27552816|gb|BC041150.1|	2134	0	Mus musculus PSMD8 binding protein 1, mRNA (cDNA clone IMAGE:4921449), with apparent retained intron	Q8BW10	271	7e-85	RNA-binding protein NOB1	SPAC1486.09	84	2e-16	COG1439	pfam08772	NOB1_Zn_bind	Nin one binding (NOB1) Zn-ribbon like. This domain corresponds to a zinc ribbon and is found on the RNA binding protein NOB1 (Nin one binding).	GO:0000469|cleavage involved in rRNA processing;GO:0030490|maturation of SSU-rRNA;GO:0042274|ribosomal small subunit biogenesis;GO:0007601|visual perception;	GO:0005737|cytoplasm;GO:0005730|nucleolus;GO:0005634|nucleus;GO:0030688|preribosome, small subunit precursor;	GO:0004521|endoribonuclease activity;GO:0046872|metal ion binding;	K11883	NOB1; RNA-binding protein NOB1
Nqo1	0	0	1	0	0	0	1	0	1	3	0	0	0	protein_coding	chr8:107388225-107403206:-	gi|94400773|ref|NP_032732.3|	1393	0	NAD(P)H dehydrogenase [quinone] 1 [Mus musculus]	gi|161621259|ref|NM_008706.5|	1552	0	Mus musculus NAD(P)H dehydrogenase, quinone 1 (Nqo1), mRNA	Q64669	541	0	NAD(P)H dehydrogenase [quinone] 1	PA4975	171	2e-48	COG2249	pfam02525	Flavodoxin_2	Flavodoxin-like fold. This family consists of a domain with a flavodoxin-like fold. The family includes bacterial and eukaryotic NAD(P)H dehydrogenase (quinone) EC:1.6.99.2. These enzymes catalyse the NAD(P)H-dependent two-electron reductions of quinones and protect cells against damage by free radicals and reactive oxygen species. This enzyme uses a FAD co-factor. The equation for this reaction …	GO:0007568|aging;GO:0043066|negative regulation of apoptotic process;GO:0043086|negative regulation of catalytic activity;GO:0043525|positive regulation of neuron apoptotic process;GO:0032355|response to estradiol;GO:0045471|response to ethanol;GO:0007584|response to nutrient;GO:0006979|response to oxidative stress;	GO:0005737|cytoplasm;GO:0005829|cytosol;GO:0070062|extracellular exosome;GO:0043025|neuronal cell body;	GO:0042802|identical protein binding;GO:0003955|NAD(P)H dehydrogenase (quinone) activity;GO:0044822|poly(A) RNA binding;GO:0004784|superoxide dismutase activity;	K00355	NQO1; NAD(P)H dehydrogenase (quinone) [EC:1.6.5.2]
Gm26542	60	48	68	60	84	50	62	59	65	41	43	57	74	antisense_RNA	chr11:50236953-50288839:+	gi|119574181|gb|EAW53796.1|	159	3e-19	leukotriene C4 synthase, isoform CRA_a, partial [Homo sapiens]	gi|74192095|dbj|AK157916.1|	1235	0	Mus musculus adult inner ear cDNA, RIKEN full-length enriched library, clone:F930007J22 product:unclassifiable, full insert sequence	Q60860	58.5	8e-20	Leukotriene C4 synthase	.	.	.	.	pfam01124	MAPEG	MAPEG family. This family is has been called MAPEG (Membrane Associated Proteins in Eicosanoid and Glutathione metabolizm). It includes proteins such as Prostaglandin E synthase. This enzyme catalyses the synthesis of PGE2 from PGH2 (produced by cyclooxygenase from arachidonic acid). Because of structural similarities in the active sites of FLAP, LTC4 synthase and PGE synthase, substrates for eac…	GO:0019370|leukotriene biosynthetic process;GO:0006691|leukotriene metabolic process;	GO:0005783|endoplasmic reticulum;GO:0005789|endoplasmic reticulum membrane;GO:0016021|integral component of membrane;GO:0005635|nuclear envelope;GO:0005640|nuclear outer membrane;	GO:0008047|enzyme activator activity;GO:0004602|glutathione peroxidase activity;GO:0004364|glutathione transferase activity;GO:0004464|leukotriene-C4 synthase activity;GO:0008289|lipid binding;	K00807	LTC4S; leukotriene-C4 synthase [EC:4.4.1.20]
Gsg1l2	0	0	0	0	0	1	0	0	0	0	0	0	0	protein_coding	chr11:67774608-67789898:+	gi|149261929|ref|XP_618894.4|	1392	0	PREDICTED: putative germ cell-specific gene 1-like protein 2 isoform X1 [Mus musculus]	gi|568897858|ref|XM_006542959.1|	1158	0	PREDICTED: Mus musculus predicted gene 12302 (Gm12302), transcript variant X1, mRNA	A8MUP6	372	3e-126	Germ cell-specific gene 1-like protein 2	.	.	.	.	pfam07803	GSG-1	GSG1-like protein. This family contains sequences bearing similarity to a region of GSG1, a protein specifically expressed in testicular germ cells. It is possible that overexpression of the human homolog may be involved in tumorigenesis of human testicular germ cell tumors. The region in question has four highly-conserved cysteine residues.	.	GO:0016021|integral component of membrane;	.	.	.
5031434O11Rik	1	6	0	1	0	3	1	1	2	1	1	2	0	processed_transcript	chr3:51560035-51567117:+	gi|148703270|gb|EDL35217.1|	672	1e-78	mCG145534, partial [Mus musculus]	gi|26093082|dbj|AK048747.1|	3721	0	Mus musculus 0 day neonate cerebellum cDNA, RIKEN full-length enriched library, clone:C230037M16 product:unclassifiable, full insert sequence	.	.	.	.	.	.	.	.	pfam10216	ChpXY	CO2 hydration protein (ChpXY). This small family of proteins includes paralogues ChpX and ChpY in Synechococcus sp. PCC7942 and other cyanobacteria, associated with distinct NAD(P)H dehydrogenase complexes. These proteins collectively enable light-dependent CO2 hydration and CO2 uptake; loss of both blocks growth at low CO2 concentrations.	.	.	.	.	.
Gm26543	0	0	0	0	1	0	0	0	0	0	0	0	2	sense_intronic	chr10:49219422-49225653:-	gi|148673106|gb|EDL05053.1|	264	2e-24	mCG147139 [Mus musculus]	gi|26089759|dbj|AK043485.1|	2218	0	Mus musculus 7 days neonate cerebellum cDNA, RIKEN full-length enriched library, clone:A730099G02 product:unclassifiable, full insert sequence	.	.	.	.	.	.	.	.	pfam02994	Transposase_22	L1 transposable element.	.	.	.	.	.
0610038B21Rik	0	1	0	0	0	0	0	0	0	0	0	0	0	antisense_RNA	chr8:77517056-77523898:+	gi|148678896|gb|EDL10843.1|	283	1e-27	mCG147357 [Mus musculus]	gi|644989412|tpe|HG980347.1|	1687	0	TPA: Mus musculus long non-coding RNA OTTMUST00000117930.1 (RP23-47L13.1 gene), antisense	Q6Y5D8	112	8e-25	Rho GTPase-activating protein 10	.	.	.	.	pfam05088	Bac_GDH	Bacterial NAD-glutamate dehydrogenase. This family consists of several bacterial proteins which are closely related to NAD-glutamate dehydrogenase found in Streptomyces clavuligerus. Glutamate dehydrogenases (GDHs) are a broadly distributed group of enzymes that catalyse the reversible oxidative deamination of glutamate to ketoglutarate and ammonia.	GO:0007010|cytoskeleton organization;GO:0043066|negative regulation of apoptotic process;GO:0007165|signal transduction;	GO:0005829|cytosol;GO:0048471|perinuclear region of cytoplasm;GO:0005886|plasma membrane;	GO:0005096|GTPase activator activity;	K13736	ARHGAP10; Rho GTPase-activating protein 10
Celrr	2	0	3	0	1	1	0	1	2	2	3	1	5	lincRNA	chr1:121087405-121178441:+	gi|148707844|gb|EDL39791.1|	204	1e-16	mCG65745 [Mus musculus]	gi|644987099|tpe|HG978076.1|	1561	0	TPA: Mus musculus long non-coding RNA OTTMUST00000125410.1 (RP23-221M20.1 gene), lincRNA	.	.	.	.	.	.	.	.	pfam05996	Fe_bilin_red	Ferredoxin-dependent bilin reductase. This family consists of several different but closely related proteins which include phycocyanobilin:ferredoxin oxidoreductase EC:1.3.7.5 (PcyA), 15,16-dihydrobiliverdin:ferredoxin oxidoreductase EC:1.3.7.2 (PebA) and phycoerythrobilin:ferredoxin oxidoreductase EC:1.3.7.3 (PebB). Phytobilins are linear tetrapyrrole precursors of the light-harvesting prostheti…	.	.	.	.	.
AC110521.2	0	1	2	0	2	0	0	1	0	1	1	0	0	processed_pseudogene	chr12:71268744-71270357:-	gi|56789674|gb|AAH87886.1|	949	4e-144	Farnesyl diphosphate synthetase [Mus musculus]	gi|359279937|ref|NM_001253751.1|	707	0	Mus musculus farnesyl diphosphate synthetase (Fdps), transcript variant 1, mRNA	Q920E5	369	2e-145	Farnesyl pyrophosphate synthase	YJL167w	170	3e-48	COG0142	pfam00348	polyprenyl_synt	Polyprenyl synthetase.	GO:0006695|cholesterol biosynthetic process;GO:0045337|farnesyl diphosphate biosynthetic process;GO:0033384|geranyl diphosphate biosynthetic process;	GO:0005737|cytoplasm;GO:0005739|mitochondrion;GO:0005654|nucleoplasm;	GO:0004161|dimethylallyltranstransferase activity;GO:0004337|geranyltranstransferase activity;GO:0046872|metal ion binding;GO:0044822|poly(A) RNA binding;	K00787	FDPS; farnesyl diphosphate synthase [EC:2.5.1.1 2.5.1.10]
Gm26541	0	0	0	0	0	0	0	0	0	0	0	0	0	lincRNA	chr10:80681838-80687176:+	gi|68062078|ref|XP_673041.1|	219	1e-17	hypothetical protein [Plasmodium berghei strain ANKA], partial [Plasmodium berghei ANKA]	gi|74216756|dbj|AK164429.1|	3915	0	Mus musculus 12 days embryo eyeball cDNA, RIKEN full-length enriched library, clone:D230021J21 product:unclassifiable, full insert sequence	.	.	.	.	.	.	.	.	pfam03940	MSSP	Male specific sperm protein. This family of drosophila proteins are typified by the repetitive motif C-G-P.	.	.	.	.	.
Gm26682	0	0	0	0	0	0	0	0	0	0	0	0	0	lincRNA	chr18:5162880-5165731:-	gi|148691098|gb|EDL23045.1|	554	1e-64	mCG144722, partial [Mus musculus]	gi|26105605|dbj|AK089859.1|	1729	0	Mus musculus activated spleen cDNA, RIKEN full-length enriched library, clone:F830033N12 product:unclassifiable, full insert sequence	.	.	.	.	.	.	.	.	pfam00803	3A	3A/RNA2 movement protein family. This family includes movement proteins from various viruses. The 3A protein is found in bromoviruses and Cucumoviruses. The genome of these viruses contain 3 RNA segments. The third segment (RNA 3) contains two proteins, the coat protein and the 3A protein. The function of the 3A protein is uncertain but has been shown to be involved in cell-to- cell movement of t…	.	.	.	.	.
Ntan1	0	1	0	0	0	0	0	0	0	1	1	0	1	protein_coding	chr16:13819251-13835451:+	gi|6754902|ref|NP_035076.1|	1652	0	protein N-terminal asparagine amidohydrolase [Mus musculus]	gi|87299633|ref|NM_010946.3|	1148	0	Mus musculus N-terminal Asn amidase (Ntan1), mRNA	Q64311	263	2e-86	Protein N-terminal asparagine amidohydrolase	.	.	.	.	pfam14736	N_Asn_amidohyd	Protein N-terminal asparagine amidohydrolase. This family of enzymes catalyse the deamindation of N-terminal asparagines in peptides and proteins to aspartic acid.	GO:0008344|adult locomotory behavior;GO:0007613|memory;	GO:0005737|cytoplasm;GO:0005634|nucleus;	GO:0008418|protein-N-terminal asparagine amidohydrolase activity;	K14662	NTAN1; protein N-terminal asparagine amidohydrolase [EC:3.5.1.-]
Pdxdc1	0	1	0	1	2	2	2	1	2	3	0	4	1	protein_coding	chr16:13833148-13903131:-	gi|148664964|gb|EDK97380.1|	4179	0	mCG129810, isoform CRA_b, partial [Mus musculus]	gi|755554278|ref|XM_006522790.2|	4203	0	PREDICTED: Mus musculus pyridoxal-dependent decarboxylase domain containing 1 (Pdxdc1), transcript variant X4, mRNA	Q99K01	287	2e-89	Pyridoxal-dependent decarboxylase domain-containing protein 1	YPO1529	63.2	4e-09	COG0076	pfam14736	N_Asn_amidohyd	Protein N-terminal asparagine amidohydrolase. This family of enzymes catalyse the deamindation of N-terminal asparagines in peptides and proteins to aspartic acid.	GO:0019752|carboxylic acid metabolic process;	GO:0005913|cell-cell adherens junction;GO:0005794|Golgi apparatus;GO:0043231|intracellular membrane-bounded organelle;	GO:0098641|cadherin binding involved in cell-cell adhesion;GO:0016831|carboxy-lyase activity;GO:0030170|pyridoxal phosphate binding;	.	.
Pla2g10	0	0	0	0	3	0	1	0	0	3	0	0	0	protein_coding	chr16:13715057-13730983:-	gi|21356649|ref|NP_036117.1|	743	1e-93	group 10 secretory phospholipase A2 isoform 1 preproprotein [Mus musculus]	gi|6525307|gb|AF166097.2|AF166097	1019	0	Mus musculus group X secreted phospholipase A2 (Pla2g10) mRNA, complete cds	Q9QXX3	290	4e-95	Group 10 secretory phospholipase A2	.	.	.	.	pfam00068	Phospholip_A2_1	Phospholipase A2. Phospholipase A2 releases fatty acids from the second carbon group of glycerol. Perhaps the best known members are secreted snake venoms, but also found in secreted pancreatic and membrane-associated forms. Structure is all-alpha, with two core disulfide-linked helices and a calcium-binding loop. This alignment represents the major family of PLA2s. A second minor family, defined…	GO:0050482|arachidonic acid secretion;GO:0007411|axon guidance;GO:0042632|cholesterol homeostasis;GO:0016042|lipid catabolic process;GO:0051977|lysophospholipid transport;GO:0090370|negative regulation of cholesterol efflux;GO:0043433|negative regulation of sequence-specific DNA binding transcription factor activity;GO:0006644|phospholipid metabolic process;GO:0090238|positive regulation of arach…	GO:0005576|extracellular region;	GO:0005509|calcium ion binding;GO:0004623|phospholipase A2 activity;GO:0004620|phospholipase activity;	K01047	PLA2G, SPLA2; secretory phospholipase A2 [EC:3.1.1.4]
Rrn3	27	30	50	28	36	35	30	31	40	45	31	42	38	protein_coding	chr16:13780699-13814840:+	gi|87299630|ref|NP_001034610.1|	3158	0	RNA polymerase I-specific transcription initiation factor RRN3 [Mus musculus]	gi|87299629|ref|NM_001039521.1|	3597	0	Mus musculus RRN3 RNA polymerase I transcription factor homolog (yeast) (Rrn3), mRNA	B2RS91	1195	0	RNA polymerase I-specific transcription initiation factor RRN3	.	.	.	.	pfam05327	RRN3	RNA polymerase I specific transcription initiation factor RRN3. This family consists of several eukaryotic proteins which are homologous to the yeast RRN3 protein. RRN3 is one of the RRN genes specifically required for the transcription of rDNA by RNA polymerase I (Pol I) in Saccharomyces cerevisiae.	GO:0008283|cell proliferation;GO:0007028|cytoplasm organization;GO:0006352|DNA-templated transcription, initiation;GO:0048872|homeostasis of number of cells;GO:0001701|in utero embryonic development;GO:1902254|negative regulation of intrinsic apoptotic signaling pathway by p53 class mediator;GO:0007000|nucleolus organization;GO:0010976|positive regulation of neuron projection development;GO:00458…	GO:0005730|nucleolus;GO:0005634|nucleus;	GO:0070063|RNA polymerase binding;GO:0001164|RNA polymerase I CORE element sequence-specific DNA binding;	K15216	RRN3, TIFIA; RNA polymerase I-specific transcription initiation factor RRN3
Parn	1	0	1	0	0	3	0	0	1	0	0	0	0	protein_coding	chr16:13537964-13668170:-	gi|148664948|gb|EDK97364.1|	3111	0	poly(A)-specific ribonuclease (deadenylation nuclease), isoform CRA_c, partial [Mus musculus]	gi|146141218|ref|NM_028761.3|	2902	0	Mus musculus poly(A)-specific ribonuclease (deadenylation nuclease) (Parn), mRNA	Q8VDG3	1123	0	Poly(A)-specific ribonuclease PARN	.	.	.	.	pfam08675	RNA_bind	RNA binding domain. This domain corresponds to the RNA binding domain of Poly(A)-specific ribonuclease (PARN).	GO:0000184|nuclear-transcribed mRNA catabolic process, nonsense-mediated decay;GO:0000289|nuclear-transcribed mRNA poly(A) tail shortening;	GO:0005737|cytoplasm;GO:0005730|nucleolus;	GO:0043169|cation binding;GO:0046872|metal ion binding;GO:0000166|nucleotide binding;GO:0044822|poly(A) RNA binding;GO:0004535|poly(A)-specific ribonuclease activity;GO:0019901|protein kinase binding;	K01148	PARN; poly(A)-specific ribonuclease [EC:3.1.13.4]
Bfar	0	0	0	0	0	0	0	1	0	0	0	0	0	protein_coding	chr16:13671858-13703612:+	gi|148664951|gb|EDK97367.1|	2402	0	mCG129801, isoform CRA_c, partial [Mus musculus]	gi|294712580|ref|NM_025976.5|	3003	0	Mus musculus bifunctional apoptosis regulator (Bfar), transcript variant 1, mRNA	Q8R079	296	6e-97	Bifunctional apoptosis regulator	.	.	.	.	pfam00097	zf-C3HC4	Zinc finger, C3HC4 type (RING finger). The C3HC4 type zinc-finger (RING finger) is a cysteine-rich domain of 40 to 60 residues that coordinates two zinc ions, and has the consensus sequence: C-X2-C-X(9-39)-C-X(1-3)-H-X(2-3)-C-X2-C-X(4-48)-C-X2-C where X is any amino acid. Many proteins containing a RING finger play a key role in the ubiquitination pathway.	GO:0006915|apoptotic process;GO:0043066|negative regulation of apoptotic process;GO:1903895|negative regulation of IRE1-mediated unfolded protein response;GO:0043161|proteasome-mediated ubiquitin-dependent protein catabolic process;GO:0051865|protein autoubiquitination;GO:0070936|protein K48-linked ubiquitination;GO:0070534|protein K63-linked ubiquitination;GO:0000209|protein polyubiquitination;G…	GO:0005783|endoplasmic reticulum;GO:0005789|endoplasmic reticulum membrane;GO:0016021|integral component of membrane;GO:0016020|membrane;	GO:0089720|caspase binding;GO:0030674|protein binding, bridging;GO:0061630|ubiquitin protein ligase activity;GO:0008270|zinc ion binding;	K15684	BFAR; bifunctional apoptosis regulator
Boc	4	0	0	2	0	2	2	0	0	2	1	0	2	protein_coding	chr16:44485049-44558897:-	gi|27777681|ref|NP_766094.1|	5553	0	brother of CDO precursor [Mus musculus]	gi|142344121|ref|NM_172506.2|	4424	0	Mus musculus biregional cell adhesion molecule-related/down-regulated by oncogenes (Cdon) binding protein (Boc), mRNA	Q6AZB0	2141	0	Brother of CDO	.	.	.	.	pfam07679	I-set	Immunoglobulin I-set domain.	GO:0007411|axon guidance;GO:0030030|cell projection organization;GO:0098779|mitophagy in response to mitochondrial depolarization;GO:0051149|positive regulation of muscle cell differentiation;GO:0045663|positive regulation of myoblast differentiation;GO:0016202|regulation of striated muscle tissue development;GO:0016337|single organismal cell-cell adhesion;GO:0007224|smoothened signaling pathway;	GO:0030424|axon;GO:0009986|cell surface;GO:0030426|growth cone;GO:0005887|integral component of plasma membrane;GO:0043025|neuronal cell body;GO:0005886|plasma membrane;	.	.	.
B3gnt5	3	10	7	2	14	4	14	7	3	1	5	11	4	protein_coding	chr16:19760208-19772753:+	gi|31542177|ref|NP_473393.2|	2041	0	lactosylceramide 1,3-N-acetyl-beta-D-glucosaminyltransferase [Mus musculus]	gi|226874880|ref|NM_001159407.1|	4872	0	Mus musculus UDP-GlcNAc:betaGal beta-1,3-N-acetylglucosaminyltransferase 5 (B3gnt5), transcript variant 1, mRNA	Q8BGY6	790	0	Lactosylceramide 1,3-N-acetyl-beta-D-glucosaminyltransferase	.	.	.	.	pfam01762	Galactosyl_T	Galactosyltransferase. This family includes the galactosyltransferases UDP-galactose:2-acetamido-2-deoxy-D-glucose3beta-galactosyltransferase and UDP-Gal:beta-GlcNAc beta 1,3-galactosyltranferase. Specific galactosyltransferases transfer galactose to GlcNAc terminal chains in the synthesis of the lacto-series oligosaccharides types 1 and 2.	GO:0007420|brain development;GO:0007417|central nervous system development;GO:0006486|protein glycosylation;GO:0030148|sphingolipid biosynthetic process;	GO:0000139|Golgi membrane;GO:0016021|integral component of membrane;GO:0005622|intracellular;	GO:0008457|beta-galactosyl-N-acetylglucosaminylgalactosylglucosyl-ceramide beta-1,3-acetylglucosaminyltransferase activity;GO:0008378|galactosyltransferase activity;GO:0047256|lactosylceramide 1,3-N-acetyl-beta-D-glucosaminyltransferase activity;	K03766	B3GNT5; beta-1,3-N-acetylglucosaminyltransferase 5 [EC:2.4.1.206]
Trav5-1	847	799	840	800	840	1023	1002	930	1156	997	909	939	968	TR_V_gene	chr14:52622566-52623082:+	gi|15011966|gb|AAK77656.1|AF259071_3	606	8e-79	TRAV5-1 [Mus musculus]	gi|160538049|ref|NG_007044.1|	291	2e-149	Mus musculus T cell receptor alpha delta locus (Tcra/tcrd@) on chromosome 14	P04437	105	3e-28	T-cell receptor alpha chain V region CTL-L17	.	.	.	.	pfam07686	V-set	Immunoglobulin V-set domain. This domain is found in antibodies as well as neural protein P0 and CTL4 amongst others.	GO:0006955|immune response;GO:0050776|regulation of immune response;GO:0031295|T cell costimulation;GO:0050852|T cell receptor signaling pathway;	GO:0005886|plasma membrane;	GO:0042287|MHC protein binding;GO:0042605|peptide antigen binding;	.	.
Trav3-1	241	240	282	216	410	251	229	268	275	247	234	250	245	TR_V_gene	chr14:52580665-52581213:+	gi|148710282|gb|EDL42228.1|	609	5e-79	mCG18722, partial [Mus musculus]	gi|14253141|emb|AJ311366.1|	379	0	Mus musculus mRNA for T-Cell receptor alpha chain (TRAV gene), 5'UTR	P04437	97.1	1e-24	T-cell receptor alpha chain V region CTL-L17	.	.	.	.	pfam07686	V-set	Immunoglobulin V-set domain. This domain is found in antibodies as well as neural protein P0 and CTL4 amongst others.	GO:0006955|immune response;GO:0050776|regulation of immune response;GO:0031295|T cell costimulation;GO:0050852|T cell receptor signaling pathway;	GO:0005886|plasma membrane;	GO:0042287|MHC protein binding;GO:0042605|peptide antigen binding;	.	.
1110008E08Rik	1	0	4	4	1	2	1	3	5	5	0	5	2	lincRNA	chr16:90554164-90554886:+	gi|12834308|dbj|BAB22861.1|	564	1e-70	unnamed protein product [Mus musculus]	gi|644985465|tpe|HG982014.1|	723	0	TPA: Mus musculus long non-coding RNA OTTMUST00000117985.1 (RP24-176M20.1 gene), lincRNA	.	.	.	.	.	.	.	.	pfam03251	Tymo_45kd_70kd	Tymovirus 45/70Kd protein. Tymoviruses are single stranded RNA viruses. This family includes a protein of unknown function that has been named based on its molecular weight. Tymoviruses such as the ononis yellow mosaic tymovirus encode only three proteins. Of these two are overlapping this protein overlaps a larger ORF that is thought to be the polymerase.	.	.	.	.	.
Cep295	1389	1299	1680	1465	1524	1317	1412	1765	1787	1480	1201	1476	1263	protein_coding	chr9:15316915-15357788:-	gi|568959658|ref|XP_006510472.1|	12242	0	PREDICTED: centrosomal protein of 295 kDa isoform X2 [Mus musculus]	gi|568959657|ref|XM_006510409.1|	7597	0	PREDICTED: Mus musculus centrosomal protein 295 (Cep295), transcript variant X2, mRNA	Q8BQ48	176	4e-48	Centrosomal protein of 295 kDa	Q0070	52	2e-15	COG0843	pfam00115	COX1	Cytochrome C and Quinol oxidase polypeptide I.	GO:0042384|cilium assembly;GO:1902117|positive regulation of organelle assembly;	GO:0005814|centriole;GO:0005813|centrosome;GO:0005737|cytoplasm;GO:0005856|cytoskeleton;GO:0031514|motile cilium;	.	.	.
Nsd1	251	235	284	229	278	253	258	255	395	289	226	275	181	protein_coding	chr13:55209782-55318325:+	gi|118918400|ref|NP_032765.3|	13711	0	histone-lysine N-methyltransferase, H3 lysine-36 and H4 lysine-20 specific [Mus musculus]	gi|118918399|ref|NM_008739.3|	12784	0	Mus musculus nuclear receptor-binding SET-domain protein 1 (Nsd1), mRNA	O88491	64.3	3e-11	Histone-lysine N-methyltransferase, H3 lysine-36 and H4 lysine-20 specific	YJL168c	161	2e-39	COG2940	pfam00856	SET	SET domain. SET domains are protein lysine methyltransferase enzymes. SET domains appear to be protein-protein interaction domains. It has been demonstrated that SET domains mediate interactions with a family of proteins that display similarity with dual-specificity phosphatases (dsPTPases). A subset of SET domains have been called PR domains. These domains are divergent in sequence from other SE…	GO:0016571|histone methylation;GO:0000122|negative regulation of transcription from RNA polymerase II promoter;GO:0045893|positive regulation of transcription, DNA-templated;GO:0000414|regulation of histone H3-K36 methylation;GO:0033135|regulation of peptidyl-serine phosphorylation;GO:1903025|regulation of RNA polymerase II regulatory region sequence-specific DNA binding;GO:0006351|transcription,…	GO:0005694|chromosome;GO:0005654|nucleoplasm;	GO:0050681|androgen receptor binding;GO:0003682|chromatin binding;GO:0030331|estrogen receptor binding;GO:0046975|histone methyltransferase activity (H3-K36 specific);GO:0042799|histone methyltransferase activity (H4-K20 specific);GO:0018024|histone-lysine N-methyltransferase activity;GO:0042974|retinoic acid receptor binding;GO:0046965|retinoid X receptor binding;GO:0000979|RNA polymerase II cor…	K15588	NSD1; histone-lysine N-methyltransferase NSD1 [EC:2.1.1.43]
Prelid1	0	1	0	0	3	1	0	1	1	1	1	0	2	protein_coding	chr13:55320500-55325272:+	gi|46518501|ref|NP_079872.4|	1011	9e-128	PRELI domain-containing protein 1, mitochondrial precursor [Mus musculus]	gi|37747820|gb|BC059038.1|	2641	0	Mus musculus cDNA clone IMAGE:6812461, with apparent retained intron	Q8R107	394	3e-129	PRELI domain-containing protein 1, mitochondrial	.	.	.	.	pfam04707	PRELI	PRELI-like family. This family includes a conserved region found in the PRELI protein and yeast YLR168C gene MSF1 product. The function of this protein is unknown, though it is thought to be involved in intra-mitochondrial protein sorting. This region is also found in a number of other eukaryotic proteins.	GO:0006915|apoptotic process;GO:0043066|negative regulation of apoptotic process;GO:0010917|negative regulation of mitochondrial membrane potential;GO:0090201|negative regulation of release of cytochrome c from mitochondria;GO:1901857|positive regulation of cellular respiration;GO:0010950|positive regulation of endopeptidase activity;GO:2001140|positive regulation of phospholipid transport;GO:007…	GO:0005758|mitochondrial intermembrane space;GO:0005739|mitochondrion;GO:0005654|nucleoplasm;GO:0043234|protein complex;	GO:1990050|phosphatidic acid transporter activity;	.	.
Lman2	6	4	6	3	4	5	2	5	3	6	3	10	8	protein_coding	chr13:55343833-55362783:-	gi|12836527|dbj|BAB23695.1|	1575	0	unnamed protein product [Mus musculus]	gi|133892179|ref|NM_025828.3|	4315	0	Mus musculus lectin, mannose-binding 2 (Lman2), mRNA	Q9DBH5	610	0	Vesicular integral-membrane protein VIP36	.	.	.	.	pfam03388	Lectin_leg-like	Legume-like lectin family. Lectins are structurally diverse proteins that bind to specific carbohydrates. This family includes the VIP36 and ERGIC-53 lectins. These two proteins were the first recognized members of a family of animal lectins similar (19-24%) to the leguminous plant lectins. The alignment for this family aligns residues lying towards the N-terminus, where the similarity of VIP36 a…	GO:0007029|endoplasmic reticulum organization;GO:0006888|ER to Golgi vesicle-mediated transport;GO:0007030|Golgi organization;GO:0050766|positive regulation of phagocytosis;GO:0015031|protein transport;GO:0006890|retrograde vesicle-mediated transport, Golgi to ER;	GO:0009986|cell surface;GO:0005789|endoplasmic reticulum membrane;GO:0005793|endoplasmic reticulum-Golgi intermediate compartment;GO:0030134|ER to Golgi transport vesicle;GO:0070062|extracellular exosome;GO:0005615|extracellular space;GO:0005794|Golgi apparatus;GO:0000139|Golgi membrane;GO:0005887|integral component of plasma membrane;	GO:0030246|carbohydrate binding;GO:0001948|glycoprotein binding;GO:0031072|heat shock protein binding;GO:0005537|mannose binding;GO:0046872|metal ion binding;	K10082	LMAN2, VIP36; lectin, mannose-binding 2
Mxd3	173	184	236	198	301	203	185	200	234	168	165	189	203	protein_coding	chr13:55325168-55329823:-	gi|40254561|ref|NP_057871.2|	729	5e-91	max dimerization protein 3 [Mus musculus]	gi|26103287|dbj|AK086190.1|	1734	0	Mus musculus 15 days embryo head cDNA, RIKEN full-length enriched library, clone:D930012B22 product:Max dimerization protein 3, full insert sequence	Q80US8	273	8e-88	Max dimerization protein 3	.	.	.	.	pfam00010	HLH	Helix-loop-helix DNA-binding domain.	GO:0045892|negative regulation of transcription, DNA-templated;GO:0006351|transcription, DNA-templated;	GO:0005634|nucleus;	GO:0003677|DNA binding;	K09114	MXD, MAD; MAX dimerization protein
Aaed1	109	132	192	122	156	121	149	163	178	140	107	144	132	protein_coding	chr13:64275280-64312710:-	gi|13384744|ref|NP_079646.1|	1027	9e-129	thioredoxin-like protein AAED1 [Mus musculus]	gi|74219926|dbj|AK168701.1|	2838	0	Mus musculus 16 days embryo heart cDNA, RIKEN full-length enriched library, clone:I920046F09 product:weakly similar to FmHP [Fugu rubripes], full insert sequence	Q9D1A0	189	2e-58	Thioredoxin-like protein AAED1	.	.	.	.	pfam13911	AhpC-TSA_2	AhpC/TSA antioxidant enzyme. This family contains proteins related to alkyl hydro-peroxide reductase (AhpC) and thiol specific antioxidant (TSA).	GO:0055114|oxidation-reduction process;	.	GO:0016209|antioxidant activity;	.	.
Cdk20	592	591	706	628	812	618	653	734	751	841	587	615	769	protein_coding	chr13:64432314-64441773:+	gi|16716469|ref|NP_444410.1|	1718	0	cyclin-dependent kinase 20 [Mus musculus]	gi|37231540|gb|BC058353.1|	4020	0	Mus musculus cell cycle related kinase, mRNA (cDNA clone IMAGE:5721113), partial cds	Q4KM34	57.8	3e-07	Cyclin-dependent kinase 20	.	.	.	.	pfam00069	Pkinase	Protein kinase domain.	GO:0007049|cell cycle;GO:0051301|cell division;GO:0007275|multicellular organismal development;	GO:0005929|cilium;GO:0005737|cytoplasm;GO:0005634|nucleus;	GO:0005524|ATP binding;GO:0004693|cyclin-dependent protein serine/threonine kinase activity;	K08817	CCRK; cell cycle related kinase [EC:2.7.11.22]
Zfp346	283	277	356	280	227	344	323	343	327	303	231	394	311	protein_coding	chr13:55105311-55134825:+	gi|568983381|ref|XP_006517322.1|	1491	0	PREDICTED: zinc finger protein 346 isoform X1 [Mus musculus]	gi|119672927|ref|NM_012017.2|	3333	0	Mus musculus zinc finger protein 346 (Zfp346), mRNA	Q9R0B7	236	2e-75	Zinc finger protein 346	.	.	.	.	pfam12874	zf-met	Zinc-finger of C2H2 type. This is a zinc-finger domain with the CxxCx(12)Hx(6)H motif, found in multiple copies in a wide range of proteins from plants to metazoans. Some member proteins, particularly those from plants, are annotated as being RNA-binding.	GO:0072332|intrinsic apoptotic signaling pathway by p53 class mediator;GO:0043065|positive regulation of apoptotic process;	GO:0005737|cytoplasm;GO:0005730|nucleolus;GO:0005634|nucleus;	GO:0003725|double-stranded RNA binding;GO:0019899|enzyme binding;GO:0002039|p53 binding;GO:0044822|poly(A) RNA binding;GO:0008270|zinc ion binding;	.	.
2310015K22Rik	1133	1156	1223	1117	1232	1145	1312	1199	1348	1395	1133	1029	1376	lincRNA	chr1:80225044-80228792:+	gi|68061395|ref|XP_672697.1|	214	7e-18	hypothetical protein [Plasmodium berghei strain ANKA] [Plasmodium berghei ANKA]	gi|755493643|ref|XR_373578.2|	1461	0	PREDICTED: Mus musculus RIKEN cDNA 2310015K22 gene (2310015K22Rik), ncRNA	.	.	.	.	.	.	.	.	pfam05777	Acp26Ab	Drosophila accessory gland-specific peptide 26Ab (Acp26Ab). This family consists of accessory gland-specific 26Ab peptides or male accessory gland secretory protein 355B from different Drosophila species. Drosophila males, like males of most other insects, transfer a group of specific proteins (Acp26Ab and Acp26Aa in Drosophila) to the females during mating. These proteins are produced primarily …	.	.	.	.	.
Gm20932	126	164	140	156	139	149	160	120	172	130	139	113	104	unprocessed_pseudogene	chrY:69625824-69626517:-	gi|236462859|ref|NP_001153609.1|	1129	1e-154	uncharacterized protein LOC100039614 [Mus musculus]	gi|241982890|gb|AC231655.3|	694	0	Mus musculus BAC clone RP24-134G10 from chromosome y, complete sequence	P13675	342	1e-117	Y-linked testis-specific protein 1	.	.	.	.	pfam02513	Spin-Ssty	Spin/Ssty Family. Spindlin (Spin) is a novel maternal transcript present in the unfertilised egg and early embryo. The Y-linked spermiogenesis -specific transcript (Ssty) is also expressed during gametogenesis and forms part of this Pfam family. Members of this family contain three copies of this 50 residue repeat. The repeat is predicted to contain four beta strands.	GO:0007276|gamete generation;	.	.	.	.
Gm21841	244	294	263	264	243	301	298	288	308	303	230	279	250	unprocessed_pseudogene	chrY:71364314-71365009:-	gi|755567053|ref|XP_011249363.1|	1167	4e-160	PREDICTED: Y-linked testis-specific protein 1-like [Mus musculus]	gi|237681282|gb|AC235091.3|	696	0	Mus musculus BAC clone RP24-202B22 from chromosome y, complete sequence	P13675	427	4e-151	Y-linked testis-specific protein 1	.	.	.	.	pfam02513	Spin-Ssty	Spin/Ssty Family. Spindlin (Spin) is a novel maternal transcript present in the unfertilised egg and early embryo. The Y-linked spermiogenesis -specific transcript (Ssty) is also expressed during gametogenesis and forms part of this Pfam family. Members of this family contain three copies of this 50 residue repeat. The repeat is predicted to contain four beta strands.	GO:0007276|gamete generation;	.	.	.	.
Gm28105	11	22	28	27	53	13	22	22	21	18	23	20	24	unprocessed_pseudogene	chrY:87948683-87949376:-	gi|755567172|ref|XP_011249404.1|	810	5e-121	PREDICTED: Y-linked testis-specific protein 1-like [Mus musculus]	gi|34482107|gb|AC142215.4|	694	0	Mus musculus BAC clone RP24-83L22 from chromosome Y, complete sequence	P13675	129	3e-115	Y-linked testis-specific protein 1	.	.	.	.	pfam02513	Spin-Ssty	Spin/Ssty Family. Spindlin (Spin) is a novel maternal transcript present in the unfertilised egg and early embryo. The Y-linked spermiogenesis -specific transcript (Ssty) is also expressed during gametogenesis and forms part of this Pfam family. Members of this family contain three copies of this 50 residue repeat. The repeat is predicted to contain four beta strands.	GO:0007276|gamete generation;	.	.	.	.
Gm3496	0	3	3	0	1	0	3	2	1	3	0	2	2	processed_pseudogene	chr1:44924149-44924893:-	gi|444721249|gb|ELW61993.1|	254	5e-53	Serine/threonine-protein kinase N3 [Tupaia chinensis]	gi|56382156|gb|AC107832.13|	745	0	Mus musculus chromosome 1, clone RP23-231B19, complete sequence	Q9EQU5	74.3	7e-52	Protein SET	.	.	.	.	pfam00956	NAP	Nucleosome assembly protein (NAP). NAP proteins are involved in moving histones into the nucleus, nucleosome assembly and chromatin fluidity. They affect the transcription of many genes.	GO:0043524|negative regulation of neuron apoptotic process;GO:0045892|negative regulation of transcription, DNA-templated;GO:0006334|nucleosome assembly;	GO:0005737|cytoplasm;GO:0005829|cytosol;GO:0005783|endoplasmic reticulum;GO:0005654|nucleoplasm;GO:0005634|nucleus;GO:0048471|perinuclear region of cytoplasm;GO:0043234|protein complex;	GO:0003677|DNA binding;	K11290	SET, TAF1, I2PP2A; template-activating factor I
Gm4734	0	0	1	0	0	0	1	0	0	0	1	0	0	processed_pseudogene	chr9:109970433-109971209:+	gi|200785|gb|AAA40069.1|	1037	2e-139	ribosomal protein L7 [Mus musculus]	gi|74039304|gb|AC161246.2|	777	0	Mus musculus BAC clone RP24-421E18 from chromosome 9, complete sequence	P14148	403	1e-140	60S ribosomal protein L7	SPBC18H10.12c	205	9e-64	COG1841	pfam08079	Ribosomal_L30_N	Ribosomal L30 N-terminal domain. This presumed domain is found at the N-terminus of Ribosomal L30 proteins and has been termed RL30NT or NUC018.	GO:0002181|cytoplasmic translation;GO:0000463|maturation of LSU-rRNA from tricistronic rRNA transcript (SSU-rRNA, 5.8S rRNA, LSU-rRNA);GO:0042273|ribosomal large subunit biogenesis;GO:0006364|rRNA processing;GO:0006412|translation;	GO:0005737|cytoplasm;GO:0022625|cytosolic large ribosomal subunit;GO:0070062|extracellular exosome;GO:0005925|focal adhesion;GO:0030529|ribonucleoprotein complex;GO:0016020|membrane;GO:0005730|nucleolus;GO:0005634|nucleus;GO:0005844|polysome;	GO:0003677|DNA binding;GO:0003729|mRNA binding;GO:0044822|poly(A) RNA binding;GO:0042803|protein homodimerization activity;GO:0003735|structural constituent of ribosome;	K02937	RP-L7e, RPL7; large subunit ribosomal protein L7e
Gm42918	6	9	9	12	8	2	8	8	10	4	7	11	7	antisense_RNA	chr5:121385522-121387101:+	gi|568937142|ref|XP_006530364.1|	310	3e-27	PREDICTED: TRAF-type zinc finger domain-containing protein 1 isoform X3 [Mus musculus]	gi|354789677|gb|JN954178.1|	1580	0	Mus musculus targeted non-conditional, lacZ-tagged mutant allele Trafd1:tm1e(EUCOMM)Wtsi; transgenic	.	.	.	.	.	.	.	.	pfam15279	SOBP	Sine oculis-binding protein. SOBP is associated with syndromic and nonsyndromic intellectual disability. It carries a zinc-finger of the zf-C2H2 type at the N-terminus, and a highly characteristic C-terminal PhPhPhPhPhPh motif. The deduced 873-amino acid protein contains an N-terminal nuclear localisation signal (NLS), followed by 2 FCS-type zinc finger motifs, a proline-rich region (PR1), a puta…	.	.	.	.	.
Gm29477	0	0	0	0	2	0	1	0	0	0	0	1	0	antisense_RNA	chr11:95375525-95384507:-	.	.	.	.	gi|644990246|tpe|HG981181.1|	499	0	TPA: Mus musculus long non-coding RNA OTTMUST00000121534.1 (RP23-67E18.7 gene), antisense	.	.	.	.	.	.	.	.	pfam15388	FAM117	Protein Family FAM117. This protein family is a domain of unknown function found in eukaryotes. Proteins in this family are typically between 269 and 453 amino acids in length. There are two conserved sequence motifs: RRT and TQT.	.	.	.	.	.
Gm21242	0	0	0	0	0	0	0	0	0	0	0	0	0	unprocessed_pseudogene	chrY:79664875-79665570:-	gi|236465287|ref|NP_076035.3|	1127	3e-154	spermiogenesis specific transcript on the Y 2 [Mus musculus]	gi|755567138|ref|XM_003689089.3|	696	0	PREDICTED: Mus musculus predicted gene, 21242 (Gm21242), mRNA	P13675	344	1e-118	Y-linked testis-specific protein 1	.	.	.	.	pfam02513	Spin-Ssty	Spin/Ssty Family. Spindlin (Spin) is a novel maternal transcript present in the unfertilised egg and early embryo. The Y-linked spermiogenesis -specific transcript (Ssty) is also expressed during gametogenesis and forms part of this Pfam family. Members of this family contain three copies of this 50 residue repeat. The repeat is predicted to contain four beta strands.	GO:0007276|gamete generation;	.	.	.	.
Gm4513	0	0	4	0	2	1	2	0	0	0	0	2	4	protein_coding	chr7:20593051-20599021:-	gi|755520384|ref|XP_011249060.1|	1581	0	PREDICTED: sperm motility kinase X-like [Mus musculus]	gi|755520380|ref|XR_881884.1|	1438	0	PREDICTED: Mus musculus serine/threonine-protein kinase MARK2 pseudogene (LOC101055864), transcript variant X2, misc_RNA	O08679	260	1e-76	Serine/threonine-protein kinase MARK2	.	.	.	.	pfam00069	Pkinase	Protein kinase domain.	GO:0030010|establishment of cell polarity;GO:0045197|establishment or maintenance of epithelial cell apical/basal polarity;GO:0035556|intracellular signal transduction;GO:0000226|microtubule cytoskeleton organization;GO:0001764|neuron migration;GO:0010976|positive regulation of neuron projection development;GO:0046777|protein autophosphorylation;GO:0006468|protein phosphorylation;GO:0050770|regul…	GO:0005884|actin filament;GO:0005737|cytoplasm;GO:0016328|lateral plasma membrane;GO:0016020|membrane;GO:0097427|microtubule bundle;GO:0005886|plasma membrane;	GO:0005524|ATP binding;GO:0008289|lipid binding;GO:0000287|magnesium ion binding;GO:0004674|protein serine/threonine kinase activity;GO:0050321|tau-protein kinase activity;	K08798	MARK; MAP/microtubule affinity-regulating kinase [EC:2.7.11.1]
Gm44961	3	6	6	5	2	1	3	6	9	7	6	7	3	processed_pseudogene	chr8:4821035-4821230:-	gi|147903851|ref|NP_001091408.1|	149	5e-11	LSM3 homolog, U6 small nuclear RNA and mRNA degradation associated [Xenopus laevis]	gi|110278466|gb|AC157789.6|	196	5e-97	Mus musculus chromosome 8, clone RP24-95E2, complete sequence	P62311	61.6	2e-12	U6 snRNA-associated Sm-like protein LSm3	.	.	.	.	pfam06053	DUF929	Domain of unknown function (DUF929). Family of proteins from the archaeon Sulfolobus, with undetermined function.	GO:0033962|cytoplasmic mRNA processing body assembly;GO:0000398|mRNA splicing, via spliceosome;	GO:0071013|catalytic step 2 spliceosome;GO:0000932|cytoplasmic mRNA processing body;GO:1990726|Lsm1-7-Pat1 complex;GO:0071011|precatalytic spliceosome;GO:0046540|U4/U6 x U5 tri-snRNP complex;GO:0005688|U6 snRNP;	GO:0044822|poly(A) RNA binding;GO:0003723|RNA binding;GO:0030629|U6 snRNA 3'-end binding;	K12622	LSM3; U6 snRNA-associated Sm-like protein LSm3
Ints14	11	8	9	11	7	9	1	9	6	8	11	3	10	protein_coding	chr9:64960905-64986978:+	gi|117647251|ref|NP_780362.2|	2768	0	von Willebrand factor A domain-containing protein 9 [Mus musculus]	gi|557440868|ref|NM_175153.4|	2837	0	Mus musculus von Willebrand factor A domain containing 9 (Vwa9), transcript variant 1, mRNA	Q8R3P6	522	0	von Willebrand factor A domain-containing protein 9	.	.	.	.	pfam13519	VWA_2	von Willebrand factor type A domain.	GO:0051607|defense response to virus;GO:0045006|DNA deamination;GO:0071044|histone mRNA catabolic process;GO:0000460|maturation of 5.8S rRNA;GO:0071028|nuclear mRNA surveillance;GO:0000956|nuclear-transcribed mRNA catabolic process;GO:0034427|nuclear-transcribed mRNA catabolic process, exonucleolytic, 3'-5';GO:0071051|polyadenylation-dependent snoRNA 3'-end processing;GO:0030307|positive regulati…	GO:0005737|cytoplasm;GO:0000177|cytoplasmic exosome (RNase complex);GO:0000178|exosome (RNase complex);GO:0000176|nuclear exosome (RNase complex);GO:0005730|nucleolus;GO:0005634|nucleus;GO:0035327|transcriptionally active chromatin;	GO:0017091|AU-rich element binding;	.	.
Zdhhc14	5	0	1	3	4	0	5	2	6	1	2	4	2	protein_coding	chr17:5492600-5753891:+	gi|148669711|gb|EDL01658.1|	2720	0	zinc finger, DHHC domain containing 14, isoform CRA_b, partial [Mus musculus]	gi|51799027|ref|NM_146073.3|	3115	0	Mus musculus zinc finger, DHHC domain containing 14 (Zdhhc14), mRNA	Q8BQQ1	937	0	Probable palmitoyltransferase ZDHHC14	SPBC3H7.09	155	6e-40	COG5273	pfam01529	zf-DHHC	DHHC palmitoyltransferase. This family includes the well known DHHC zinc binding domain as well as three of the four conserved transmembrane regions found in this family of palmitoyltransferase enzymes.	GO:0018345|protein palmitoylation;	GO:0005783|endoplasmic reticulum;GO:0016021|integral component of membrane;	GO:0016409|palmitoyltransferase activity;GO:0019706|protein-cysteine S-palmitoyltransferase activity;GO:0008270|zinc ion binding;	K16675	ZDHHC9_14_18; palmitoyltransferase ZDHHC9/14/18 [EC:2.3.1.225]
Batf	0	0	3	0	5	1	0	2	1	0	0	0	3	protein_coding	chr12:85686669-85709087:+	gi|148670929|gb|EDL02876.1|	960	8e-128	basic leucine zipper transcription factor, ATF-like, partial [Mus musculus]	gi|12858369|dbj|AK018587.1|	938	0	Mus musculus adult male cecum cDNA, RIKEN full-length enriched library, clone:9130003H19 product:basic leucine zipper transcription factor, ATF-like, full insert sequence	D4A7E1	218	2e-69	Basic leucine zipper transcriptional factor ATF-like	.	.	.	.	pfam07716	bZIP_2	Basic region leucine zipper.	GO:0006974|cellular response to DNA damage stimulus;GO:0001816|cytokine production;GO:0042832|defense response to protozoan;GO:0030330|DNA damage response, signal transduction by p53 class mediator;GO:0060218|hematopoietic stem cell differentiation;GO:0045190|isotype switching;GO:0002320|lymphoid progenitor cell differentiation;GO:0043011|myeloid dendritic cell differentiation;GO:0072539|T-helper…	GO:0005737|cytoplasm;GO:0005634|nucleus;	GO:0000978|RNA polymerase II core promoter proximal region sequence-specific DNA binding;GO:0043565|sequence-specific DNA binding;GO:0000982|transcription factor activity, RNA polymerase II core promoter proximal region sequence-specific binding;GO:0003700|transcription factor activity, sequence-specific DNA binding;GO:0001077|transcriptional activator activity, RNA polymerase II core promoter pr…	K09034	BATF; ATF-like basic leucine zipper transcriptional factor
Gm4585	134	179	153	184	195	170	147	154	200	198	178	142	186	processed_pseudogene	chr7:131674431-131674882:-	gi|829961490|ref|XP_012602240.1|	262	1e-26	PREDICTED: U1 small nuclear ribonucleoprotein C [Microcebus murinus]	gi|954170076|ref|NG_046106.1|	452	0	Mus musculus predicted gene 4585 (Gm4585) pseudogene on chromosome 7	Q8JGS0	105	2e-27	U1 small nuclear ribonucleoprotein C	SPBP35G2.09	49.3	3e-07	COG5136	pfam06220	zf-U1	U1 zinc finger. This family consists of several U1 small nuclear ribonucleoprotein C (U1-C) proteins. The U1 small nuclear ribonucleoprotein (U1 snRNP) binds to the pre-mRNA 5' splice site (ss) at early stages of spliceosome assembly. Recruitment of U1 to a class of weak 5' ss is promoted by binding of the protein TIA-1 to uridine-rich sequences immediately downstream from the 5' ss. Binding of T…	GO:0000395|mRNA 5'-splice site recognition;GO:0000381|regulation of alternative mRNA splicing, via spliceosome;GO:0000387|spliceosomal snRNP assembly;	GO:0000243|commitment complex;GO:0071010|prespliceosome;GO:0005685|U1 snRNP;GO:0071004|U2-type prespliceosome;	GO:0003729|mRNA binding;GO:0030627|pre-mRNA 5'-splice site binding;GO:0030619|U1 snRNA binding;GO:0008270|zinc ion binding;	K11095	SNRPC; U1 small nuclear ribonucleoprotein C
Setd5	3363	3119	3577	3664	3062	3161	4119	3586	4110	4292	3162	3400	4071	protein_coding	chr6:113077365-113153435:+	gi|28972834|dbj|BAC65833.1|	6180	0	mKIAA1757 protein [Mus musculus]	gi|755517416|ref|XM_011241482.1|	6527	0	PREDICTED: Mus musculus SET domain containing 5 (Setd5), transcript variant X4, mRNA	Q5XJV7	2368	0	SET domain-containing protein 5	.	.	.	.	pfam00856	SET	SET domain. SET domains are protein lysine methyltransferase enzymes. SET domains appear to be protein-protein interaction domains. It has been demonstrated that SET domains mediate interactions with a family of proteins that display similarity with dual-specificity phosphatases (dsPTPases). A subset of SET domains have been called PR domains. These domains are divergent in sequence from other SE…	GO:0006974|cellular response to DNA damage stimulus;GO:0001816|cytokine production;GO:0042832|defense response to protozoan;GO:0030330|DNA damage response, signal transduction by p53 class mediator;GO:0060218|hematopoietic stem cell differentiation;GO:0045190|isotype switching;GO:0002320|lymphoid progenitor cell differentiation;GO:0043011|myeloid dendritic cell differentiation;GO:0072539|T-helper…	GO:0005737|cytoplasm;GO:0005634|nucleus;	GO:0000978|RNA polymerase II core promoter proximal region sequence-specific DNA binding;GO:0043565|sequence-specific DNA binding;GO:0000982|transcription factor activity, RNA polymerase II core promoter proximal region sequence-specific binding;GO:0003700|transcription factor activity, sequence-specific DNA binding;GO:0001077|transcriptional activator activity, RNA polymerase II core promoter pr…	.	.
Tox2	834	719	824	905	848	718	795	836	914	930	1030	685	839	protein_coding	chr2:163203125-163324170:+	gi|149408148|ref|NP_001092269.1|	1889	0	TOX high mobility group box family member 2 [Mus musculus]	gi|672048111|ref|XM_006235578.2|	1948	0	PREDICTED: Rattus norvegicus TOX high mobility group box family member 2 (Tox2), transcript variant X1, mRNA	Q76IQ7	158	3e-44	TOX high mobility group box family member 2	.	.	.	.	pfam00505	HMG_box	HMG (high mobility group) box.	GO:0008585|female gonad development;GO:0045944|positive regulation of transcription from RNA polymerase II promoter;GO:0034698|response to gonadotropin;GO:0006351|transcription, DNA-templated;	GO:0005634|nucleus;	GO:0003677|DNA binding;GO:0001085|RNA polymerase II transcription factor binding;	.	.
Mgst2	300	297	322	320	345	273	323	317	321	374	247	272	316	protein_coding	chr3:51660360-51682677:+	gi|95007017|ref|NP_778160.2|	701	3e-91	microsomal glutathione S-transferase 2 isoform 1 [Mus musculus]	gi|74223464|dbj|AK133292.1|	2803	0	Mus musculus adult male testis cDNA, RIKEN full-length enriched library, clone:4932430L17 product:microsomal glutathione S-transferase 2, full insert sequence	Q2KJG4	115	4e-31	Microsomal glutathione S-transferase 2	.	.	.	.	pfam01124	MAPEG	MAPEG family. This family is has been called MAPEG (Membrane Associated Proteins in Eicosanoid and Glutathione metabolizm). It includes proteins such as Prostaglandin E synthase. This enzyme catalyses the synthesis of PGE2 from PGH2 (produced by cyclooxygenase from arachidonic acid). Because of structural similarities in the active sites of FLAP, LTC4 synthase and PGE synthase, substrates for eac…	GO:0006750|glutathione biosynthetic process;GO:0019370|leukotriene biosynthetic process;	GO:0005783|endoplasmic reticulum;GO:0005789|endoplasmic reticulum membrane;GO:0016021|integral component of membrane;GO:0005635|nuclear envelope;GO:0031090|organelle membrane;GO:0005886|plasma membrane;	GO:0008047|enzyme activator activity;GO:0004602|glutathione peroxidase activity;GO:0004364|glutathione transferase activity;GO:0004464|leukotriene-C4 synthase activity;	K00799	GST, gst; glutathione S-transferase [EC:2.5.1.18]
Fzd4	305	334	410	333	415	311	388	360	435	443	480	387	362	protein_coding	chr7:89404355-89413134:+	gi|15929645|gb|AAH15256.1|	2684	0	Frizzled homolog 4 (Drosophila) [Mus musculus]	gi|38678662|gb|AC116326.5|	6106	0	Mus musculus BAC clone RP24-64C6 from chromosome 7, complete sequence	Q61088	1038	0	Frizzled-4	.	.	.	.	pfam01534	Frizzled	Frizzled/Smoothened family membrane region. This family contains the membrane spanning region of frizzled and smoothened receptors. This membrane region is predicted to contain seven transmembrane alpha helices. Proteins related to Drosophila frizzled are receptors for Wnt (mediating the beta-catenin signalling pathway), but also the planar cell polarity (PCP) pathway and the Wnt/calcium pathway.…	GO:0001568|blood vessel development;GO:0060070|canonical Wnt signaling pathway;GO:0061301|cerebellum vasculature morphogenesis;GO:0035426|extracellular matrix-cell signaling;GO:0031987|locomotion involved in locomotory behavior;GO:0001553|luteinization;GO:0010812|negative regulation of cell-substrate adhesion;GO:0035567|non-canonical Wnt signaling pathway;GO:0043507|positive regulation of JUN kin…	GO:0009986|cell surface;GO:0005911|cell-cell junction;GO:0070062|extracellular exosome;GO:0016021|integral component of membrane;GO:0005886|plasma membrane;	GO:0019955|cytokine binding;GO:0004930|G-protein coupled receptor activity;GO:0030165|PDZ domain binding;GO:0046982|protein heterodimerization activity;GO:0042803|protein homodimerization activity;GO:0031625|ubiquitin protein ligase binding;GO:0042813|Wnt-activated receptor activity;GO:0017147|Wnt-protein binding;	K02354	FZD4, fz4; frizzled 4
2310047D07Rik	205	259	250	183	225	251	255	216	262	239	219	231	237	lincRNA	chr5:149231332-149237984:+	gi|148673916|gb|EDL05863.1|	484	1e-58	mCG147173 [Mus musculus]	gi|644988843|tpe|HG979778.1|	735	0	TPA: Mus musculus long non-coding RNA OTTMUST00000120510.1 (RP23-408A1.1 gene), lincRNA	.	.	.	.	.	.	.	.	pfam00355	Rieske	Rieske [2Fe-2S] domain. The rieske domain has a [2Fe-2S] centre. Two conserved cysteines coordinate one Fe ion, while the other Fe ion is coordinated by two conserved histidines. In hyperthermophilic archaea there is a SKTPCX(2-3)C motif at the C-terminus. The cysteines in this motif form a disulphide bridge, which stabilizes the protein.	.	.	.	.	.
Gm28231	148	199	202	186	207	168	203	153	257	177	151	169	171	lincRNA	chr9:88259895-88263035:+	gi|74212867|dbj|BAE33389.1|	137	1e-06	unnamed protein product [Mus musculus]	gi|755531008|ref|XR_379685.2|	2599	0	PREDICTED: Mus musculus predicted gene 28231 (Gm28231), ncRNA	.	.	.	.	.	.	.	.	pfam06629	MipA	MltA-interacting protein MipA. This family consists of several bacterial MltA-interacting protein (MipA) like sequences. As well as interacting with the membrane-bound lytic transglycosylase MltA, MipA is known to bind to PBP1B, a bifunctional murein transglycosylase/transpeptidase. MipA is considered to be a structural protein mediating the assembly of MltA to PBP1B into a complex.	.	.	.	.	.
Gm29481	6	2	3	3	0	2	5	1	4	2	1	3	2	antisense_RNA	chr1:92820958-92837896:-	gi|148708048|gb|EDL39995.1|	514	1e-61	mCG148390 [Mus musculus]	gi|644987033|tpe|HG978014.1|	1049	0	TPA: Mus musculus long non-coding RNA OTTMUST00000124439.1 (RP24-108K12.1 gene), antisense	.	.	.	.	.	.	.	.	pfam00852	Glyco_transf_10	Glycosyltransferase family 10 (fucosyltransferase). This family of Fucosyltransferases are the enzymes transferring fucose from GDP-Fucose to GlcNAc in an alpha1,3 linkage. This family is know as glycosyltransferase family 10.	.	.	.	.	.
Gm28940	0	0	0	0	0	0	0	0	0	0	0	0	0	antisense_RNA	chr1:82392493-82402746:-	.	.	.	.	gi|644986972|tpe|HG977956.1|	1682	0	TPA: Mus musculus long non-coding RNA OTTMUST00000123297.1 (RP23-430H22.3 gene), antisense	.	.	.	.	.	.	.	.	pfam05927	Penaeidin	Penaeidin. This family consists of several isoforms of the penaeidin protein which is specific to shrimps. Penaeidins, a unique family of antimicrobial peptides (AMPs) with both proline and cysteine-rich domains, were initially identified in the hemolymph of the Pacific white shrimp, Litopenaeus vannamei.	.	.	.	.	.
Gm29333	4	0	0	0	0	2	0	0	0	0	0	0	3	unprocessed_pseudogene	chrY:36165503-36166198:+	gi|236462859|ref|NP_001153609.1|	1122	2e-153	uncharacterized protein LOC100039614 [Mus musculus]	gi|216262819|gb|AC202046.3|	696	0	Mus musculus BAC clone RP24-118F3 from chromosome y, complete sequence	P13675	342	2e-117	Y-linked testis-specific protein 1	.	.	.	.	pfam02513	Spin-Ssty	Spin/Ssty Family. Spindlin (Spin) is a novel maternal transcript present in the unfertilised egg and early embryo. The Y-linked spermiogenesis -specific transcript (Ssty) is also expressed during gametogenesis and forms part of this Pfam family. Members of this family contain three copies of this 50 residue repeat. The repeat is predicted to contain four beta strands.	GO:0007276|gamete generation;	.	.	.	.
Gm29508	1	2	0	0	0	0	0	1	0	1	0	0	1	antisense_RNA	chr12:103312367-103314769:-	gi|148686895|gb|EDL18842.1|	349	2e-38	mCG144677, partial [Mus musculus]	gi|755484718|ref|XR_394750.2|	710	0	PREDICTED: Mus musculus predicted gene 29508 (Gm29508), transcript variant X1, ncRNA	.	.	.	.	.	.	.	.	pfam03251	Tymo_45kd_70kd	Tymovirus 45/70Kd protein. Tymoviruses are single stranded RNA viruses. This family includes a protein of unknown function that has been named based on its molecular weight. Tymoviruses such as the ononis yellow mosaic tymovirus encode only three proteins. Of these two are overlapping this protein overlaps a larger ORF that is thought to be the polymerase.	.	.	.	.	.
Gm21122	0	0	0	0	0	0	0	0	0	0	0	0	0	processed_pseudogene	chr7:38779749-38786072:-	gi|357576270|ref|NP_001239513.1|	632	0	protein kinase C-binding protein 1 isoform 2 [Mus musculus]	gi|530788341|ref|NG_033782.1|	2619	0	Mus musculus predicted gene, 21122 (Gm21122) pseudogene on chromosome 7	Q9ULU4	81.3	2e-56	Protein kinase C-binding protein 1	.	.	.	.	pfam12064	DUF3544	Domain of unknown function (DUF3544). This presumed domain is functionally uncharacterized. This domain is found in eukaryotes. This domain is typically between 198 to 216 amino acids in length. This domain is found associated with pfam00628, pfam01753, pfam00439, pfam00855.	GO:0098815|modulation of excitatory postsynaptic potential;GO:0060999|positive regulation of dendritic spine development;GO:1902952|positive regulation of dendritic spine maintenance;GO:0051491|positive regulation of filopodium assembly;GO:1902897|regulation of postsynaptic density protein 95 clustering;GO:0006355|regulation of transcription, DNA-templated;	GO:0005737|cytoplasm;GO:0043198|dendritic shaft;GO:0043197|dendritic spine;GO:0005634|nucleus;	GO:0003682|chromatin binding;GO:0042393|histone binding;GO:0070491|repressing transcription factor binding;GO:0000977|RNA polymerase II regulatory region sequence-specific DNA binding;GO:0001106|RNA polymerase II transcription corepressor activity;GO:0003712|transcription cofactor activity;GO:0008270|zinc ion binding;	.	.
Gm28739	1	0	0	1	0	0	0	3	0	0	0	1	0	unprocessed_pseudogene	chrY:81545079-81545774:-	gi|568904969|ref|XP_006544585.1|	1071	1e-145	PREDICTED: Y-linked testis-specific protein 1-like [Mus musculus]	gi|296785191|gb|AC240605.2|	696	0	Mus musculus BAC clone RP24-172C7 from chromosome y, complete sequence	P13675	385	1e-134	Y-linked testis-specific protein 1	.	.	.	.	pfam02513	Spin-Ssty	Spin/Ssty Family. Spindlin (Spin) is a novel maternal transcript present in the unfertilised egg and early embryo. The Y-linked spermiogenesis -specific transcript (Ssty) is also expressed during gametogenesis and forms part of this Pfam family. Members of this family contain three copies of this 50 residue repeat. The repeat is predicted to contain four beta strands.	GO:0007276|gamete generation;	.	.	.	.
Slc17a1	527	498	579	510	607	530	617	495	668	700	564	470	698	protein_coding	chr13:23867750-23895730:+	gi|148700569|gb|EDL32516.1|	2394	0	solute carrier family 17 (sodium phosphate), member 1, isoform CRA_b [Mus musculus]	gi|282401945|ref|NM_009198.3|	2026	0	Mus musculus solute carrier family 17 (sodium phosphate), member 1 (Slc17a1), transcript variant 1, mRNA	Q61983	890	0	Sodium-dependent phosphate transport protein 1	.	.	.	.	pfam07690	MFS_1	Major Facilitator Superfamily.	GO:0035725|sodium ion transmembrane transport;GO:0046415|urate metabolic process;	GO:0005887|integral component of plasma membrane;	GO:0015321|sodium-dependent phosphate transmembrane transporter activity;GO:0005436|sodium:phosphate symporter activity;	K12300	SLC17A1S; MFS transporter, ACS family, solute carrier family 17 (sodium-dependent inorganic phosphate cotransporter), member 1/2/3/4
Slc17a4	0	0	0	0	0	0	0	0	0	0	0	0	0	protein_coding	chr13:23895890-23915009:-	gi|87299613|ref|NP_795990.2|	2497	0	probable small intestine urate exporter [Mus musculus]	gi|26340989|dbj|AK050272.1|	3505	0	Mus musculus adult male liver tumor cDNA, RIKEN full-length enriched library, clone:C730032D11 product:weakly similar to SODIUM-DEPENDENT PHOSPHATE TRANSPORT PROTEIN 3 (SODIUM/PHOSPHATE COTRANSPORTER 3) (NA(+)/PI COTRANSPORTER 3) [Homo sapiens], full insert sequence	Q5NCM1	243	1e-81	Probable small intestine urate exporter	.	.	.	.	pfam07690	MFS_1	Major Facilitator Superfamily.	GO:0035725|sodium ion transmembrane transport;	GO:0016324|apical plasma membrane;GO:0005887|integral component of plasma membrane;	GO:0015321|sodium-dependent phosphate transmembrane transporter activity;GO:0005436|sodium:phosphate symporter activity;	K12300	SLC17A1S; MFS transporter, ACS family, solute carrier family 17 (sodium-dependent inorganic phosphate cotransporter), member 1/2/3/4
Scgn	698	644	732	743	729	594	693	690	778	737	587	648	806	protein_coding	chr13:23953456-23991214:-	gi|21703798|ref|NP_663374.1|	1451	0	secretagogin [Mus musculus]	gi|21703797|ref|NM_145399.1|	1412	0	Mus musculus secretagogin, EF-hand calcium binding protein (Scgn), mRNA	Q6R556	90.5	5e-22	Secretagogin	.	.	.	.	pfam13499	EF-hand_7	EF-hand domain pair.	GO:0051480|cytosolic calcium ion homeostasis;	GO:0005829|cytosol;GO:0005576|extracellular region;GO:0043005|neuron projection;GO:0005634|nucleus;GO:0045202|synapse;GO:0030658|transport vesicle membrane;	GO:0005509|calcium ion binding;	.	.
Carmil1	444	394	481	443	433	448	460	431	469	488	401	433	428	protein_coding	chr13:24012344-24280795:-	gi|154146185|ref|NP_081101.3|	6626	0	leucine-rich repeat-containing protein 16A isoform 1 [Mus musculus]	gi|154146184|ref|NM_026825.3|	4983	0	Mus musculus leucine rich repeat containing 16A (Lrrc16a), transcript variant 1, mRNA	Q6EDY6	215	2e-62	F-actin-uncapping protein LRRC16A	.	.	.	.	pfam13855	LRR_8	Leucine rich repeat.	GO:0051639|actin filament network formation;GO:0051638|barbed-end actin filament uncapping;GO:0016477|cell migration;GO:0007163|establishment or maintenance of cell polarity;GO:0030032|lamellipodium assembly;GO:0044351|macropinocytosis;GO:2000813|negative regulation of barbed-end actin filament capping;GO:0030838|positive regulation of actin filament polymerization;GO:0030335|positive regulation …	GO:0031252|cell leading edge;GO:0005737|cytoplasm;GO:0070062|extracellular exosome;GO:0031941|filamentous actin;GO:0045111|intermediate filament cytoskeleton;GO:0030027|lamellipodium;GO:0044354|macropinosome;GO:0005634|nucleus;GO:0005886|plasma membrane;	GO:0032403|protein complex binding;	.	.
Mrs2	1190	1179	1317	1271	1131	1166	1329	1365	1434	1374	1154	1215	1201	protein_coding	chr13:24987483-25020379:-	gi|511094010|ref|NP_001013407.2|	2190	0	magnesium transporter MRS2 homolog, mitochondrial precursor [Mus musculus]	gi|755544277|ref|XM_006516707.2|	6091	0	PREDICTED: Mus musculus MRS2 magnesium homeostasis factor homolog (S. cerevisiae) (Mrs2), transcript variant X1, mRNA	Q5NCE8	209	2e-64	Magnesium transporter MRS2 homolog, mitochondrial	.	.	.	.	pfam01544	CorA	CorA-like Mg2+ transporter protein. The CorA transport system is the primary Mg2+ influx system of Salmonella typhimurium and Escherichia coli. CorA is virtually ubiquitous in the Bacteria and Archaea. There are also eukaryotic relatives of this protein. The family includes the MRS2 protein from yeast that is thought to be an RNA splicing protein. However its membership of this family suggests th…	GO:1990614|mitochondrial magnesium ion transmembrane transport;GO:0045016|mitochondrial magnesium ion transport;	GO:0016021|integral component of membrane;GO:0005743|mitochondrial inner membrane;GO:0005739|mitochondrion;	GO:0015095|magnesium ion transmembrane transporter activity;	K16075	MRS2, MFM1; magnesium transporter
Gm13484	11	14	22	13	12	6	12	17	11	25	15	19	17	processed_pseudogene	chr2:50657656-50658067:-	gi|42741690|ref|NP_075719.1|	206	5e-18	ubiquitin-conjugating enzyme E2 variant 1 isoform 2 [Mus musculus]	gi|30268423|emb|AL844592.6|	412	0	Mouse DNA sequence from clone RP23-244J24 on chromosome 2, complete sequence	Q9CZY3	84	2e-19	Ubiquitin-conjugating enzyme E2 variant 1	.	.	.	.	pfam03932	CutC	CutC family. Copper transport in Escherichia coli is mediated by the products of at least six genes, cutA, cutB, cutC, cutD, cutE, and cutF. A mutation in one or more of these genes results in an increased copper sensitivity. Members of this family are between 200 and 300 amino acids in length are found in both eukaryotes and bacteria.	GO:0042275|error-free postreplication DNA repair;GO:0043123|positive regulation of I-kappaB kinase/NF-kappaB signaling;GO:0051092|positive regulation of NF-kappaB transcription factor activity;GO:0070534|protein K63-linked ubiquitination;	GO:0005737|cytoplasm;GO:0070062|extracellular exosome;GO:0005634|nucleus;GO:0043234|protein complex;GO:0035370|UBC13-UEV1A complex;GO:0031371|ubiquitin conjugating enzyme complex;GO:0000151|ubiquitin ligase complex;	GO:0031624|ubiquitin conjugating enzyme binding;GO:0061630|ubiquitin protein ligase activity;GO:0031625|ubiquitin protein ligase binding;	K10704	UBE2V; ubiquitin-conjugating enzyme E2 variant
Gphb5	158	143	152	140	206	161	142	169	175	160	157	161	180	protein_coding	chr12:75411722-75416781:-	gi|75905499|ref|NP_783575.2|	609	4e-73	glycoprotein hormone beta-5 precursor [Mus musculus]	gi|118130284|ref|NM_175644.3|	1612	0	Mus musculus glycoprotein hormone beta 5 (Gphb5), mRNA	Q812B2	239	1e-74	Glycoprotein hormone beta-5	.	.	.	.	pfam00007	Cys_knot	Cystine-knot domain. The family comprises glycoprotein hormones and the C-terminal domain of various extracellular proteins. It is believed to be involved in disulfide-linked dimerization.	GO:0002155|regulation of thyroid hormone mediated signaling pathway;	GO:0005576|extracellular region;	.	.	.
Hes2	699	763	937	721	566	891	963	759	958	914	675	910	776	protein_coding	chr4:152158867-152162469:+	gi|61098067|ref|NP_032262.2|	609	2e-70	transcription factor HES-2 [Mus musculus]	gi|146149185|ref|NM_008236.4|	2521	0	Mus musculus hairy and enhancer of split 2 (Drosophila) (Hes2), transcript variant 2, mRNA	O54792	238	4e-78	Transcription factor HES-2	.	.	.	.	pfam00010	HLH	Helix-loop-helix DNA-binding domain.	GO:0045892|negative regulation of transcription, DNA-templated;GO:0006351|transcription, DNA-templated;	GO:0005634|nucleus;	GO:0003690|double-stranded DNA binding;GO:0008134|transcription factor binding;	K09087	HES2_6_7; hairy and enhancer of split 2/6/7
Krt31	581	618	658	631	484	641	669	631	696	626	489	600	614	protein_coding	chr11:100046646-100050551:-	gi|145966692|ref|NP_034789.2|	1886	0	keratin, type I cuticular Ha1 [Mus musculus]	gi|145966691|ref|NM_010659.2|	1581	0	Mus musculus keratin 31 (Krt31), mRNA	Q61765	731	0	Keratin, type I cuticular Ha1	.	.	.	.	pfam00038	Filament	Intermediate filament protein.	.	GO:0070062|extracellular exosome;GO:0005615|extracellular space;GO:0005882|intermediate filament;	GO:0005198|structural molecule activity;	K07604	KRT1; type I keratin, acidic
Elfn1	0	0	0	0	0	0	0	0	0	0	0	0	0	protein_coding	chr5:139907943-139974722:+	gi|30425288|ref|NP_780731.1|	3574	0	protein ELFN1 precursor [Mus musculus]	gi|258679528|ref|NM_175522.3|	3832	0	Mus musculus leucine rich repeat and fibronectin type III, extracellular 1 (Elfn1), mRNA	Q8C8T7	1381	0	Protein ELFN1	.	.	.	.	pfam13855	LRR_8	Leucine rich repeat.	GO:0010923|negative regulation of phosphatase activity;GO:0050808|synapse organization;	GO:0030425|dendrite;GO:0060076|excitatory synapse;GO:0070062|extracellular exosome;GO:0016021|integral component of membrane;	GO:0019902|phosphatase binding;GO:0004864|protein phosphatase inhibitor activity;	K17567	ELFN1; protein phosphatase 1 regulatory subunit 28
Tbx4	1	1	0	0	0	2	1	1	4	3	1	0	3	protein_coding	chr11:85886422-85916097:+	gi|568972813|ref|XP_006532842.1|	2954	0	PREDICTED: T-box transcription factor TBX4 isoform X3 [Mus musculus]	gi|755538029|ref|XM_006532780.2|	3153	0	PREDICTED: Mus musculus T-box 4 (Tbx4), transcript variant X2, mRNA	P70325	957	0	T-box transcription factor TBX4	.	.	.	.	pfam00907	T-box	T-box. The T-box encodes a 180 amino acid domain that binds to DNA. Genes encoding T-box proteins are found in a wide range of animals, but not in other kingdoms such as plants. Family members are all thought to bind to the DNA consensus sequence TCACACCT. they are found exclusively in the nucleus, and perform DNA-binding and transcriptional activation/repression roles. They are generally require…	GO:0001525|angiogenesis;GO:0030326|embryonic limb morphogenesis;GO:0035108|limb morphogenesis;GO:0030324|lung development;GO:0002009|morphogenesis of an epithelium;GO:0048705|skeletal system morphogenesis;GO:0006351|transcription, DNA-templated;	GO:0005634|nucleus;	GO:0003677|DNA binding;GO:0003700|transcription factor activity, sequence-specific DNA binding;	K10178	TBX4; T-box protein 4
AC158990.2	1	0	0	0	0	0	0	0	0	0	0	0	0	TEC	chr13:64152581-64154596:+	gi|26334403|dbj|BAC30919.1|	319	1e-29	unnamed protein product [Mus musculus]	gi|354794197|gb|JN958698.1|	2016	0	Mus musculus targeted KO-first, conditional ready, lacZ-tagged mutant allele Zfp367:tm1a(KOMP)Wtsi; transgenic	Q0VDT2	127	1e-30	Zinc finger protein 367	.	.	.	.	pfam01254	TP2	Nuclear transition protein 2.	GO:0006357|regulation of transcription from RNA polymerase II promoter;GO:0006351|transcription, DNA-templated;	GO:0005654|nucleoplasm;GO:0005634|nucleus;	GO:0003677|DNA binding;GO:0046872|metal ion binding;GO:0003700|transcription factor activity, sequence-specific DNA binding;	.	.
Tbx2	0	0	0	0	0	0	0	0	0	0	0	0	0	protein_coding	chr11:85832551-85841948:+	gi|120407039|ref|NP_033350.2|	2733	0	T-box transcription factor TBX2 [Mus musculus]	gi|120407038|ref|NM_009324.2|	3562	0	Mus musculus T-box 2 (Tbx2), mRNA	Q60707	1057	0	T-box transcription factor TBX2	.	.	.	.	pfam00907	T-box	T-box. The T-box encodes a 180 amino acid domain that binds to DNA. Genes encoding T-box proteins are found in a wide range of animals, but not in other kingdoms such as plants. Family members are all thought to bind to the DNA consensus sequence TCACACCT. they are found exclusively in the nucleus, and perform DNA-binding and transcriptional activation/repression roles. They are generally require…	GO:0035909|aorta morphogenesis;GO:0036302|atrioventricular canal development;GO:0048738|cardiac muscle tissue development;GO:0007569|cell aging;GO:0090398|cellular senescence;GO:0060560|developmental growth involved in morphogenesis;GO:0048596|embryonic camera-type eye morphogenesis;GO:0042733|embryonic digit morphogenesis;GO:0035050|embryonic heart tube development;GO:0003203|endocardial cushion…	GO:0005634|nucleus;GO:0005667|transcription factor complex;	GO:0003677|DNA binding;GO:0000978|RNA polymerase II core promoter proximal region sequence-specific DNA binding;GO:0043565|sequence-specific DNA binding;GO:0003700|transcription factor activity, sequence-specific DNA binding;GO:0001078|transcriptional repressor activity, RNA polymerase II core promoter proximal region sequence-specific binding;	K10176	TBX2; T-box protein 2
Nkx2-6	0	0	0	0	0	0	0	0	0	0	0	0	0	protein_coding	chr14:69171802-69175518:+	gi|326807002|ref|NP_035050.2|	1524	0	homeobox protein Nkx-2.6 [Mus musculus]	gi|326807001|ref|NM_010920.2|	1134	0	Mus musculus NK2 homeobox 6 (Nkx2-6), mRNA	P43688	591	0	Homeobox protein Nkx-2.6	.	.	.	.	pfam00046	Homeobox	Homeobox domain.	GO:0055014|atrial cardiac muscle cell development;GO:0030154|cell differentiation;GO:0048565|digestive tract development;GO:0035050|embryonic heart tube development;GO:0007507|heart development;GO:0021854|hypothalamus development;GO:0043066|negative regulation of apoptotic process;GO:0060039|pericardium development;GO:0060037|pharyngeal system development;GO:0008284|positive regulation of cell pr…	GO:0005634|nucleus;	GO:0043565|sequence-specific DNA binding;GO:0003700|transcription factor activity, sequence-specific DNA binding;	K09346	NKX2-6; homeobox protein Nkx-2.6
Gm24400	0	0	0	0	0	0	0	0	0	0	0	0	0	snRNA	chr19:43857245-43857351:-	.	.	.	.	gi|30270723|gb|AC132251.3|	107	7e-48	Mus musculus BAC clone RP24-447I16 from chromosome 19, complete sequence	.	.	.	.	.	.	.	.	pfam08540	HMG_CoA_synt_C	Hydroxymethylglutaryl-coenzyme A synthase C terminal.	.	.	.	.	.
Smarcd3	1	0	0	0	3	1	3	0	1	5	0	1	0	protein_coding	chr5:24590818-24624411:-	gi|589964382|ref|XP_006994731.1|	2216	0	PREDICTED: SWI/SNF-related matrix-associated actin-dependent regulator of chromatin subfamily D member 3 isoform X2 [Peromyscus maniculatus bairdii]	gi|74192258|dbj|AK158019.1|	3739	0	Mus musculus adult inner ear cDNA, RIKEN full-length enriched library, clone:F930017E24 product:SWI/SNF related, matrix associated, actin dependent regulator of chromatin, subfamily d, member 3, full insert sequence	Q6P9Z1	196	3e-58	SWI/SNF-related matrix-associated actin-dependent regulator of chromatin subfamily D member 3	SPAC23G3.10c	147	5e-52	COG5531	pfam05679	CHGN	Chondroitin N-acetylgalactosaminyltransferase.	GO:0003219|cardiac right ventricle formation;GO:0044255|cellular lipid metabolic process;GO:0016569|covalent chromatin modification;GO:0006338|chromatin remodeling;GO:0042692|muscle cell differentiation;GO:0003407|neural retina development;GO:0006337|nucleosome disassembly;GO:0010971|positive regulation of G2/M transition of mitotic cell cycle;GO:0002052|positive regulation of neuroblast prolifer…	GO:0005737|cytoplasm;GO:0071565|nBAF complex;GO:0071564|npBAF complex;GO:0000790|nuclear chromatin;GO:0005654|nucleoplasm;GO:0005634|nucleus;GO:0016514|SWI/SNF complex;	GO:0003682|chromatin binding;GO:0016922|ligand-dependent nuclear receptor binding;GO:0030374|ligand-dependent nuclear receptor transcription coactivator activity;GO:0035257|nuclear hormone receptor binding;GO:0005102|receptor binding;GO:0003713|transcription coactivator activity;GO:0008134|transcription factor binding;	K11650	SMARCD; SWI/SNF-related matrix-associated actin-dependent regulator of chromatin subfamily D
Lmtk2	0	0	0	0	0	0	0	0	0	0	0	0	0	protein_coding	chr5:144100436-144188204:+	gi|124487401|ref|NP_001074578.1|	6741	0	serine/threonine-protein kinase LMTK2 precursor [Mus musculus]	gi|124487400|ref|NM_001081109.1|	8114	0	Mus musculus lemur tyrosine kinase 2 (Lmtk2), mRNA	Q3TYD6	2601	0	Serine/threonine-protein kinase LMTK2	.	.	.	.	pfam07714	Pkinase_Tyr	Protein tyrosine kinase.	GO:0007411|axon guidance;GO:0045022|early endosome to late endosome transport;GO:0032456|endocytic recycling;GO:0007399|nervous system development;GO:0048011|neurotrophin TRK receptor signaling pathway;GO:0018105|peptidyl-serine phosphorylation;GO:0018107|peptidyl-threonine phosphorylation;GO:0046777|protein autophosphorylation;GO:0006468|protein phosphorylation;GO:0001881|receptor recycling;GO:0…	GO:0005737|cytoplasm;GO:0005829|cytosol;GO:0005769|early endosome;GO:0005794|Golgi apparatus;GO:0016021|integral component of membrane;GO:0048471|perinuclear region of cytoplasm;GO:0055037|recycling endosome;	GO:0005524|ATP binding;GO:0070853|myosin VI binding;GO:0004864|protein phosphatase inhibitor activity;GO:0004674|protein serine/threonine kinase activity;	K08898	LMTK2; lemur tyrosine kinase 2 [EC:2.7.10.1]
Gm22906	1	4	0	3	1	2	1	2	3	0	0	0	0	misc_RNA	chr1:85784713-85784962:+	gi|148706477|gb|EDL38424.1|	219	6e-21	mCG148344 [Mus musculus]	gi|78190083|gb|AC161342.10|	250	7e-127	Mus musculus chromosome 1, clone RP23-313K17, complete sequence	.	.	.	.	.	.	.	.	pfam13900	GVQW	Putative binding domain. This short domain is often found nested inside other longer domains. The function is not known, but the domain carries a highly conserved GVQW motif. The members are rich in proline and cysteine. This may be a binding domain.	.	.	.	.	.
Cldnd2	1248	1411	1519	1300	1180	1480	1470	1230	1517	1546	1427	1331	1538	protein_coding	chr7:43440782-43443334:+	gi|119508802|ref|NP_083125.1|	662	9e-85	claudin domain-containing protein 2 precursor [Mus musculus]	gi|12840237|dbj|AK006929.1|	658	0	Mus musculus adult male testis cDNA, RIKEN full-length enriched library, clone:1700071E18 product:hypothetical PMP-22/EMP/MP20 and claudin family containing protein, full insert sequence	Q9D9H2	259	3e-86	Claudin domain-containing protein 2	.	.	.	.	pfam00822	PMP22_Claudin	PMP-22/EMP/MP20/Claudin family.	.	GO:0016021|integral component of membrane;	.	.	.
Gm22903	2	10	16	8	3	6	10	8	4	11	8	3	6	miRNA	chr3:122232535-122232636:-	gi|148676209|gb|EDL08156.1|	151	3e-12	mCG141277 [Mus musculus]	gi|354793865|gb|JN958366.1|	102	4e-45	Mus musculus targeted KO-first, conditional ready, lacZ-tagged mutant allele Slc43a3:tm1a(KOMP)Wtsi; transgenic	.	.	.	.	.	.	.	.	pfam11317	DUF3119	Protein of unknown function (DUF3119). This family of proteins has no known function.	.	.	.	.	.
Rabggtb	1	2	0	0	0	0	0	0	0	0	0	1	0	protein_coding	chr3:153907287-153913009:-	gi|254553291|ref|NP_035361.2|	1810	0	geranylgeranyl transferase type-2 subunit beta isoform 1 [Mus musculus]	gi|34785878|gb|BC057661.1|	1989	0	Mus musculus RAB geranylgeranyl transferase, b subunit, mRNA (cDNA clone IMAGE:3155581), complete cds	P53612	284	1e-180	Geranylgeranyl transferase type-2 subunit beta	YPR176c	175	9e-62	COG5029	pfam13249	Prenyltrans_2	Prenyltransferase-like.	GO:0018344|protein geranylgeranylation;	GO:0005968|Rab-protein geranylgeranyltransferase complex;	GO:0004663|Rab geranylgeranyltransferase activity;GO:0017137|Rab GTPase binding;GO:0008270|zinc ion binding;	K05956	RABGGTB; geranylgeranyl transferase type-2 subunit beta [EC:2.5.1.60]
Ppp1r9b	0	0	0	0	0	0	0	0	0	0	0	0	0	protein_coding	chr11:94991035-95006899:+	gi|16758226|ref|NP_445926.1|	3213	0	neurabin-2 [Rattus norvegicus]	gi|262231788|ref|NM_172261.3|	4330	0	Mus musculus protein phosphatase 1, regulatory subunit 9B (Ppp1r9b), mRNA	O35274	119	3e-81	Neurabin-2	.	.	.	.	pfam00595	PDZ	PDZ domain (Also known as DHR or GLGF). PDZ domains are found in diverse signaling proteins.	GO:0030042|actin filament depolymerization;GO:0007568|aging;GO:0019722|calcium-mediated signaling;GO:0016477|cell migration;GO:0035690|cellular response to drug;GO:0071364|cellular response to epidermal growth factor stimulus;GO:0071392|cellular response to estradiol stimulus;GO:0071482|cellular response to light stimulus;GO:0071315|cellular response to morphine;GO:0071407|cellular response to or…	GO:0015629|actin cytoskeleton;GO:0005912|adherens junction;GO:0030864|cortical actin cytoskeleton;GO:0005737|cytoplasm;GO:1990780|cytoplasmic side of dendritic spine plasma membrane;GO:0043197|dendritic spine;GO:0044327|dendritic spine head;GO:0032591|dendritic spine membrane;GO:0044326|dendritic spine neck;GO:0030175|filopodium;GO:0030426|growth cone;GO:0030027|lamellipodium;GO:0043005|neuron pr…	GO:0003779|actin binding;GO:0051015|actin filament binding;GO:0031749|D2 dopamine receptor binding;GO:0044325|ion channel binding;GO:0019900|kinase binding;GO:0008022|protein C-terminus binding;GO:0032403|protein complex binding;GO:0004672|protein kinase activity;GO:0008157|protein phosphatase 1 binding;GO:0004864|protein phosphatase inhibitor activity;	K17551	PPP1R9; neurabin
Setd6	1	0	1	1	0	1	1	0	0	0	2	3	2	protein_coding	chr8:95715881-95719010:+	gi|78097104|ref|NP_001030295.1|	2195	0	N-lysine methyltransferase SETD6 [Mus musculus]	gi|146198616|ref|NM_001035123.3|	1669	0	Mus musculus SET domain containing 6 (Setd6), mRNA	Q9CWY3	310	7e-103	N-lysine methyltransferase SETD6	.	.	.	.	pfam00856	SET	SET domain. SET domains are protein lysine methyltransferase enzymes. SET domains appear to be protein-protein interaction domains. It has been demonstrated that SET domains mediate interactions with a family of proteins that display similarity with dual-specificity phosphatases (dsPTPases). A subset of SET domains have been called PR domains. These domains are divergent in sequence from other SE…	GO:0034968|histone lysine methylation;GO:0032088|negative regulation of NF-kappaB transcription factor activity;GO:0018026|peptidyl-lysine monomethylation;GO:0050727|regulation of inflammatory response;GO:0048863|stem cell differentiation;GO:0019827|stem cell population maintenance;	GO:0005737|cytoplasm;GO:0005634|nucleus;	GO:0051059|NF-kappaB binding;GO:0016279|protein-lysine N-methyltransferase activity;	K05302	SETD6; N-lysine methyltransferase SETD6 [EC:2.1.1.-]
0610009B22Rik	0	0	0	0	0	0	0	1	0	0	0	0	0	protein_coding	chr11:51685386-51688874:-	gi|625188891|ref|XP_007626920.1|	748	4e-97	PREDICTED: trafficking protein particle complex subunit 2-like isoform X1 [Cricetulus griseus]	gi|755539325|ref|XM_006533918.2|	892	0	PREDICTED: Mus musculus RIKEN cDNA 0610009B22 gene (0610009B22Rik), transcript variant X2, mRNA	D3ZVF4	285	1e-95	Trafficking protein particle complex subunit 2	SPBC11G11.04	142	5e-41	COG5603	pfam04628	Sedlin_N	Sedlin, N-terminal conserved region. Mutations in this protein are associated with the X-linked spondyloepiphyseal dysplasia tarda syndrome (OMIM:313400). This family represents an N-terminal conserved region.	GO:0006888|ER to Golgi vesicle-mediated transport;GO:0006351|transcription, DNA-templated;	GO:0005783|endoplasmic reticulum;GO:0005794|Golgi apparatus;GO:0005634|nucleus;GO:0048471|perinuclear region of cytoplasm;	.	.	.
Gm44041	624	613	764	603	587	627	689	659	757	755	576	672	711	processed_pseudogene	chr6:47847743-47848138:+	gi|803042440|ref|XP_012029503.1|	181	3e-22	PREDICTED: centrosomal protein of 83 kDa isoform X3 [Ovis aries]	gi|354797272|gb|JN961773.1|	396	0	Mus musculus targeted non-conditional, lacZ-tagged mutant allele Zfp398:tm1e(EUCOMM)Wtsi; transgenic	Q9Y592	47.4	6e-21	Centrosomal protein of 83 kDa	.	.	.	.	pfam00769	ERM	Ezrin/radixin/moesin family. This family of proteins contain a band 4.1 domain (pfam00373), at their amino terminus. This family represents the rest of these proteins.	GO:0042384|cilium assembly;GO:0071539|protein localization to centrosome;GO:0048278|vesicle docking;	GO:0005814|centriole;GO:0097539|ciliary transition fiber;GO:0005829|cytosol;GO:0005794|Golgi apparatus;	.	K16754	CCDC41; coiled-coil domain-containing protein 41
Ip6k1	0	0	0	0	0	0	0	0	0	0	0	0	0	protein_coding	chr9:108002501-108048782:+	gi|50510427|dbj|BAD32199.1|	2250	0	mKIAA0263 protein [Mus musculus]	gi|50510426|dbj|AK172921.1|	4469	0	Mus musculus mRNA for mKIAA0263 protein	Q6PD10	318	8e-99	Inositol hexakisphosphate kinase 1	.	.	.	.	pfam03770	IPK	Inositol polyphosphate kinase. ArgRIII has has been demonstrated to be an inositol polyphosphate kinase.	GO:0046854|phosphatidylinositol phosphorylation;	GO:0005737|cytoplasm;GO:0005730|nucleolus;	GO:0005524|ATP binding;GO:0052723|inositol hexakisphosphate 1-kinase activity;GO:0052724|inositol hexakisphosphate 3-kinase activity;GO:0000832|inositol hexakisphosphate 5-kinase activity;GO:0008440|inositol-1,4,5-trisphosphate 3-kinase activity;	K07756	IP6K, IHPK; inositol-hexakisphosphate 5-kinase [EC:2.7.4.21]
AC154222.2	180	207	202	201	212	171	202	222	233	202	234	188	221	lincRNA	chr13:58443021-58444580:+	.	.	.	.	gi|755485453|ref|XR_395257.2|	397	0	PREDICTED: Mus musculus predicted gene, 33820 (Gm33820), ncRNA	.	.	.	.	.	.	.	.	pfam15254	CCDC14	Coiled-coil domain-containing protein 14. This protein family, Coiled-coil domain-containing protein 14 (CCDC14) is a domain of unknown function. This family of proteins is found in eukaryotes. Proteins in this family are typically between 301 and 912 amino acids in length.	.	.	.	.	.
Cdh11	19	11	13	22	25	16	24	17	16	29	25	14	16	protein_coding	chr8:102632095-102785642:-	gi|114687888|ref|NP_033996.4|	4078	0	cadherin-11 preproprotein [Mus musculus]	gi|913403045|ref|NM_009866.5|	5116	0	Mus musculus cadherin 11 (Cdh11), mRNA	P55288	246	4e-75	Cadherin-11	.	.	.	.	pfam01049	Cadherin_C	Cadherin cytoplasmic region. Cadherins are vital in cell-cell adhesion during tissue differentiation. Cadherins are linked to the cytoskeleton by catenins. Catenins bind to the cytoplasmic tail of the cadherin. Cadherins cluster to form foci of homophilic binding units. A key determinant to the strength of the binding that it is mediated by cadherins is the juxtamembrane region of the cadherin. T…	GO:0021957|corticospinal tract morphogenesis;GO:0007156|homophilic cell adhesion via plasma membrane adhesion molecules;	GO:0005737|cytoplasm;GO:0070062|extracellular exosome;GO:0016021|integral component of membrane;GO:0005886|plasma membrane;	GO:0005509|calcium ion binding;	K06803	CDH11; cadherin 11, type 2, OB-cadherin
Gm17841	0	0	0	2	0	0	0	0	0	0	0	0	0	processed_pseudogene	chr7:137370836-137373260:+	gi|528762682|gb|EPY82341.1|	335	2e-48	nucleolin [Camelus ferus]	gi|62990245|gb|AC158534.2|	2425	0	Mus musculus BAC clone RP23-32O6 from chromosome 7, complete sequence	Q5RF26	129	9e-49	Nucleolin	.	.	.	.	pfam00076	RRM_1	RNA recognition motif. (a.k.a. RRM, RBD, or RNP domain). The RRM motif is probably diagnostic of an RNA binding protein. RRMs are found in a variety of RNA binding proteins, including various hnRNP proteins, proteins implicated in regulation of alternative splicing, and protein components of snRNPs. The motif also appears in a few single stranded DNA binding proteins. The RRM structure consists o…	.	GO:0005737|cytoplasm;GO:0030529|ribonucleoprotein complex;GO:0005730|nucleolus;	GO:0000166|nucleotide binding;GO:0003723|RNA binding;GO:0042162|telomeric DNA binding;	K11294	NCL, NSR1; nucleolin
E330011O21Rik	0	0	0	0	0	0	0	0	0	0	0	0	0	processed_transcript	chr16:78250861-78302487:-	gi|524959473|ref|XP_005079687.1|	349	3e-34	PREDICTED: histone deacetylase 1 [Mesocricetus auratus]	gi|71044130|gb|AC163662.3|	1100	0	Mus musculus BAC clone RP23-299N4 from chromosome 16, complete sequence	Q32PJ8	136	2e-34	Histone deacetylase 1	YNL330c	110	5e-25	COG0123	pfam00850	Hist_deacetyl	Histone deacetylase domain. Histones can be reversibly acetylated on several lysine residues. Regulation of transcription is caused in part by this mechanism. Histone deacetylases catalyse the removal of the acetyl group. Histone deacetylases are related to other proteins.	GO:0043044|ATP-dependent chromatin remodeling;GO:0032922|circadian regulation of gene expression;GO:0070933|histone H4 deacetylation;GO:0043922|negative regulation by host of viral transcription;GO:0060766|negative regulation of androgen receptor signaling pathway;GO:0090090|negative regulation of canonical Wnt signaling pathway;GO:0045892|negative regulation of transcription, DNA-templated;GO:00…	GO:0005829|cytosol;GO:0016581|NuRD complex;GO:0016580|Sin3 complex;	GO:0001047|core promoter binding;GO:0019213|deacetylase activity;GO:0004407|histone deacetylase activity;GO:0032041|NAD-dependent histone deacetylase activity (H3-K14 specific);GO:0000978|RNA polymerase II core promoter proximal region sequence-specific DNA binding;GO:0000980|RNA polymerase II distal enhancer sequence-specific DNA binding;GO:0001106|RNA polymerase II transcription corepressor act…	K06067	HDAC1_2; histone deacetylase 1/2 [EC:3.5.1.98]
B530045E10Rik	1039	1177	1412	1257	1171	1198	1287	1215	1354	1337	949	1186	1228	lincRNA	chr10:99298888-99423047:+	gi|26335723|dbj|BAC31562.1|	610	1e-70	unnamed protein product [Mus musculus]	gi|26101362|dbj|AK083606.1|	3239	0	Mus musculus 9 days embryo whole body cDNA, RIKEN full-length enriched library, clone:D030053L23 product:unclassifiable, full insert sequence	.	.	.	.	.	.	.	.	pfam06217	GAGA_bind	GAGA binding protein-like family. This family includes gbp a protein from Soybean that binds to GAGA element dinucleotide repeat DNA. It seems likely that the this domain mediates DNA binding. This putative domain contains several conserved cysteines and a histidine suggesting this may be a zinc-binding DNA interaction domain.	.	.	.	.	.
Gm45627	118	156	173	113	84	173	146	162	180	129	138	186	128	lincRNA	chr8:34658106-34659369:-	gi|674039412|ref|XP_008825423.1|	540	9e-64	PREDICTED: uncharacterized protein LOC103729211 [Nannospalax galili]	gi|48675471|gb|AC132948.3|	688	0	Mus musculus BAC clone RP24-467P6 from chromosome 8, complete sequence	P12894	114	2e-26	Probable Pol polyprotein	.	.	.	.	pfam00665	rve	Integrase core domain. Integrase mediates integration of a DNA copy of the viral genome into the host chromosome. Integrase is composed of three domains. The amino-terminal domain is a zinc binding domain pfam02022. This domain is the central catalytic domain. The carboxyl terminal domain that is a non-specific DNA binding domain pfam00552. The catalytic domain acts as an endonuclease when two nu…	GO:0015074|DNA integration;GO:0075713|establishment of integrated proviral latency;GO:0046718|viral entry into host cell;	.	GO:0003677|DNA binding;GO:0003887|DNA-directed DNA polymerase activity;GO:0003964|RNA-directed DNA polymerase activity;GO:0004523|RNA-DNA hybrid ribonuclease activity;GO:0008270|zinc ion binding;	.	.
Csrnp2	133	120	144	114	135	157	144	104	178	188	168	113	161	protein_coding	chr15:100479570-100495239:-	gi|23510287|ref|NP_700456.1|	2303	0	cysteine/serine-rich nuclear protein 2 [Mus musculus]	gi|118130114|ref|NM_153407.2|	4126	0	Mus musculus cysteine-serine-rich nuclear protein 2 (Csrnp2), mRNA	Q8BGQ2	891	0	Cysteine/serine-rich nuclear protein 2	.	.	.	.	pfam03638	TCR	Tesmin/TSO1-like CXC domain, cysteine-rich domain. This family includes proteins that have two copies of a cysteine rich motif as follows: C-X-C-X4-C-X3-YC-X-C-X6-C-X3-C-X-C-X2-C. The family includes Tesmin and TSO1. This family is called a CXC domain in.	GO:0006915|apoptotic process;GO:0010923|negative regulation of phosphatase activity;GO:0045944|positive regulation of transcription from RNA polymerase II promoter;	GO:0005634|nucleus;	GO:0019902|phosphatase binding;GO:0043565|sequence-specific DNA binding;GO:0003700|transcription factor activity, sequence-specific DNA binding;GO:0001228|transcriptional activator activity, RNA polymerase II transcription regulatory region sequence-specific binding;	K17494	CSRNP; cysteine/serine-rich nuclear protein
Gm31816	49	60	80	78	93	57	56	75	94	70	56	56	73	lincRNA	chr9:47242326-47368649:-	gi|755529645|ref|XP_011240946.1|	822	4e-105	PREDICTED: uncharacterized protein Gm31816 [Mus musculus]	gi|41393452|gb|AC140841.2|	882	0	Mus musculus BAC clone RP24-470M20 from chromosome 9, complete sequence	.	.	.	.	.	.	.	.	pfam11879	DUF3399	Domain of unknown function (DUF3399). This domain is functionally uncharacterized. This domain is found in eukaryotes. This presumed domain is about 100 amino acids in length. This domain is found associated with pfam02214, pfam00520.	.	.	.	.	.
2210408I21Rik	0	2	2	0	0	1	2	5	1	4	1	3	3	protein_coding	chr13:77135540-77613784:+	gi|224589075|ref|NP_001139148.1|	6490	0	uncharacterized protein KIAA0825 homolog isoform 1 [Mus musculus]	gi|224589074|ref|NM_001145676.1|	4946	0	Mus musculus RIKEN cDNA 2210408I21 gene (2210408I21Rik), transcript variant 1, mRNA	Q3UPC7	211	5e-61	Uncharacterized protein KIAA0825 homolog	.	.	.	.	pfam14906	DUF4495	Domain of unknown function (DUF4495). This domain family is found in eukaryotes, and is typically between 322 and 336 amino acids in length. There are two conserved sequence motifs: QMW and DLW. Proteins in this family vary in length from 793 to 1184 amino acids.	GO:0000245|spliceosomal complex assembly;GO:0000387|spliceosomal snRNP assembly;	GO:0005737|cytoplasm;GO:0005829|cytosol;GO:0097504|Gemini of coiled bodies;GO:0016604|nuclear body;GO:0005654|nucleoplasm;GO:0032797|SMN complex;GO:0034719|SMN-Sm protein complex;	.	.	.
Snord23	1	0	0	2	0	0	0	0	0	0	1	0	0	snoRNA	chr7:15938762-15938870:-	.	.	.	.	gi|908663646|tpe|LN872824.1|	109	6e-49	TPA: Mus musculus SNORD23 gene for small nucleolar RNA SNORD23	.	.	.	.	.	.	.	.	pfam11229	DUF3028	Protein of unknown function (DUF3028). This eukaryotic family of proteins has no known function.	.	.	.	.	.
Zfp213	0	0	0	0	0	0	0	0	0	0	0	0	0	protein_coding	chr17:23556769-23564226:-	gi|255003788|ref|NP_001028668.2|	2388	0	zinc finger protein 213 [Mus musculus]	gi|255003787|ref|NM_001033496.3|	2672	0	Mus musculus zinc finger protein 213 (Zfp213), mRNA	O14771	608	0	Zinc finger protein 213	.	.	.	.	pfam02023	SCAN	SCAN domain. The SCAN domain (named after SRE-ZBP, CTfin51, AW-1 and Number 18 cDNA) is found in several pfam00096 proteins. The domain has been shown to be able to mediate homo- and hetero-oligomerization.	GO:0006351|transcription, DNA-templated;	GO:0005634|nucleus;	GO:0046872|metal ion binding;GO:0043565|sequence-specific DNA binding;GO:0003700|transcription factor activity, sequence-specific DNA binding;	K09229	ZKSCAN; KRAB and SCAN domains-containing zinc finger protein
AC124489.1	0	0	0	0	0	0	0	0	0	0	0	0	0	lincRNA	chr14:65171115-65174959:-	.	.	.	.	gi|755486475|ref|XR_878867.1|	348	0	PREDICTED: Mus musculus predicted gene, 30008 (Gm30008), transcript variant X2, ncRNA	.	.	.	.	.	.	.	.	pfam14967	FAM70	FAM70 protein. This family of proteins is found in eukaryotes. Proteins in this family are typically between 241 and 349 amino acids in length. The function of this family is unknown.	.	.	.	.	.
Gm43921	0	0	0	0	0	0	0	0	0	0	0	0	0	TEC	chr6:4506087-4507878:+	.	.	.	.	gi|354798978|gb|JN963479.1|	1792	0	Mus musculus targeted non-conditional, lacZ-tagged mutant allele Col1a2:tm1e(EUCOMM)Wtsi; transgenic	.	.	.	.	.	.	.	.	pfam10720	DUF2515	Protein of unknown function (DUF2515). This family is conserved in Firmicutes. Several members are annotated as YppC. The function is not known.	.	.	.	.	.
Cdhr4	1	0	0	0	0	0	0	0	0	0	0	0	0	protein_coding	chr9:107992497-107999684:+	gi|377835652|ref|XP_003688917.1|	3903	0	PREDICTED: cadherin-related family member 4 [Mus musculus]	gi|568963380|ref|XM_003688869.2|	2479	0	PREDICTED: Mus musculus cadherin-related family member 4 (Cdhr4), mRNA	A6H8M9	54.7	3e-07	Cadherin-related family member 4	.	.	.	.	pfam00028	Cadherin	Cadherin domain.	GO:0007156|homophilic cell adhesion via plasma membrane adhesion molecules;	GO:0016021|integral component of membrane;GO:0005886|plasma membrane;	GO:0005509|calcium ion binding;	K16504	CDHR4, CDH29; cadherin-related family member 4
AC168056.2	2	9	10	4	8	5	4	3	5	9	3	3	3	processed_pseudogene	chr13:113479975-113480243:-	gi|148697453|gb|EDL29400.1|	130	4e-08	mCG14628 [Mus musculus]	gi|78486701|gb|AC168056.3|	269	2e-137	Mus musculus BAC clone RP24-189B1 from chromosome 13, complete sequence	P09602	52.8	6e-09	Non-histone chromosomal protein HMG-17	.	.	.	.	pfam01101	HMG14_17	HMG14 and HMG17.	GO:0000122|negative regulation of transcription from RNA polymerase II promoter;GO:0040034|regulation of development, heterochronic;GO:0006357|regulation of transcription from RNA polymerase II promoter;	GO:0000785|chromatin;GO:0005737|cytoplasm;GO:0005634|nucleus;	GO:0003677|DNA binding;	K11300	HMGN2; high-mobility group nucleosome-binding domain-containing protein 2
Gm27698	0	0	0	0	0	0	0	0	0	0	0	0	0	misc_RNA	chr13:56699930-56700178:+	.	.	.	.	gi|56565795|gb|AC132886.18|	249	2e-126	Mus musculus chromosome 13, clone RP24-267I21, complete sequence	.	.	.	.	.	.	.	.	pfam09960	DUF2194	Uncharacterized protein conserved in bacteria (DUF2194). This domain, found in various hypothetical bacterial proteins, has no known function.	.	.	.	.	.
Gm27844	324	365	393	388	451	333	434	388	529	476	585	349	317	miRNA	chr1:171079840-171079901:-	.	.	.	.	gi|354787718|gb|JN952219.1|	62	3e-23	Mus musculus targeted non-conditional, lacZ-tagged mutant allele Fcgr3:tm1e(EUCOMM)Hmgu; transgenic	.	.	.	.	.	.	.	.	pfam03557	Bunya_G1	Bunyavirus glycoprotein G1. Bunyavirus has three genomic segments: small (S), middle-sized (M), and large (L). The S segment encodes the nucleocapsid and a non-structural protein. The M segment codes for two glycoproteins, G1 and G2, and another non-structural protein (NSm). The L segment codes for an RNA polymerase. This family contains the G1 glycoprotein which is the viral attachment protein.	.	.	.	.	.
Prpf18	0	0	2	1	0	0	1	0	2	0	0	1	1	protein_coding	chr2:4622058-4652113:-	gi|40254503|ref|NP_080321.2|	1809	0	pre-mRNA-splicing factor 18 [Mus musculus]	gi|755496859|ref|XM_006497530.2|	3454	0	PREDICTED: Mus musculus PRP18 pre-mRNA processing factor 18 homolog (yeast) (Prpf18), transcript variant X1, mRNA	Q5RE03	369	3e-116	Pre-mRNA-splicing factor 18	.	.	.	.	pfam02840	Prp18	Prp18 domain. The splicing factor Prp18 is required for the second step of pre-mRNA splicing. The structure of a large fragment of the Saccharomyces cerevisiae Prp18 is known. This fragment is fully active in yeast splicing in vitro and includes the sequences of Prp18 that have been evolutionarily conserved. The core structure consists of five alpha-helices that adopt a novel fold. The most highl…	GO:0006397|mRNA processing;GO:0008380|RNA splicing;	GO:0016607|nuclear speck;GO:0005681|spliceosomal complex;	.	K12817	PRPF18, PRP18; pre-mRNA-splicing factor 18
Gm27843	0	0	0	0	1	0	1	0	0	0	0	0	0	miRNA	chrX:102013049-102013152:-	.	.	.	.	gi|28610542|emb|AL808026.10|	104	3e-46	Mouse DNA sequence from clone RP23-200N16 on chromosome X, complete sequence	.	.	.	.	.	.	.	.	pfam00751	DM	DM DNA binding domain. The DM domain is named after dsx and mab-3. dsx contains a single amino-terminal DM domain, whereas mab-3 contains two amino-terminal domains. The DM domain has a pattern of conserved zinc chelating residues C2H2C4. The dsx DM domain has been shown to dimerise and bind palindromic DNA.	.	.	.	.	.
Gm36891	3	3	4	8	10	2	4	9	2	1	4	1	4	unprocessed_pseudogene	chrY:20698839-20729217:+	gi|29436601|gb|AAH49626.1|	940	3e-126	Sycp3 like Y-linked [Mus musculus]	gi|237649032|ref|NM_201530.2|	614	0	Mus musculus Sycp3 like Y-linked (Sly), mRNA	P05531	158	3e-46	X-linked lymphocyte-regulated protein PM1	.	.	.	.	pfam04803	Cor1	Cor1/Xlr/Xmr conserved region. Cor1 is a component of the chromosome core in the meiotic prophase chromosomes. Xlr is a lymphoid cell specific protein. Xlm is abundantly transcribed in testis in a tissue-specific and developmentally regulated manner. The protein is located in the nuclei of spermatocytes, early in the prophase of the first meiotic division, and later becomes concentrated in the XY…	GO:0007286|spermatid development;	GO:0005634|nucleus;	.	.	.
Gm7496	1	0	1	0	0	0	0	0	0	0	0	0	0	processed_pseudogene	chr1:161821865-161823068:+	gi|355749968|gb|EHH54306.1|	829	1e-159	Cell division protein kinase 7 [Macaca fascicularis]	gi|187954820|gb|BC141043.1|	753	0	Mus musculus cyclin-dependent kinase 7 (homolog of Xenopus MO15 cdk-activating kinase), mRNA (cDNA clone MGC:176004 IMAGE:9055655), complete cds	P51953	223	2e-139	Cyclin-dependent kinase 7	.	.	.	.	pfam00069	Pkinase	Protein kinase domain.	GO:0051301|cell division;GO:0051321|meiotic cell cycle;	GO:0005634|nucleus;	GO:0005524|ATP binding;GO:0004693|cyclin-dependent protein serine/threonine kinase activity;GO:0008353|RNA polymerase II carboxy-terminal domain kinase activity;	.	.
Gm38259	139	88	125	98	129	151	145	101	135	179	138	143	168	TEC	chr1:8527780-8531313:-	gi|558908|gb|AAA67727.1|	140	9e-15	reverse transcriptase [Mus musculus domesticus]	gi|72096358|gb|AC164008.2|	3534	0	Mus musculus chromosome 1, clone RP23-311L17, complete sequence	P11369	52.4	2e-14	LINE-1 retrotransposable element ORF2 protein	.	.	.	.	pfam06196	DUF997	Protein of unknown function (DUF997). Family of predicted bacterial membrane protein with unknown function.	GO:0006310|DNA recombination;	.	GO:0004519|endonuclease activity;GO:0046872|metal ion binding;GO:0003964|RNA-directed DNA polymerase activity;	.	.
Snrpn	1098	1211	1234	1372	1187	1187	1242	1261	1383	1329	1217	941	1058	protein_coding	chr7:59982495-60140219:-	gi|675690021|ref|XP_009004277.1|	627	3e-73	PREDICTED: small nuclear ribonucleoprotein-associated protein N isoform X2 [Callithrix jacchus]	gi|133725812|ref|NM_001082962.1|	2076	0	Mus musculus small nuclear ribonucleoprotein N (Snrpn), transcript variant 3, mRNA	P63164	238	3e-71	Small nuclear ribonucleoprotein-associated protein N	SPAC26A3.08	98.6	1e-22	COG1958	pfam07192	SNURF	SNURF/RPN4 protein. This family consists of several mammalian SNRPN upstream reading frame (SNURF) proteins. SNURF or RPF4 is a RING-finger protein and a coregulator of androgen receptor-dependent transcription. It has been suggested that SNURF is involved in the regulation of processes required for late steps of spermatid maturation.	GO:0000398|mRNA splicing, via spliceosome;GO:0009725|response to hormone;	GO:0071013|catalytic step 2 spliceosome;GO:0005737|cytoplasm;GO:0005685|U1 snRNP;GO:0005686|U2 snRNP;GO:0071004|U2-type prespliceosome;GO:0005687|U4 snRNP;GO:0046540|U4/U6 x U5 tri-snRNP complex;GO:0005682|U5 snRNP;	GO:0003723|RNA binding;	K11100	SNRPN, SMN; small nuclear ribonucleoprotein N
Gm37654	697	759	873	721	746	706	868	739	861	831	704	792	918	lincRNA	chrY:14863840-14867073:+	gi|148686369|gb|EDL18316.1|	214	3e-27	mCG1037230, partial [Mus musculus]	gi|644986285|tpe|HG982836.1|	1488	0	TPA: Mus musculus long non-coding RNA OTTMUST00000123488.1 (CH36-92G23.6 gene), lincRNA	.	.	.	.	.	.	.	.	pfam10322	7TM_GPCR_Sru	Serpentine type 7TM GPCR chemoreceptor Sru. Chemoreception is mediated in Caenorhabditis elegans by members of the seven-transmembrane G-protein-coupled receptor class (7TM GPCRs) of proteins which are of the serpentine type. Sru is a member of the Srg superfamily of chemoreceptors. Chemoperception is one of the central senses of soil nematodes like C. elegans which are otherwise 'blind' and 'dea…	.	.	.	.	.
Gm38260	0	0	0	1	0	0	0	0	0	0	0	0	2	TEC	chr1:25672245-25676239:-	.	.	.	.	gi|22748558|gb|AC121828.3|	3995	0	Mus musculus BAC clone RP23-478K4 from chromosome 1, complete sequence	.	.	.	.	.	.	.	.	pfam08643	DUF1776	Fungal family of unknown function (DUF1776). This is a fungal family of unknown function. One of the proteins in this family has been localized to the mitochondria.	.	.	.	.	.
Bcl2l13	0	0	0	0	0	0	0	0	0	0	0	0	0	protein_coding	chr6:120836212-120892842:+	gi|23943828|ref|NP_705736.1|	1886	0	bcl-2-like protein 13 [Mus musculus]	gi|77404368|ref|NM_153516.2|	6925	0	Mus musculus BCL2-like 13 (apoptosis facilitator) (Bcl2l13), mRNA	P59017	51.2	6e-07	Bcl-2-like protein 13	.	.	.	.	pfam00452	Bcl-2	Apoptosis regulator proteins, Bcl-2 family.	GO:0006915|apoptotic process;GO:0042981|regulation of apoptotic process;	GO:0016021|integral component of membrane;GO:0031966|mitochondrial membrane;GO:0005739|mitochondrion;	.	K15485	BCL2L13, BCL-RAMBO; Bcl-2-like protein 13
2610028H24Rik	1	2	2	1	0	0	0	2	2	1	0	3	1	protein_coding	chr10:76449081-76461110:+	gi|158534073|ref|NP_084092.2|	874	2e-110	uncharacterized protein C21orf58 homolog [Mus musculus]	gi|158534072|ref|NM_029816.2|	1640	0	Mus musculus RIKEN cDNA 2610028H24 gene (2610028H24Rik), mRNA	P58505	82.4	7e-16	Uncharacterized protein C21orf58	.	.	.	.	pfam15248	DUF4587	Domain of unknown function (DUF4587). This protein family is a domain of unknown function. The precise function of this protein domain remains to be elucidated. This domain family is found in eukaryotes, and is typically between 64 and 79 amino acids in length. There are two conserved sequence motifs: QNAQ and HHH. In humans, it is found in the position, chromosome 21 open reading frame 58.	GO:0006915|apoptotic process;GO:0042981|regulation of apoptotic process;	GO:0016021|integral component of membrane;GO:0031966|mitochondrial membrane;GO:0005739|mitochondrion;	.	.	.
Spatc1l	12	15	28	12	12	23	33	25	23	21	32	18	18	protein_coding	chr10:76562272-76570201:+	gi|21313252|ref|NP_083937.1|	1678	0	speriolin-like protein [Mus musculus]	gi|21313251|ref|NM_029661.1|	1331	0	Mus musculus spermatogenesis and centriole associated 1 like (Spatc1l), mRNA	Q9D9W0	301	5e-167	Speriolin-like protein	.	.	.	.	pfam15059	Speriolin_C	Speriolin C-terminus. This family represents the C-terminus of the sperm centrosome protein speriolin.	.	GO:0005813|centrosome;	.	.	.
Gm13127	5	4	0	1	1	0	3	0	0	2	2	1	0	processed_pseudogene	chr4:144587244-144588632:+	gi|31980615|ref|NP_058046.2|	2126	0	microspherule protein 1 isoform 1 [Mus musculus]	gi|350606240|ref|NG_012678.2|	1389	0	Mus musculus predicted gene 13127 (Gm13127) pseudogene on chromosome 4	Q99L90	823	0	Microspherule protein 1	.	.	.	.	pfam13325	MCRS_N	N-terminal region of micro-spherule protein. This domain is found in plants and higher eukaryotes, and is the N-terminal region of micro-spherule proteins which repress the transactivation activities of Nrf1 (p45 nuclear factor-erythroid 2 (p45 NF-E2)-related factor 1). In conjunction with DIPA the full-length protein acts as a transcription repressor. The exact function of the region is not know…	GO:0006310|DNA recombination;GO:0006281|DNA repair;GO:0043984|histone H4-K16 acetylation;GO:0043981|histone H4-K5 acetylation;GO:0043982|histone H4-K8 acetylation;GO:0006355|regulation of transcription, DNA-templated;GO:0006351|transcription, DNA-templated;	GO:0015629|actin cytoskeleton;GO:0030054|cell junction;GO:0005737|cytoplasm;GO:0030425|dendrite;GO:0000123|histone acetyltransferase complex;GO:0031011|Ino80 complex;GO:0071339|MLL1 complex;GO:0005730|nucleolus;GO:0005654|nucleoplasm;GO:0005634|nucleus;GO:0043204|perikaryon;GO:0005844|polysome;	GO:0002151|G-quadruplex RNA binding;GO:0046972|histone acetyltransferase activity (H4-K16 specific);GO:0043995|histone acetyltransferase activity (H4-K5 specific);GO:0043996|histone acetyltransferase activity (H4-K8 specific);GO:0034046|poly(G) binding;GO:0008266|poly(U) RNA binding;	K11674	MCRS1, INO80Q; microspherule protein 1
Olfr620	1166	1249	1526	1356	1107	997	1490	1353	1451	1364	987	1108	1113	protein_coding	chr7:103604895-103612534:-	gi|268607660|ref|NP_667023.2|	1624	0	olfactory receptor 620 [Mus musculus]	gi|38154138|gb|AC127296.4|	4370	0	Mus musculus BAC clone RP23-395A17 from chromosome 7, complete sequence	Q9H2C8	442	9e-145	Olfactory receptor 51V1	.	.	.	.	pfam13853	7tm_4	Olfactory receptor. The members of this family are transmembrane olfactory receptors.	GO:0007608|sensory perception of smell;GO:0007165|signal transduction;	GO:0016021|integral component of membrane;GO:0005886|plasma membrane;	GO:0004930|G-protein coupled receptor activity;GO:0004984|olfactory receptor activity;	K04257	OLFR; olfactory receptor
Gm13089	0	0	0	0	0	0	0	0	0	0	0	0	0	protein_coding	chr4:143696500-143702711:-	gi|66267235|gb|AAH94933.1|	2382	0	OTTMUSG00000010333 protein, partial [Mus musculus]	gi|755510411|ref|XR_390928.2|	1802	0	PREDICTED: Mus musculus predicted gene 13089 (Gm13089), misc_RNA	E9Q5G7	525	9e-180	Oogenesin-1	.	.	.	.	pfam09545	RE_AccI	AccI restriction endonuclease. This family includes the AccI (recognizes and cleaves GT^MKAC) restriction endonuclease.	GO:0043066|negative regulation of apoptotic process;GO:0045596|negative regulation of cell differentiation;GO:0045892|negative regulation of transcription, DNA-templated;GO:0008284|positive regulation of cell proliferation;	GO:0005737|cytoplasm;GO:0005634|nucleus;	.	.	.
BC080695	21	16	5	20	20	16	21	22	18	24	15	18	13	protein_coding	chr4:143551700-143573798:+	gi|56090469|ref|NP_001007580.1|	2558	0	pramel family member [Mus musculus]	gi|149274625|ref|NM_001007579.3|	2102	0	Mus musculus cDNA sequence BC080695 (BC080695), mRNA	O95522	384	1e-123	PRAME family member 12	.	.	.	.	pfam08379	Bact_transglu_N	Bacterial transglutaminase-like N-terminal region. This region is found towards the N-terminus of various archaeal and bacterial hypothetical proteins. Some of these are annotated as being transglutaminase-like proteins, and in fact contain a transglutaminase-like superfamily domain (pfam01841).	GO:0043066|negative regulation of apoptotic process;GO:0045596|negative regulation of cell differentiation;GO:0045892|negative regulation of transcription, DNA-templated;GO:0008284|positive regulation of cell proliferation;	.	.	.	.
Srr	90	86	93	83	78	100	113	89	111	100	98	105	82	protein_coding	chr11:74906359-74925948:-	gi|148680841|gb|EDL12788.1|	1825	0	mCG1492, isoform CRA_d, partial [Mus musculus]	gi|254028193|ref|NM_013761.4|	3699	0	Mus musculus serine racemase (Srr), transcript variant 1, mRNA	Q9QZX7	239	4e-76	Serine racemase	RSp1516	218	7e-62	COG1171	pfam00291	PALP	Pyridoxal-phosphate dependent enzyme. Members of this family are all pyridoxal-phosphate dependent enzymes. This family includes: serine dehydratase EC:4.2.1.13 P20132, threonine dehydratase EC:4.2.1.16, tryptophan synthase beta chain EC:4.2.1.20, threonine synthase EC:4.2.99.2, cysteine synthase EC:4.2.99.8 P11096, cystathionine beta-synthase EC:4.2.1.22, 1-aminocyclopropane-1-carboxylate deamin…	GO:0007568|aging;GO:0007420|brain development;GO:0070179|D-serine biosynthetic process;GO:0070178|D-serine metabolic process;GO:0006563|L-serine metabolic process;GO:0051289|protein homotetramerization;GO:0042866|pyruvate biosynthetic process;GO:0042493|response to drug;GO:0032496|response to lipopolysaccharide;GO:0043278|response to morphine;GO:0009069|serine family amino acid metabolic process;	GO:0045177|apical part of cell;GO:0005737|cytoplasm;GO:0043025|neuronal cell body;GO:0005886|plasma membrane;	GO:0005524|ATP binding;GO:0005509|calcium ion binding;GO:0008721|D-serine ammonia-lyase activity;GO:0016594|glycine binding;GO:0003941|L-serine ammonia-lyase activity;GO:0000287|magnesium ion binding;GO:0030165|PDZ domain binding;GO:0042803|protein homodimerization activity;GO:0030170|pyridoxal phosphate binding;GO:0030378|serine racemase activity;GO:0018114|threonine racemase activity;	K12235	SRR; serine racemase [EC:5.1.1.18]
Zfp524	93	107	87	76	146	94	92	98	129	88	86	106	58	protein_coding	chr7:5014415-5018488:+	gi|13384694|ref|NP_079600.1|	1488	0	zinc finger protein 524 [Mus musculus]	gi|755519982|ref|XM_011250670.1|	1154	0	PREDICTED: Mus musculus zinc finger protein 524 (Zfp524), transcript variant X2, mRNA	Q9D0B1	577	0	Zinc finger protein 524	.	.	.	.	pfam00096	zf-C2H2	Zinc finger, C2H2 type. The C2H2 zinc finger is the classical zinc finger domain. The two conserved cysteines and histidines co-ordinate a zinc ion. The following pattern describes the zinc finger. #-X-C-X(1-5)-C-X3-#-X5-#-X2-H-X(3-6)-[H/C] Where X can be any amino acid, and numbers in brackets indicate the number of residues. The positions marked # are those that are important for the stable fol…	GO:0006355|regulation of transcription, DNA-templated;GO:0006351|transcription, DNA-templated;	GO:0005634|nucleus;	GO:0003677|DNA binding;GO:0046872|metal ion binding;	.	.
Fam174a	473	500	500	620	535	517	582	564	560	581	676	464	485	protein_coding	chr1:95313623-95335284:+	gi|261278096|dbj|BAI44634.1|	657	7e-78	NAA6 protein [Mus musculus]	gi|26351316|dbj|AK084861.1|	3451	0	Mus musculus 13 days embryo lung cDNA, RIKEN full-length enriched library, clone:D430003I21 product:hypothetical protein, full insert sequence	Q9D3L0	257	3e-77	Membrane protein FAM174A	.	.	.	.	pfam06679	DUF1180	Protein of unknown function (DUF1180). This family consists of several hypothetical mammalian proteins of around 190 residues in length. The function of this family is unknown.	.	GO:0016021|integral component of membrane;	.	.	.
Olfr522	2	2	0	0	1	0	4	2	6	4	1	0	2	protein_coding	chr7:140159999-140164764:-	gi|22129013|ref|NP_667163.1|	1551	0	olfactory receptor 522 [Mus musculus]	gi|354784354|gb|JN948855.1|	4766	0	Mus musculus targeted non-conditional, lacZ-tagged mutant allele Sprn:tm1e(EUCOMM)Hmgu; transgenic	P23270	344	3e-105	Olfactory receptor 226	.	.	.	.	pfam13853	7tm_4	Olfactory receptor. The members of this family are transmembrane olfactory receptors.	GO:0007186|G-protein coupled receptor signaling pathway;GO:0007608|sensory perception of smell;	GO:0016021|integral component of membrane;GO:0005886|plasma membrane;	GO:0004930|G-protein coupled receptor activity;GO:0004984|olfactory receptor activity;	K04257	OLFR; olfactory receptor
Gm12935	0	0	0	0	0	0	0	0	0	0	0	0	0	processed_pseudogene	chr4:126521669-126522087:+	gi|453056076|pdb|4FQG|A	195	8e-17	Chain A, Crystal Structure Of The Tcerg1 Ff4-6 Tandem Repeat Domain	gi|354785737|gb|JN950238.1|	185	9e-91	Mus musculus targeted KO-first, conditional ready, lacZ-tagged mutant allele Eif2c4:tm1a(EUCOMM)Hmgu; transgenic	O14776	80.5	3e-17	Transcription elongation regulator 1	.	.	.	.	pfam15132	DUF4568	Domain of unknown function (DUF4568). This family of proteins is functionally uncharacterized. This family of proteins is found in eukaryotes.	GO:0000122|negative regulation of transcription from RNA polymerase II promoter;GO:0006366|transcription from RNA polymerase II promoter;	GO:0015629|actin cytoskeleton;GO:0005730|nucleolus;GO:0005634|nucleus;	GO:0044822|poly(A) RNA binding;GO:0001103|RNA polymerase II repressing transcription factor binding;GO:0001106|RNA polymerase II transcription corepressor activity;GO:0003713|transcription coactivator activity;	K12824	TCERG1, CA150; transcription elongation regulator 1
Olfr655	56	63	71	60	67	54	75	61	76	76	35	83	56	protein_coding	chr7:104595301-104601779:-	gi|18479844|gb|AAL60936.1|	1221	2e-160	olfactory receptor MOR38-1 [Mus musculus]	gi|54697317|gb|AC135109.5|	1921	0	Mus musculus BAC clone RP23-180O9 from 7, complete sequence	Q8NH57	242	7e-72	Putative olfactory receptor 52P1	.	.	.	.	pfam13853	7tm_4	Olfactory receptor. The members of this family are transmembrane olfactory receptors.	GO:0007165|signal transduction;	GO:0016021|integral component of membrane;GO:0005886|plasma membrane;	GO:0004930|G-protein coupled receptor activity;GO:0004984|olfactory receptor activity;	.	.
Lrrc61	0	0	0	0	0	0	0	0	0	0	0	0	0	protein_coding	chr6:48554796-48570722:+	gi|158749555|ref|NP_808404.2|	1016	6e-127	leucine-rich repeat-containing protein 61 [Mus musculus]	gi|158749554|ref|NM_177736.3|	2910	0	Mus musculus leucine rich repeat containing 61 (Lrrc61), transcript variant 1, mRNA	Q8R2R5	158	1e-45	Leucine-rich repeat-containing protein 61	SPy1361_2	52.4	3e-06	COG4886	pfam12799	LRR_4	Leucine Rich repeats (2 copies). Leucine rich repeats are short sequence motifs present in a number of proteins with diverse functions and cellular locations. These repeats are usually involved in protein-protein interactions. Each Leucine Rich Repeat is composed of a beta-alpha unit. These units form elongated non-globular structures. Leucine Rich Repeats are often flanked by cysteine rich domai…	.	GO:0016021|integral component of membrane;GO:0005886|plasma membrane;	.	.	.
Smim9	0	0	0	0	0	0	0	0	0	0	0	0	0	protein_coding	chrX:75146056-75163770:-	gi|755565551|ref|XP_011245930.1|	781	4e-103	PREDICTED: small integral membrane protein 9 isoform X1 [Mus musculus]	gi|242397438|ref|NM_001033786.2|	703	0	Mus musculus small integral membrane protein 9 (Smim9), mRNA	Q3V0X1	256	5e-87	Small integral membrane protein 9	.	.	.	.	pfam10292	7TM_GPCR_Srab	Serpentine type 7TM GPCR receptor class ab chemoreceptor. Chemoreception is mediated in Caenorhabditis elegans by members of the seven-transmembrane G-protein-coupled receptor class (7TM GPCRs) of proteins which are of the serpentine type. Srab is part of the Sra superfamily of chemoreceptors. Chemoperception is one of the central senses of soil nematodes like C. elegans which are otherwise 'blin…	.	GO:0016021|integral component of membrane;GO:0005886|plasma membrane;	.	.	.
Gm9431	793	859	1163	890	682	936	1002	888	1091	850	623	897	894	processed_pseudogene	chrX:9009027-9010077:-	gi|667242670|ref|XP_008571692.1|	501	4e-56	PREDICTED: heterogeneous nuclear ribonucleoprotein A3 isoform X2 [Galeopterus variegatus]	gi|27262697|emb|AL806531.12|	1051	0	Mouse DNA sequence from clone RP23-188K22 on chromosome X, complete sequence	P51968	60.8	6e-09	Heterogeneous nuclear ribonucleoprotein A3 homolog 1	.	.	.	.	pfam00076	RRM_1	RNA recognition motif. (a.k.a. RRM, RBD, or RNP domain). The RRM motif is probably diagnostic of an RNA binding protein. RRMs are found in a variety of RNA binding proteins, including various hnRNP proteins, proteins implicated in regulation of alternative splicing, and protein components of snRNPs. The motif also appears in a few single stranded DNA binding proteins. The RRM structure consists o…	.	GO:0030529|ribonucleoprotein complex;GO:0005634|nucleus;	GO:0000166|nucleotide binding;GO:0003723|RNA binding;	K12741	HNRNPA1_3; heterogeneous nuclear ribonucleoprotein A1/A3
Gm11584	0	0	0	0	0	0	0	0	0	0	0	0	0	processed_pseudogene	chr11:102113249-102113573:-	.	.	.	.	gi|354786914|gb|JN951415.1|	325	2e-168	Mus musculus targeted deletion, lacZ-tagged mutant allele Pyy:tm1(KOMP)Wtsi; transgenic	Q90YS3	42.7	3e-11	40S ribosomal protein S2	.	.	.	.	pfam06751	EutB	Ethanolamine ammonia lyase large subunit (EutB). This family consists of several bacterial ethanolamine ammonia lyase large subunit (EutB) proteins (EC:4.3.1.7). Ethanolamine ammonia-lyase is a bacterial enzyme that catalyses the adenosylcobalamin-dependent conversion of certain vicinal amino alcohols to oxo compounds and ammonia. The enzyme is a heterodimer composed of subunits of Mr approximate…	GO:0006412|translation;	GO:0015935|small ribosomal subunit;	GO:0003723|RNA binding;GO:0003735|structural constituent of ribosome;	.	.
Gm15593	0	0	0	0	0	1	0	0	0	0	0	0	0	processed_pseudogene	chr6:18144734-18145741:+	gi|55153885|gb|AAH85315.1|	996	5e-153	Glyceraldehyde-3-phosphate dehydrogenase [Mus musculus]	gi|576583913|ref|NG_007713.5|	1008	0	Mus musculus predicted gene 15593 (Gm15593) pseudogene on chromosome 6	P16858	182	3e-154	Glyceraldehyde-3-phosphate dehydrogenase	SPBC354.12	290	2e-113	COG0057	pfam00044	Gp_dh_N	Glyceraldehyde 3-phosphate dehydrogenase, NAD binding domain. GAPDH is a tetrameric NAD-binding enzyme involved in glycolysis and glyconeogenesis. N-terminal domain is a Rossmann NAD(P) binding fold.	GO:0071346|cellular response to interferon-gamma;GO:0006006|glucose metabolic process;GO:0006096|glycolytic process;GO:0000226|microtubule cytoskeleton organization;GO:0007275|multicellular organismal development;GO:0017148|negative regulation of translation;GO:0051402|neuron apoptotic process;GO:0035606|peptidyl-cysteine S-trans-nitrosylation;GO:0050821|protein stabilization;	GO:0005737|cytoplasm;GO:0005829|cytosol;GO:0070062|extracellular exosome;GO:0031012|extracellular matrix;GO:0097452|GAIT complex;GO:0043231|intracellular membrane-bounded organelle;GO:0030529|ribonucleoprotein complex;GO:0005811|lipid particle;GO:0016020|membrane;GO:0015630|microtubule cytoskeleton;GO:0005739|mitochondrion;GO:0043209|myelin sheath;GO:0031965|nuclear membrane;GO:0005634|nucleus;GO…	GO:0019899|enzyme binding;GO:0004365|glyceraldehyde-3-phosphate dehydrogenase (NAD+) (phosphorylating) activity;GO:0042802|identical protein binding;GO:0008017|microtubule binding;GO:0051287|NAD binding;GO:0050661|NADP binding;GO:0035605|peptidyl-cysteine S-nitrosylase activity;	K00134	GAPDH, gapA; glyceraldehyde 3-phosphate dehydrogenase [EC:1.2.1.12]
Gm5398	679	694	707	776	633	630	689	799	779	810	835	640	730	processed_pseudogene	chrX:77289832-77290815:-	gi|166235890|ref|NP_031827.2|	1081	5e-144	pro-cathepsin H isoform 1 preproprotein [Mus musculus]	gi|915411347|ref|NG_007377.3|	984	0	Mus musculus predicted gene 5398 (Gm5398) pseudogene on chromosome X	P49935	421	2e-145	Pro-cathepsin H	.	.	.	.	pfam00112	Peptidase_C1	Papain family cysteine protease.	GO:0010815|bradykinin catabolic process;GO:0097067|cellular response to thyroid hormone stimulus;GO:0060448|dichotomous subdivision of terminal units involved in lung branching;GO:0070371|ERK1 and ERK2 cascade;GO:0002764|immune response-regulating signaling pathway;GO:0033619|membrane protein proteolysis;GO:0001656|metanephros development;GO:0043066|negative regulation of apoptotic process;GO:001…	GO:0097208|alveolar lamellar body;GO:0005829|cytosol;GO:0070062|extracellular exosome;GO:0005615|extracellular space;GO:0005764|lysosome;	GO:0004177|aminopeptidase activity;GO:0008656|cysteine-type endopeptidase activator activity involved in apoptotic process;GO:0004197|cysteine-type endopeptidase activity;GO:0008234|cysteine-type peptidase activity;GO:0004175|endopeptidase activity;GO:0030108|HLA-A specific activating MHC class I receptor activity;GO:0016505|peptidase activator activity involved in apoptotic process;GO:0008233|pe…	K01366	CTSH; cathepsin H [EC:3.4.22.16]
Gm14070	0	0	0	0	0	0	2	0	0	0	0	0	0	processed_pseudogene	chr2:139863297-139863724:+	gi|148681045|gb|EDL12992.1|	221	5e-20	mCG14107, partial [Mus musculus]	gi|23304116|emb|AL844881.5|	428	0	Mouse DNA sequence from clone RP23-244B19 on chromosome 2, complete sequence	Q8HXB8	50.8	4e-22	60S ribosomal protein L29	.	.	.	.	pfam01779	Ribosomal_L29e	Ribosomal L29e protein family.	GO:0006412|translation;	GO:0005840|ribosome;	GO:0003735|structural constituent of ribosome;	.	.
Gm12062	117	129	132	121	106	115	132	115	125	142	126	153	128	processed_pseudogene	chr11:23928596-23928854:-	gi|585153467|ref|XP_006729104.1|	134	3e-10	PREDICTED: 40S ribosomal protein S12-like [Leptonychotes weddellii]	gi|22204313|emb|AL662810.16|	259	7e-132	Mouse DNA sequence from clone RP23-42P24 on chromosome 11, complete sequence	P46405	30.8	2e-11	40S ribosomal protein S12	.	.	.	.	pfam01248	Ribosomal_L7Ae	Ribosomal protein L7Ae/L30e/S12e/Gadd45 family. This family includes: Ribosomal L7A from metazoa, Ribosomal L8-A and L8-B from fungi, 30S ribosomal protein HS6 from archaebacteria, 40S ribosomal protein S12 from eukaryotes, Ribosomal protein L30 from eukaryotes and archaebacteria. Gadd45 and MyD118.	GO:0006412|translation;	GO:0022627|cytosolic small ribosomal subunit;GO:0016020|membrane;	GO:0044822|poly(A) RNA binding;GO:0003735|structural constituent of ribosome;	K02951	RP-S12e, RPS12; small subunit ribosomal protein S12e
Gm13811	1147	1059	1344	1021	895	1233	1358	1128	1237	1291	879	1330	875	processed_pseudogene	chr2:100336203-100336458:+	gi|21040388|gb|AAH30575.1|	110	5e-14	Similar to RIKEN cDNA 2510008H07 gene, partial [Homo sapiens]	gi|295390696|ref|NG_017632.1|	256	3e-130	Mus musculus predicted gene 13811 (Gm13811) pseudogene on chromosome 2	P61314	47	6e-15	60S ribosomal protein L15	SPAC1783.08c	40	3e-08	COG1632	pfam00827	Ribosomal_L15e	Ribosomal L15.	GO:0002181|cytoplasmic translation;GO:0045471|response to ethanol;	GO:0031672|A band;GO:0022625|cytosolic large ribosomal subunit;GO:0016020|membrane;	GO:0003735|structural constituent of ribosome;	K02877	RP-L15e, RPL15; large subunit ribosomal protein L15e
Gm12792	79	66	93	69	59	69	81	63	79	76	75	73	70	processed_pseudogene	chr4:101895964-101896982:-	gi|148706743|gb|EDL38690.1|	763	8e-114	mitogen activated protein kinase kinase 3, isoform CRA_b, partial [Mus musculus]	gi|354798393|gb|JN962894.1|	1019	0	Mus musculus targeted non-conditional, lacZ-tagged mutant allele C130073F10Rik:tm2e(KOMP)Wtsi tm1e(KOMP)Wtsi; transgenic	O09110	343	1e-114	Dual specificity mitogen-activated protein kinase kinase 3	.	.	.	.	pfam00069	Pkinase	Protein kinase domain.	GO:0000187|activation of MAPK activity;GO:0060048|cardiac muscle contraction;GO:0006954|inflammatory response;GO:0000165|MAPK cascade;GO:0045860|positive regulation of protein kinase activity;GO:0045893|positive regulation of transcription, DNA-templated;GO:0042035|regulation of cytokine biosynthetic process;	GO:0005737|cytoplasm;GO:0016020|membrane;	GO:0005524|ATP binding;GO:0004708|MAP kinase kinase activity;GO:0019901|protein kinase binding;GO:0004713|protein tyrosine kinase activity;GO:0004702|receptor signaling protein serine/threonine kinase activity;	K04432	MAP2K3, MKK3; mitogen-activated protein kinase kinase 3 [EC:2.7.12.2]
Gm2756	444	462	544	437	432	472	535	432	506	510	419	451	574	processed_pseudogene	chr3:59783289-59783688:-	gi|124487011|ref|NP_001074695.1|	495	2e-61	uncharacterized protein C1orf53 homolog [Mus musculus]	gi|74356137|gb|AC165412.3|	400	0	Mus musculus chromosome 3, clone RP24-161M18, complete sequence	Q5VUE5	144	1e-42	Uncharacterized protein C1orf53	.	.	.	.	pfam15171	Spexin	Neuropeptide secretory protein family, NPQ, spexin. Spexin, alternatively named NPQ, is a peptide hormone and is derived from a pro-hormone. This family of proteins has a role in inducing stomach wall contraction and is expressed in the submucosal layer of the mouse oesophagus and stomach. Spexin, like most peptide hormones, is a ligand for G-protein coupled receptors. Spexin is also thought to h…	GO:0007156|homophilic cell adhesion via plasma membrane adhesion molecules;	GO:0016021|integral component of membrane;GO:0005886|plasma membrane;	GO:0005509|calcium ion binding;	.	.
Crtap	1	0	0	0	0	0	0	1	0	1	0	0	3	protein_coding	chr9:114375134-114390675:-	gi|225543173|ref|NP_064306.2|	1870	0	cartilage-associated protein precursor [Mus musculus]	gi|225543172|ref|NM_019922.2|	1674	0	Mus musculus cartilage associated protein (Crtap), mRNA	Q9CYD3	52.8	5e-07	Cartilage-associated protein	.	.	.	.	pfam13525	YfiO	Outer membrane lipoprotein. This outer membrane lipoprotein carries a TPR-like region towards its N-terminal. YfiO in E.coli is one of three outer membrane lipoproteins that form a multicomponent YaeT complex in the outer membrane of Gram-negative bacteria that is involved in the targeting and folding of beta-barrel outer membrane proteins. YfiO is the only essential lipoprotein component of the …	GO:0061077|chaperone-mediated protein folding;GO:1901874|negative regulation of post-translational protein modification;GO:0018400|peptidyl-proline hydroxylation to 3-hydroxy-L-proline;GO:0050821|protein stabilization;GO:0007283|spermatogenesis;	GO:0005783|endoplasmic reticulum;GO:0005615|extracellular space;GO:0032991|macromolecular complex;GO:0005578|proteinaceous extracellular matrix;	GO:0032403|protein complex binding;	K19606	CRTAP; cartilage-associated protein
Stt3b	2291	2251	2492	2448	2182	2441	2447	2357	2673	2770	2435	2422	2438	protein_coding	chr9:115242581-115310421:-	gi|61651673|ref|NP_077184.2|	4086	0	dolichyl-diphosphooligosaccharide--protein glycosyltransferase subunit STT3B [Mus musculus]	gi|61651672|ref|NM_024222.2|	4221	0	Mus musculus STT3, subunit of the oligosaccharyltransferase complex, homolog B (S. cerevisiae) (Stt3b), mRNA	Q3TDQ1	1577	0	Dolichyl-diphosphooligosaccharide--protein glycosyltransferase subunit STT3B	SPBC1271.02	785	0	COG1287	pfam02516	STT3	Oligosaccharyl transferase STT3 subunit. This family consists of the oligosaccharyl transferase STT3 subunit and related proteins. The STT3 subunit is part of the oligosaccharyl transferase (OTase) complex of proteins and is required for its activity. In eukaryotes, OTase transfers a lipid-linked core-oligosaccharide to selected asparagine residues in the ER. In the archaea STT3 occurs alone, rat…	GO:0043686|co-translational protein modification;GO:0030433|ER-associated ubiquitin-dependent protein catabolic process;GO:0006516|glycoprotein catabolic process;GO:0043687|post-translational protein modification;GO:0018279|protein N-linked glycosylation via asparagine;GO:0006986|response to unfolded protein;	GO:0005783|endoplasmic reticulum;GO:0016021|integral component of membrane;GO:0016020|membrane;GO:0008250|oligosaccharyltransferase complex;	GO:0004579|dolichyl-diphosphooligosaccharide-protein glycotransferase activity;	K07151	STT3; dolichyl-diphosphooligosaccharide--protein glycosyltransferase [EC:2.4.99.18]
Cmtm7	5	3	12	13	17	7	3	4	11	5	6	8	11	protein_coding	chr9:114756836-114781856:-	gi|74198935|dbj|BAE30687.1|	1107	1e-148	unnamed protein product [Mus musculus]	gi|26087638|dbj|AK040123.1|	2183	0	Mus musculus 0 day neonate thymus cDNA, RIKEN full-length enriched library, clone:A430066G09 product:LNV homolog [Mus musculus], full insert sequence	Q9ESD6	213	5e-63	CKLF-like MARVEL transmembrane domain-containing protein 7	.	.	.	.	pfam01284	MARVEL	Membrane-associating domain. MARVEL domain-containing proteins are often found in lipid-associating proteins - such as Occludin and MAL family proteins. It may be part of the machinery of membrane apposition events, such as transport vesicle biogenesis.	GO:0002337|B-1a B cell differentiation;GO:0006935|chemotaxis;	GO:0005615|extracellular space;GO:0016021|integral component of membrane;GO:0016020|membrane;	.	.	.
Dync1li1	34	45	47	68	55	40	35	41	45	48	17	27	46	protein_coding	chr9:114688790-114724302:+	gi|22122795|ref|NP_666341.1|	2317	0	cytoplasmic dynein 1 light intermediate chain 1 [Mus musculus]	gi|74198262|dbj|AK159702.1|	2592	0	Mus musculus osteoclast-like cell cDNA, RIKEN full-length enriched library, clone:I420028I21 product:dynein, cytoplasmic, light intermediate chain 1, full insert sequence	Q8R1Q8	897	0	Cytoplasmic dynein 1 light intermediate chain 1	.	.	.	.	pfam05783	DLIC	Dynein light intermediate chain (DLIC). This family consists of several eukaryotic dynein light intermediate chain proteins. The light intermediate chains (LICs) of cytoplasmic dynein consist of multiple isoforms, which undergo post-translational modification to produce a large number of species. DLIC1 is known to be involved in assembly, organisation, and function of centrosomes and mitotic spin…	GO:0051301|cell division;GO:0007018|microtubule-based movement;GO:0007067|mitotic nuclear division;GO:0090267|positive regulation of mitotic cell cycle spindle assembly checkpoint;GO:0006810|transport;	GO:0005813|centrosome;GO:0000777|condensed chromosome kinetochore;GO:0005737|cytoplasm;GO:0005868|cytoplasmic dynein complex;GO:0000776|kinetochore;GO:0016020|membrane;GO:0005874|microtubule;GO:0005654|nucleoplasm;GO:0005886|plasma membrane;GO:0000922|spindle pole;	GO:0005524|ATP binding;GO:0045504|dynein heavy chain binding;GO:0019003|GDP binding;GO:0003777|microtubule motor activity;GO:0044822|poly(A) RNA binding;	K10416	DYNC1LI, DNCLI; dynein light intermediate chain 1, cytosolic
Cmtm6	0	0	0	0	0	0	0	0	0	0	0	0	0	protein_coding	chr9:114731116-114749344:+	gi|148677351|gb|EDL09298.1|	930	4e-114	CKLF-like MARVEL transmembrane domain containing 6, partial [Mus musculus]	gi|74220449|dbj|AK152723.1|	3353	0	Mus musculus bone marrow macrophage cDNA, RIKEN full-length enriched library, clone:I830083D09 product:chemokine-like factor super family 6, full insert sequence	Q9CZ69	329	2e-103	CKLF-like MARVEL transmembrane domain-containing protein 6	.	.	.	.	pfam01284	MARVEL	Membrane-associating domain. MARVEL domain-containing proteins are often found in lipid-associating proteins - such as Occludin and MAL family proteins. It may be part of the machinery of membrane apposition events, such as transport vesicle biogenesis.	GO:0006935|chemotaxis;	GO:0070062|extracellular exosome;GO:0005615|extracellular space;GO:0016021|integral component of membrane;GO:0016020|membrane;	.	.	.
Rnf113a1	0	0	0	0	0	0	0	1	1	0	0	1	0	protein_coding	chrX:37191245-37192467:+	gi|23943840|ref|NP_705723.1|	1645	0	RING finger protein 113A [Mus musculus]	gi|924182329|ref|NM_153503.2|	1223	0	Mus musculus ring finger protein 113A1 (Rnf113a1), mRNA	O15541	549	0	RING finger protein 113A	YLR323c	143	2e-38	COG5152	pfam13923	zf-C3HC4_2	Zinc finger, C3HC4 type (RING finger).	GO:0045292|mRNA cis splicing, via spliceosome;GO:0034247|snoRNA splicing;	GO:0005684|U2-type spliceosomal complex;	GO:0008270|zinc ion binding;	K13127	RNF113A, CWC24; RING finger protein 113A
Slc38a7	0	0	0	0	0	0	0	0	0	0	0	0	0	protein_coding	chr8:95835920-95853539:-	gi|27370116|ref|NP_766346.1|	2229	0	putative sodium-coupled neutral amino acid transporter 7 [Mus musculus]	gi|755526639|ref|XM_006530876.2|	3315	0	PREDICTED: Mus musculus solute carrier family 38, member 7 (Slc38a7), transcript variant X1, mRNA	Q6JWR2	84	3e-17	Putative sodium-coupled neutral amino acid transporter 7	YER119c	106	2e-23	COG0814	pfam01490	Aa_trans	Transmembrane amino acid transporter protein. This transmembrane region is found in many amino acid transporters including UNC-47 and MTR. UNC-47 encodes a vesicular amino butyric acid (GABA) transporter, (VGAT). UNC-47 is predicted to have 10 transmembrane domains. MTR is a N system amino acid transporter system protein involved in methyltryptophan resistance. Other members of this family includ…	GO:0006814|sodium ion transport;	GO:0030424|axon;GO:0016021|integral component of membrane;GO:0043025|neuronal cell body;	GO:0015180|L-alanine transmembrane transporter activity;GO:0015179|L-amino acid transmembrane transporter activity;GO:0015182|L-asparagine transmembrane transporter activity;GO:0015183|L-aspartate transmembrane transporter activity;GO:0005313|L-glutamate transmembrane transporter activity;GO:0015186|L-glutamine transmembrane transporter activity;GO:0005290|L-histidine transmembrane transporter ac…	K14994	SLC38A7_8; solute carrier family 38 (sodium-coupled neutral amino acid transporter), member 7/8
Cdc42ep3	0	3	1	0	1	2	6	3	3	4	2	2	2	protein_coding	chr17:79334025-79355091:-	gi|13386006|ref|NP_080790.1|	972	6e-124	cdc42 effector protein 3 [Mus musculus]	gi|12859654|dbj|AK019447.1|	1966	0	Mus musculus 14, 17 days embryo head cDNA, RIKEN full-length enriched library, clone:3200002K11 product:CRIB-CONTAINING BORG2 PROTEIN homolog [Homo sapiens], full insert sequence	Q9CQC5	379	2e-125	Cdc42 effector protein 3	.	.	.	.	pfam14957	BORG_CEP	Cdc42 effector. The Cdc42 effector (CEP) or binder of Rho GTPases (BORG) proteins are involved in the organisation of the actin cytoskeleton. They may function as negative regulators of Rho GTPase signaling.	GO:0030838|positive regulation of actin filament polymerization;GO:0031274|positive regulation of pseudopodium assembly;GO:0008360|regulation of cell shape;GO:0007266|Rho protein signal transduction;	GO:0015629|actin cytoskeleton;GO:0005737|cytoplasm;GO:0012505|endomembrane system;GO:0005886|plasma membrane;	GO:0017049|GTP-Rho binding;GO:0005096|GTPase activator activity;	.	.
Olfr710	10	3	2	1	0	8	3	4	4	5	5	1	4	protein_coding	chr7:106943911-106948312:-	gi|22128641|ref|NP_666812.1|	1529	0	olfactory receptor 710 [Mus musculus]	gi|22128640|ref|NM_146601.1|	1156	0	Mus musculus olfactory receptor 710 (Olfr710), mRNA	Q8NGH3	426	5e-146	Olfactory receptor 2D3	.	.	.	.	pfam00001	7tm_1	7 transmembrane receptor (rhodopsin family). This family contains, amongst other G-protein-coupled receptors (GCPRs), members of the opsin family, which have been considered to be typical members of the rhodopsin superfamily. They share several motifs, mainly the seven transmembrane helices, GCPRs of the rhodopsin superfamily. All opsins bind a chromophore, such as 11-cis-retinal. The function of…	GO:0007186|G-protein coupled receptor signaling pathway;GO:0007608|sensory perception of smell;	GO:0016021|integral component of membrane;GO:0005886|plasma membrane;	GO:0004930|G-protein coupled receptor activity;GO:0004984|olfactory receptor activity;	K04257	OLFR; olfactory receptor
BC049730	0	0	0	0	0	0	0	0	0	0	0	0	0	protein_coding	chr7:24709242-24714535:+	gi|59933292|ref|NP_954601.1|	1282	7e-175	uncharacterized protein LOC232972 precursor [Mus musculus]	gi|59933291|ref|NM_199150.1|	1172	0	Mus musculus cDNA sequence BC049730 (BC049730), mRNA	Q8N6Q3	73.9	2e-14	CD177 antigen	.	.	.	.	pfam00021	UPAR_LY6	u-PAR/Ly-6 domain. This extracellular disulphide bond rich domain is related to pfam00087.	.	GO:0031225|anchored component of membrane;GO:0070062|extracellular exosome;GO:0005886|plasma membrane;	.	K06552	CD177, PRV1; CD177 antigen
Frrs1l	0	1	3	0	0	0	0	0	1	0	0	1	4	protein_coding	chr4:56957173-56990391:-	gi|126522466|gb|AAI32346.1|	1333	6e-164	6430704M03Rik protein, partial [Mus musculus]	gi|354794215|gb|JN958716.1|	5989	0	Mus musculus targeted KO-first, conditional ready, lacZ-tagged mutant allele 6430704M03Rik:tm1a(EUCOMM)Hmgu; transgenic	B1AXV0	389	1e-123	DOMON domain-containing protein FRRS1L	.	.	.	.	pfam03351	DOMON	DOMON domain. The DOMON (named after dopamine beta-monooxygenase N-terminal) domain is 110-125 residues long. It is predicted to form an all beta fold with up to 11 strands and is secreted to the extracellular compartment. The beta-strand folding produces a hydrophobic pocket which appears to bind soluble haem. This is consistent with the predominant architectures where the protein is associated …	.	GO:0030054|cell junction;GO:0016021|integral component of membrane;GO:0005886|plasma membrane;GO:0045202|synapse;	.	.	.
Gal3st2	421	428	592	472	399	533	600	485	520	522	378	467	556	protein_coding	chr1:93861306-93876494:+	gi|224922779|ref|NP_955398.3|	1879	0	galactose-3-O-sulfotransferase 2 [Mus musculus]	gi|224922778|ref|NM_199366.4|	2844	0	Mus musculus galactose-3-O-sulfotransferase 2 (Gal3st2), mRNA	Q6XQH0	167	4e-49	Galactose-3-O-sulfotransferase 2	.	.	.	.	pfam06990	Gal-3-0_sulfotr	Galactose-3-O-sulfotransferase. This family consists of several mammalian galactose-3-O-sulfotransferase proteins. Gal-3-O-sulfotransferase is thought to play a critical role in 3'-sulfation of N-acetyllactosamine in both O- and N-glycans.	GO:0009247|glycolipid biosynthetic process;GO:0009101|glycoprotein biosynthetic process;GO:0051923|sulfation;	GO:0032580|Golgi cisterna membrane;GO:0016021|integral component of membrane;GO:0016020|membrane;	GO:0050694|galactose 3-O-sulfotransferase activity;GO:0001733|galactosylceramide sulfotransferase activity;GO:0008146|sulfotransferase activity;	K09675	GAL3ST2; galactose-3-O-sulfotransferase 2 [EC:2.8.2.-]
Gm25361	36	51	44	67	50	47	45	35	51	57	34	35	27	miRNA	chr10:128402758-128402833:+	.	.	.	.	.	.	.	.	.	.	.	.	.	.	.	.	pfam10934	DUF2634	Protein of unknown function (DUF2634). Some members in this family of proteins are annotated as phage related, xkdS however currently there is no known function.	.	.	.	.	.
Gm25360	388	471	479	462	507	399	494	401	466	536	452	386	574	snRNA	chr1:72226240-72226430:+	gi|24940209|emb|CAA24954.2|	148	1e-10	unnamed protein product [Xenopus laevis]	gi|83583031|gb|AC120136.9|	191	3e-94	Mus musculus chromosome 1, clone RP23-277E3, complete sequence	.	.	.	.	.	.	.	.	pfam15252	DUF4589	Domain of unknown function (DUF4589). This protein family is a domain of unknown function. The precise function of the protein domain remains to be elucidated. This family of proteins is found in eukaryotes and are typically between 215 and 293 amino acids in length. The protein contains two conserved sequence motifs: SSS and KST.	.	.	.	.	.
Gm45063	0	0	0	0	0	0	0	0	0	0	0	0	0	processed_pseudogene	chr6:132462502-132462973:-	gi|26347253|dbj|BAC37275.1|	261	6e-37	unnamed protein product [Mus musculus]	gi|295391123|ref|NG_020732.1|	472	0	Mus musculus predicted gene, 18326 (Gm18326) pseudogene on chromosome 6	P30285	105	3e-38	Cyclin-dependent kinase 4	.	.	.	.	pfam00069	Pkinase	Protein kinase domain.	GO:0060612|adipose tissue development;GO:0031100|organ regeneration;GO:0051301|cell division;GO:0032869|cellular response to insulin stimulus;GO:0071353|cellular response to interleukin-4;GO:1904637|cellular response to ionomycin;GO:0071222|cellular response to lipopolysaccharide;GO:1904628|cellular response to phorbol 13-acetate 12-myristate;GO:0007623|circadian rhythm;GO:0000082|G1/S transition…	GO:0000785|chromatin;GO:0097129|cyclin D2-CDK4 complex;GO:0000307|cyclin-dependent protein kinase holoenzyme complex;GO:0005737|cytoplasm;GO:0005829|cytosol;GO:0031965|nuclear membrane;GO:0005730|nucleolus;GO:0005654|nucleoplasm;GO:0005634|nucleus;GO:0048471|perinuclear region of cytoplasm;GO:0043234|protein complex;GO:0005667|transcription factor complex;	GO:0005524|ATP binding;GO:0030332|cyclin binding;GO:0004693|cyclin-dependent protein serine/threonine kinase activity;GO:0016301|kinase activity;GO:0004672|protein kinase activity;GO:0004674|protein serine/threonine kinase activity;	K02089	CDK4; cyclin-dependent kinase 4 [EC:2.7.11.22]
Rbmy	4	0	0	0	0	0	0	0	0	0	0	0	0	protein_coding	chrY:2830680-2841854:+	gi|261824019|ref|NP_035383.2|	1916	0	RNA-binding motif protein, Y chromosome, family 1 member A1 [Mus musculus]	gi|261824018|ref|NM_011253.2|	1708	0	Mus musculus RNA binding motif protein, Y chromosome (Rbmy), transcript variant 1, mRNA	O35698	742	0	RNA-binding motif protein, Y chromosome, family 1 member A1	.	.	.	.	pfam00076	RRM_1	RNA recognition motif. (a.k.a. RRM, RBD, or RNP domain). The RRM motif is probably diagnostic of an RNA binding protein. RRMs are found in a variety of RNA binding proteins, including various hnRNP proteins, proteins implicated in regulation of alternative splicing, and protein components of snRNPs. The motif also appears in a few single stranded DNA binding proteins. The RRM structure consists o…	GO:0002244|hematopoietic progenitor cell differentiation;GO:0006397|mRNA processing;GO:0008380|RNA splicing;	GO:0005634|nucleus;	GO:0000166|nucleotide binding;GO:0003723|RNA binding;	.	.
Gm26937	0	0	0	0	0	0	0	0	0	0	0	0	0	processed_pseudogene	chr16:74961240-74962247:+	gi|55153885|gb|AAH85315.1|	929	2e-127	Glyceraldehyde-3-phosphate dehydrogenase [Mus musculus]	gi|52077970|gb|AC122538.4|	1008	0	Mus musculus BAC clone RP24-548J11 from 16, complete sequence	P16858	121	1e-128	Glyceraldehyde-3-phosphate dehydrogenase	SPBC354.12	270	2e-91	COG0057	pfam02800	Gp_dh_C	Glyceraldehyde 3-phosphate dehydrogenase, C-terminal domain. GAPDH is a tetrameric NAD-binding enzyme involved in glycolysis and glyconeogenesis. C-terminal domain is a mixed alpha/antiparallel beta fold.	GO:0071346|cellular response to interferon-gamma;GO:0006006|glucose metabolic process;GO:0006096|glycolytic process;GO:0000226|microtubule cytoskeleton organization;GO:0007275|multicellular organismal development;GO:0017148|negative regulation of translation;GO:0051402|neuron apoptotic process;GO:0035606|peptidyl-cysteine S-trans-nitrosylation;GO:0050821|protein stabilization;	GO:0005737|cytoplasm;GO:0005829|cytosol;GO:0070062|extracellular exosome;GO:0031012|extracellular matrix;GO:0097452|GAIT complex;GO:0043231|intracellular membrane-bounded organelle;GO:0030529|ribonucleoprotein complex;GO:0005811|lipid particle;GO:0016020|membrane;GO:0015630|microtubule cytoskeleton;GO:0005739|mitochondrion;GO:0043209|myelin sheath;GO:0031965|nuclear membrane;GO:0005634|nucleus;GO…	GO:0019899|enzyme binding;GO:0004365|glyceraldehyde-3-phosphate dehydrogenase (NAD+) (phosphorylating) activity;GO:0042802|identical protein binding;GO:0008017|microtubule binding;GO:0051287|NAD binding;GO:0050661|NADP binding;GO:0035605|peptidyl-cysteine S-nitrosylase activity;	K00134	GAPDH, gapA; glyceraldehyde 3-phosphate dehydrogenase [EC:1.2.1.12]
Gm7507	22	29	29	28	8	16	28	31	25	36	19	25	19	processed_pseudogene	chr6:84812240-84813247:+	gi|74194852|dbj|BAE26016.1|	1616	0	unnamed protein product [Mus musculus]	gi|576583751|ref|NG_007705.4|	1008	0	Mus musculus predicted gene 7507 (Gm7507) pseudogene on chromosome 6	P16858	625	0	Glyceraldehyde-3-phosphate dehydrogenase	SPBC354.12	461	7e-162	COG0057	pfam02800	Gp_dh_C	Glyceraldehyde 3-phosphate dehydrogenase, C-terminal domain. GAPDH is a tetrameric NAD-binding enzyme involved in glycolysis and glyconeogenesis. C-terminal domain is a mixed alpha/antiparallel beta fold.	GO:0071346|cellular response to interferon-gamma;GO:0006006|glucose metabolic process;GO:0006096|glycolytic process;GO:0000226|microtubule cytoskeleton organization;GO:0007275|multicellular organismal development;GO:0017148|negative regulation of translation;GO:0051402|neuron apoptotic process;GO:0035606|peptidyl-cysteine S-trans-nitrosylation;GO:0050821|protein stabilization;	GO:0005737|cytoplasm;GO:0005829|cytosol;GO:0070062|extracellular exosome;GO:0031012|extracellular matrix;GO:0097452|GAIT complex;GO:0043231|intracellular membrane-bounded organelle;GO:0030529|ribonucleoprotein complex;GO:0005811|lipid particle;GO:0016020|membrane;GO:0015630|microtubule cytoskeleton;GO:0005739|mitochondrion;GO:0043209|myelin sheath;GO:0031965|nuclear membrane;GO:0005634|nucleus;GO…	GO:0019899|enzyme binding;GO:0004365|glyceraldehyde-3-phosphate dehydrogenase (NAD+) (phosphorylating) activity;GO:0042802|identical protein binding;GO:0008017|microtubule binding;GO:0051287|NAD binding;GO:0050661|NADP binding;GO:0035605|peptidyl-cysteine S-nitrosylase activity;	K00134	GAPDH, gapA; glyceraldehyde 3-phosphate dehydrogenase [EC:1.2.1.12]
Gm26935	36	50	39	43	54	48	40	42	51	61	58	47	47	antisense_RNA	chr7:30737653-30748437:+	.	.	.	.	gi|644989132|tpe|HG980067.1|	519	0	TPA: Mus musculus long non-coding RNA OTTMUST00000113139.1 (RP23-72M20.6 gene), antisense	.	.	.	.	.	.	.	.	pfam06293	Kdo	Lipopolysaccharide kinase (Kdo/WaaP) family. These lipopolysaccharide kinases are related to protein kinases pfam00069. This family includes waaP (rfaP) gene product is required for the addition of phosphate to O-4 of the first heptose residue of the lipopolysaccharide (LPS) inner core region. It has previously been shown that WaaP is necessary for resistance to hydrophobic and polycationic antim…	.	.	.	.	.
Pgap3	0	0	0	2	0	0	1	0	0	0	0	0	0	protein_coding	chr11:98388677-98400490:-	gi|114326508|ref|NP_001028709.2|	1452	0	post-GPI attachment to proteins factor 3 precursor [Mus musculus]	gi|114326507|ref|NM_001033537.2|	2419	0	Mus musculus post-GPI attachment to proteins 3 (Pgap3), mRNA	A2A559	314	2e-104	Post-GPI attachment to proteins factor 3	SPAC823.07	164	7e-44	COG5237	pfam04080	Per1	Per1-like. PER1 is required for GPI-phospholipase A2 activity and is involved in lipid remodelling of GPI-anchored proteins.	GO:0006506|GPI anchor biosynthetic process;GO:0006505|GPI anchor metabolic process;	GO:0000139|Golgi membrane;GO:0016021|integral component of membrane;GO:0031227|intrinsic component of endoplasmic reticulum membrane;	GO:0016788|hydrolase activity, acting on ester bonds;	.	.
1700029N11Rik	282	341	324	339	254	292	362	308	296	352	328	360	279	lincRNA	chr13:44439712-44469030:+	gi|148709060|gb|EDL41006.1|	529	5e-66	mCG20833, partial [Mus musculus]	gi|644990742|tpe|HG981567.1|	574	0	TPA: Mus musculus long non-coding RNA OTTMUST00000118736.1 (RP23-416A5.2 gene), lincRNA	.	.	.	.	.	.	.	.	pfam14648	FAM91_C	FAM91 C-terminus.	.	.	.	.	.
Fbxo8	0	0	0	0	0	0	0	0	0	1	0	0	0	protein_coding	chr8:56551090-56593939:+	gi|6164735|gb|AAF04517.1|AF174596_1	1664	0	F-box protein Fbx8 [Homo sapiens]	gi|141802784|ref|NM_015791.3|	3527	0	Mus musculus F-box protein 8 (Fbxo8), mRNA	Q9QZN3	216	2e-68	F-box only protein 8	SPAC30.01c	60.8	9e-09	COG5307	pfam01369	Sec7	Sec7 domain. The Sec7 domain is a guanine-nucleotide-exchange-factor (GEF) for the pfam00025 family.	GO:0032012|regulation of ARF protein signal transduction;GO:0006511|ubiquitin-dependent protein catabolic process;	GO:0000151|ubiquitin ligase complex;	GO:0005086|ARF guanyl-nucleotide exchange factor activity;	K10294	FBXO8; F-box protein 8
Asb10	0	0	0	0	0	0	0	0	0	0	0	0	0	protein_coding	chr5:24532697-24540978:-	gi|17978258|ref|NP_536692.1|	2316	0	ankyrin repeat and SOCS box protein 10 isoform 1 [Mus musculus]	gi|882939065|ref|NM_080444.5|	2327	0	Mus musculus ankyrin repeat and SOCS box-containing 10 (Asb10), transcript variant 1, mRNA	Q91ZT7	896	0	Ankyrin repeat and SOCS box protein 10	all2748	111	3e-25	COG0666	pfam12796	Ank_2	Ankyrin repeats (3 copies).	GO:0035556|intracellular signal transduction;	GO:0005737|cytoplasm;GO:0005634|nucleus;GO:0000151|ubiquitin ligase complex;	GO:0031625|ubiquitin protein ligase binding;GO:0004842|ubiquitin-protein transferase activity;	K10332	ASB10; ankyrin repeat and SOCS box protein 10
Prkab2	0	0	0	0	0	0	0	0	0	0	0	0	0	protein_coding	chr3:97658193-97673812:+	gi|72384347|ref|NP_892042.2|	1290	3e-161	5'-AMP-activated protein kinase subunit beta-2 [Mus musculus]	gi|755503166|ref|XM_011239982.1|	4850	0	PREDICTED: Mus musculus protein kinase, AMP-activated, beta 2 non-catalytic subunit (Prkab2), transcript variant X1, mRNA	O43741	73.6	1e-12	5'-AMP-activated protein kinase subunit beta-2	.	.	.	.	pfam04739	AMPKBI	5'-AMP-activated protein kinase beta subunit, interation domain. This region is found in the beta subunit of the 5'-AMP-activated protein kinase complex, and its yeast homologues Sip1, Sip2 and Gal83, which are found in the SNF1 kinase complex. This region is sufficient for interaction of this subunit with the kinase complex, but is not solely responsible for the interaction, and the interaction …	GO:0006633|fatty acid biosynthetic process;GO:0061024|membrane organization;GO:0007005|mitochondrion organization;GO:0045859|regulation of protein kinase activity;GO:0007165|signal transduction;	GO:0005829|cytosol;GO:0005654|nucleoplasm;GO:0031588|nucleotide-activated protein kinase complex;	GO:0004679|AMP-activated protein kinase activity;GO:0042802|identical protein binding;	K07199	PRKAB; 5'-AMP-activated protein kinase, regulatory beta subunit
Hoxa13	0	0	0	0	0	0	0	0	0	0	0	0	0	protein_coding	chr6:52257694-52260880:-	gi|685531367|ref|XP_009201447.1|	1064	1e-143	PREDICTED: homeobox protein Hox-A13 isoform X1 [Papio anubis]	gi|70778697|gb|AC113985.11|	1456	0	Mus musculus chromosome 6, clone RP24-103E20, complete sequence	Q62424	389	1e-133	Homeobox protein Hox-A13	.	.	.	.	pfam00046	Homeobox	Homeobox domain.	GO:0009653|anatomical structure morphogenesis;GO:0009887|organ morphogenesis;GO:0048844|artery morphogenesis;GO:0060442|branching involved in prostate gland morphogenesis;GO:0035115|embryonic forelimb morphogenesis;GO:0060847|endothelial cell fate specification;GO:0001886|endothelial cell morphogenesis;GO:0048839|inner ear development;GO:0030539|male genitalia development;GO:2001055|positive regu…	GO:0045111|intermediate filament cytoskeleton;GO:0005634|nucleus;	GO:0003677|DNA binding;GO:0043565|sequence-specific DNA binding;GO:0003700|transcription factor activity, sequence-specific DNA binding;GO:0044212|transcription regulatory region DNA binding;	K09298	HOX_13; homeobox protein HoxA/C/D13
Kcna7	0	0	0	1	0	0	0	0	0	1	0	0	0	protein_coding	chr7:45405653-45409763:+	gi|128485674|ref|NP_034726.2|	1991	0	potassium voltage-gated channel subfamily A member 7 [Mus musculus]	gi|128485673|ref|NM_010596.2|	1875	0	Mus musculus potassium voltage-gated channel, shaker-related subfamily, member 7 (Kcna7), mRNA	Q17ST2	771	0	Potassium voltage-gated channel subfamily A member 7	MA2034	73.9	2e-13	COG1226	pfam02214	BTB_2	BTB/POZ domain. In voltage-gated K+ channels this domain is responsible for subfamily-specific assembly of alpha-subunits into functional tetrameric channels. In KCTD1 this domain functions as a transcriptional repressor. It also mediates homomultimerization of KCTD1 and interaction of KCTD1 with the transcription factor AP-2-alpha.	GO:0051260|protein homooligomerization;	GO:0016021|integral component of membrane;GO:0008076|voltage-gated potassium channel complex;	GO:0005251|delayed rectifier potassium channel activity;	K04880	KCNA7; potassium voltage-gated channel Shaker-related subfamily A member 7
Gm8046	2	1	1	2	1	0	1	2	2	1	2	0	3	unprocessed_pseudogene	chr14:43635674-43638776:+	gi|568988097|ref|XP_006519279.1|	555	4e-99	PREDICTED: uncharacterized protein LOC434459 isoform X1 [Mus musculus]	gi|755549358|ref|XM_011245256.1|	583	0	PREDICTED: Mus musculus uncharacterized LOC105242411 (LOC105242411), transcript variant X7, mRNA	.	.	.	.	.	.	.	.	pfam04822	Takusan	Takusan. This domain is named takusan, which is a Japanese word meaning 'many'. Members of this family regulate synaptic activity.	.	.	.	.	.
Klhl33	397	444	464	463	488	364	471	355	445	497	363	332	475	protein_coding	chr14:50891389-50893255:-	gi|262263393|ref|NP_001160123.1|	2630	0	kelch-like protein 33 [Mus musculus]	gi|755548605|ref|XM_006519291.2|	1602	0	PREDICTED: Mus musculus kelch-like 33 (Klhl33), transcript variant X1, mRNA	A6NCF5	833	0	Kelch-like protein 33	.	.	.	.	pfam07707	BACK	BTB And C-terminal Kelch. This domain is found associated with pfam00651 and pfam01344. The BACK domain is found juxtaposed to the BTB domain; they are separated by as little as two residues. This family appears to be closely related to the BTB domain (Finn RD, personal observation).	GO:0016567|protein ubiquitination;	GO:0015629|actin cytoskeleton;GO:0031463|Cul3-RING ubiquitin ligase complex;	GO:0003779|actin binding;	K13957	KLHL33; kelch-like protein 33
Gm3141	0	0	0	0	0	0	0	0	0	0	0	0	0	unprocessed_pseudogene	chr14:43147487-43149893:-	gi|755549444|ref|XP_011243584.1|	747	1e-98	PREDICTED: disks large homolog 5-like [Mus musculus]	gi|755549366|ref|XM_011245259.1|	469	0	PREDICTED: Mus musculus disks large homolog 5-like (LOC102635554), mRNA	Q8TDM6	57	1e-08	Disks large homolog 5	.	.	.	.	pfam04822	Takusan	Takusan. This domain is named takusan, which is a Japanese word meaning 'many'. Members of this family regulate synaptic activity.	GO:0045176|apical protein localization;GO:0060441|epithelial tube branching involved in lung morphogenesis;GO:0045197|establishment or maintenance of epithelial cell apical/basal polarity;GO:0035556|intracellular signal transduction;GO:0072205|metanephric collecting duct development;GO:0030901|midbrain development;GO:0008285|negative regulation of cell proliferation;GO:0030859|polarized epithelia…	GO:0005913|cell-cell adherens junction;GO:0005737|cytoplasm;GO:0005886|plasma membrane;	GO:0008013|beta-catenin binding;GO:0008092|cytoskeletal protein binding;GO:0030159|receptor signaling complex scaffold activity;	.	.
Cdyl2	0	0	0	0	0	0	0	0	0	0	0	0	0	protein_coding	chr8:116574400-116732991:-	gi|21313084|ref|NP_083717.1|	2684	0	chromodomain Y-like protein 2 [Mus musculus]	gi|343488532|ref|NM_029441.3|	2411	0	Mus musculus chromodomain protein, Y chromosome-like 2 (Cdyl2), mRNA	Q9D5D8	1038	0	Chromodomain Y-like protein 2	.	.	.	.	pfam00378	ECH	Enoyl-CoA hydratase/isomerase family. This family contains a diverse set of enzymes including: Enoyl-CoA hydratase. Napthoate synthase. Carnitate racemase. 3-hydoxybutyryl-CoA dehydratase. Dodecanoyl-CoA delta-isomerase.	GO:0008152|metabolic process;	GO:0005634|nucleus;	GO:0003824|catalytic activity;GO:0035064|methylated histone binding;	K00653	CDY; chromodomain protein Y [EC:2.3.1.48]
Gm6650	0	0	0	0	0	0	0	0	0	0	0	0	0	unprocessed_pseudogene	chr5:13811242-13814452:+	gi|755510825|ref|XP_011238982.1|	858	2e-113	PREDICTED: disks large homolog 5-like [Mus musculus]	gi|755510824|ref|XM_011240680.1|	614	0	PREDICTED: Mus musculus predicted gene 6650 (Gm6650), mRNA	.	.	.	.	.	.	.	.	pfam04822	Takusan	Takusan. This domain is named takusan, which is a Japanese word meaning 'many'. Members of this family regulate synaptic activity.	.	.	.	.	.
Inca1	0	0	0	0	1	0	0	0	0	0	0	0	0	protein_coding	chr11:70688361-70700155:-	gi|47523979|ref|NP_998894.1|	1102	3e-148	protein INCA1 isoform 1 [Mus musculus]	gi|357197184|ref|NM_001252485.1|	1255	0	Mus musculus inhibitor of CDK, cyclin A1 interacting protein 1 (Inca1), transcript variant 5, mRNA	Q6PKN7	429	1e-149	Protein INCA1	.	.	.	.	pfam15142	INCA1	INCA1. This family of proteins inhibits cyclin-dependent kinase activity.	GO:0008285|negative regulation of cell proliferation;GO:0045736|negative regulation of cyclin-dependent protein serine/threonine kinase activity;GO:2001235|positive regulation of apoptotic signaling pathway;	GO:0005737|cytoplasm;GO:0005634|nucleus;	GO:0030332|cyclin binding;GO:0004861|cyclin-dependent protein serine/threonine kinase inhibitor activity;	.	.
Ndrg2	20	5	12	6	8	17	11	5	6	5	5	3	14	protein_coding	chr14:51905271-51913488:-	gi|7305305|ref|NP_038892.1|	1770	0	protein NDRG2 isoform 1 [Mus musculus]	gi|225543194|ref|NM_013864.2|	2157	0	Mus musculus N-myc downstream regulated gene 2 (Ndrg2), transcript variant 1, mRNA	Q9QYG0	686	0	Protein NDRG2	.	.	.	.	pfam03096	Ndr	Ndr family. This family consists of proteins from different gene families: Ndr1/RTP/Drg1, Ndr2, and Ndr3. Their similarity was previously noted. The precise molecular and cellular function of members of this family is still unknown. Yet, they are known to be involved in cellular differentiation events. The Ndr1 group was the first to be discovered. Their expression is repressed by the proto-oncog…	GO:0030154|cell differentiation;GO:0001818|negative regulation of cytokine production;GO:0070373|negative regulation of ERK1 and ERK2 cascade;GO:0048662|negative regulation of smooth muscle cell proliferation;GO:0090361|regulation of platelet-derived growth factor production;GO:0010574|regulation of vascular endothelial growth factor production;GO:0021762|substantia nigra development;GO:0016055|W…	GO:0005813|centrosome;GO:0005737|cytoplasm;GO:0070062|extracellular exosome;GO:0005794|Golgi apparatus;GO:0030426|growth cone;GO:0005815|microtubule organizing center;GO:0005654|nucleoplasm;GO:0005634|nucleus;GO:0048471|perinuclear region of cytoplasm;	.	.	.
Ccdc163	2	0	0	0	0	0	1	0	0	0	0	0	0	protein_coding	chr4:116708509-116751206:+	gi|134053900|ref|NP_080990.2|	1448	0	coiled-coil domain containing 163 [Mus musculus]	gi|12856030|dbj|AK016995.1|	1332	0	Mus musculus adult male testis cDNA, RIKEN full-length enriched library, clone:4933430J04 product:RIKEN cDNA 4933430J04 gene, full insert sequence	Q8VCT9	92.8	1e-20	Dual specificity testis-specific protein kinase 2	.	.	.	.	pfam00069	Pkinase	Protein kinase domain.	GO:0030036|actin cytoskeleton organization;GO:0006915|apoptotic process;GO:0048041|focal adhesion assembly;GO:0035556|intracellular signal transduction;GO:0006468|protein phosphorylation;GO:0007283|spermatogenesis;	GO:0005737|cytoplasm;GO:0005654|nucleoplasm;GO:0005634|nucleus;	GO:0005524|ATP binding;GO:0046872|metal ion binding;GO:0004674|protein serine/threonine kinase activity;GO:0004712|protein serine/threonine/tyrosine kinase activity;GO:0004713|protein tyrosine kinase activity;	K08842	TESK2; testis-specific kinase 2 [EC:2.7.12.1]
Ctse	0	0	0	0	0	0	0	0	0	0	0	0	0	protein_coding	chr1:131638306-131675505:+	gi|166235886|ref|NP_031825.2|	2037	0	cathepsin E preproprotein [Mus musculus]	gi|166235885|ref|NM_007799.3|	2118	0	Mus musculus cathepsin E (Ctse), mRNA	P70269	788	0	Cathepsin E	.	.	.	.	pfam00026	Asp	Eukaryotic aspartyl protease. Aspartyl (acid) proteases include pepsins, cathepsins, and renins. Two-domain structure, probably arising from ancestral duplication. This family does not include the retroviral nor retrotransposon proteases (pfam00077), which are much smaller and appear to be homologous to a single domain of the eukaryotic asp proteases.	GO:0019886|antigen processing and presentation of exogenous peptide antigen via MHC class II;GO:0016540|protein autoprocessing;GO:0030163|protein catabolic process;	GO:0005768|endosome;GO:0070062|extracellular exosome;	GO:0004190|aspartic-type endopeptidase activity;GO:0042803|protein homodimerization activity;	K01382	CTSE; cathepsin E [EC:3.4.23.34]
Nudt21	37	64	31	59	50	29	35	32	57	42	62	35	40	protein_coding	chr8:94015496-94037031:-	gi|13386106|ref|NP_080899.1|	1211	1e-150	cleavage and polyadenylation specificity factor subunit 5 [Mus musculus]	gi|51988057|gb|AC123647.9|	4821	0	Mus musculus chromosome 3, clone RP23-105J10, complete sequence	Q4KM65	471	3e-152	Cleavage and polyadenylation specificity factor subunit 5	.	.	.	.	pfam13869	NUDIX_2	Nucleotide hydrolase. Nudix hydrolases are found in all classes of organism and hydrolyse a wide range of organic pyrophosphates, including nucleoside di- and triphosphates, di-nucleoside and diphospho-inositol polyphosphates, nucleotide sugars and RNA caps, with varying degrees of substrate specificity.	GO:0006378|mRNA polyadenylation;GO:0006397|mRNA processing;GO:0051262|protein tetramerization;	GO:0005813|centrosome;GO:0005849|mRNA cleavage factor complex;GO:0042382|paraspeckles;	GO:0017091|AU-rich element binding;GO:0016787|hydrolase activity;GO:0003729|mRNA binding;	K14397	NUDT21, CPSF5, CFIM25; cleavage and polyadenylation specificity factor subunit 5
Mapk11	0	0	0	0	0	1	0	0	0	0	0	0	0	protein_coding	chr15:89142486-89149606:-	gi|168693637|ref|NP_035291.4|	1865	0	mitogen-activated protein kinase 11 [Mus musculus]	gi|168693636|ref|NM_011161.5|	2440	0	Mus musculus mitogen-activated protein kinase 11 (Mapk11), mRNA	Q9WUI1	723	0	Mitogen-activated protein kinase 11	.	.	.	.	pfam00069	Pkinase	Protein kinase domain.	GO:0098586|cellular response to virus;GO:0035556|intracellular signal transduction;GO:0007005|mitochondrion organization;GO:0060044|negative regulation of cardiac muscle cell proliferation;GO:0010628|positive regulation of gene expression;GO:2001184|positive regulation of interleukin-12 secretion;GO:0051149|positive regulation of muscle cell differentiation;GO:0060043|regulation of cardiac muscle…	GO:0005829|cytosol;GO:0005654|nucleoplasm;	GO:0005524|ATP binding;GO:0004707|MAP kinase activity;GO:0004674|protein serine/threonine kinase activity;	K04441	P38; p38 MAP kinase [EC:2.7.11.24]
Supt7l	0	0	0	0	0	0	1	0	0	0	0	0	0	protein_coding	chr5:31514564-31527807:-	gi|58037285|ref|NP_082426.1|	1880	0	STAGA complex 65 subunit gamma [Mus musculus]	gi|26338553|dbj|AK047063.1|	3050	0	Mus musculus 10 days neonate cerebellum cDNA, RIKEN full-length enriched library, clone:B930015D15 product:ANTIGEN ART1/P17 homolog [Homo sapiens], full insert sequence	Q9CZV5	203	7e-57	STAGA complex 65 subunit gamma	.	.	.	.	pfam07524	Bromo_TP	Bromodomain associated. This domain is predicted to bind DNA and is often found associated with pfam00439 and in transcription factors. It has a histone-like fold.	GO:0043966|histone H3 acetylation;GO:0051457|maintenance of protein location in nucleus;GO:0006355|regulation of transcription, DNA-templated;GO:0006351|transcription, DNA-templated;	GO:0005634|nucleus;GO:0030914|STAGA complex;	GO:0004402|histone acetyltransferase activity;GO:0003713|transcription coactivator activity;	K11316	SUPT7L; STAGA complex 65 subunit gamma
C130026L21Rik	530	620	666	598	504	589	656	609	708	670	555	585	699	lincRNA	chr5:111581422-111604932:+	gi|148688043|gb|EDL19990.1|	649	1e-76	RIKEN cDNA C130026L21, isoform CRA_b, partial [Mus musculus]	gi|26339071|dbj|AK047985.1|	2472	0	Mus musculus 16 days embryo head cDNA, RIKEN full-length enriched library, clone:C130026L21 product:hypothetical protein, full insert sequence	.	.	.	.	.	.	.	.	pfam02771	Acyl-CoA_dh_N	Acyl-CoA dehydrogenase, N-terminal domain. The N-terminal domain of Acyl-CoA dehydrogenase is an all-alpha domain.	.	.	.	.	.
Rsf1os2	0	0	0	0	0	0	0	0	0	0	0	0	0	antisense_RNA	chr7:97650010-97696828:-	gi|148684369|gb|EDL16316.1|	673	1e-84	mCG145963, partial [Mus musculus]	gi|26334682|dbj|AK041721.1|	3088	0	Mus musculus 3 days neonate thymus cDNA, RIKEN full-length enriched library, clone:A630032F01 product:hypothetical protein, full insert sequence	Q04753	60.5	8e-10	Methylosome subunit pICln	.	.	.	.	pfam07299	FBP	Fibronectin-binding protein (FBP). This family consists of several bacterial fibronectin-binding proteins which are thought to be involved in virulence in Listeria species.	GO:0034080|CENP-A containing nucleosome assembly;GO:0016569|covalent chromatin modification;GO:0006338|chromatin remodeling;GO:0006352|DNA-templated transcription, initiation;GO:0043392|negative regulation of DNA binding;GO:0045892|negative regulation of transcription, DNA-templated;GO:0006334|nucleosome assembly;GO:0016584|nucleosome positioning;GO:0045893|positive regulation of transcription, D…	GO:0005654|nucleoplasm;GO:0005634|nucleus;GO:0031213|RSF complex;	GO:0042393|histone binding;GO:0008270|zinc ion binding;	K05019	CLNS1A; chloride channel, nucleotide-sensitive, 1A
Gm15941	11	3	16	12	10	9	16	4	20	11	6	7	13	processed_transcript	chr15:37421134-37433414:-	gi|589967571|ref|XP_006996288.1|	385	2e-90	PREDICTED: nucleus accumbens-associated protein 1 [Peromyscus maniculatus bairdii]	gi|351542226|ref|NR_045283.1|	1825	0	Mus musculus predicted gene 15941 (Gm15941), long non-coding RNA	Q7TSZ8	94	6e-19	Nucleus accumbens-associated protein 1	.	.	.	.	pfam07371	DUF1490	Protein of unknown function (DUF1490). This family consists of several hypothetical bacterial proteins of around 90 residues in length. Members of the family seem to be found exclusively in Mycobacterium species. The function of this family is unknown.	GO:0045892|negative regulation of transcription, DNA-templated;GO:0008284|positive regulation of cell proliferation;GO:0051260|protein homooligomerization;GO:0006351|transcription, DNA-templated;	GO:0005737|cytoplasm;GO:0016604|nuclear body;GO:0005634|nucleus;	.	K10486	BTBD14; BTB/POZ domain-containing protein 14
Gm15334	1366	1328	1350	1602	1233	1399	1635	1408	1591	1554	1620	1148	1188	antisense_RNA	chr18:38993635-38994192:-	.	.	.	.	gi|644985665|tpe|HG982214.1|	325	2e-168	TPA: Mus musculus long non-coding RNA OTTMUST00000048195.1 (AC110730.2 gene), antisense	.	.	.	.	.	.	.	.	pfam09483	HpaP	Type III secretion protein (HpaP). This entry represents proteins encoded by genes which are always found in type III secretion operons, although their function in the processes of secretion and virulence is unclear. Hpa stands for Hrp-associated gene, where Hrp stands for hypersensitivity response and virulence. see also PMID:18584024	.	.	.	.	.
Gm12981	48	44	52	42	43	41	44	38	44	51	42	48	37	antisense_RNA	chr4:132503561-132509649:-	.	.	.	.	gi|644988455|tpe|HG979396.1|	622	0	TPA: Mus musculus long non-coding RNA OTTMUST00000022319.2 (RP23-63D8.4 gene), antisense	.	.	.	.	.	.	.	.	pfam15279	SOBP	Sine oculis-binding protein. SOBP is associated with syndromic and nonsyndromic intellectual disability. It carries a zinc-finger of the zf-C2H2 type at the N-terminus, and a highly characteristic C-terminal PhPhPhPhPhPh motif. The deduced 873-amino acid protein contains an N-terminal nuclear localisation signal (NLS), followed by 2 FCS-type zinc finger motifs, a proline-rich region (PR1), a puta…	.	.	.	.	.
4933416E14Rik	0	0	0	0	0	0	0	0	0	0	0	0	0	transcribed_processed_pseudogene	chrX:10415301-10417238:-	gi|157819313|ref|NP_001100424.1|	566	4e-71	uncharacterized protein LOC302536 [Rattus norvegicus]	gi|21955529|emb|AL670360.8|	1938	0	Mouse DNA sequence from clone RP23-3A4 on chromosome X, complete sequence	P09451	110	3e-26	Ferritin light chain	.	.	.	.	pfam00210	Ferritin	Ferritin-like domain. This family contains ferritins and other ferritin-like proteins such as members of the DPS family and bacterioferritins.	GO:0006879|cellular iron ion homeostasis;GO:0006826|iron ion transport;	GO:0008043|intracellular ferritin complex;	GO:0008199|ferric iron binding;GO:0005506|iron ion binding;	K13625	FTL; ferritin light chain
Gm13544	0	0	0	0	0	0	0	0	0	0	0	0	0	antisense_RNA	chr2:58276779-58286902:+	gi|795205474|ref|XP_011804586.1|	312	5e-28	PREDICTED: activin receptor type-1C isoform X3 [Colobus angolensis palliatus]	gi|339639593|ref|NR_040365.1|	2940	0	Mus musculus predicted gene 13544 (Gm13544), long non-coding RNA	P70539	122	1e-27	Activin receptor type-1C	.	.	.	.	pfam00069	Pkinase	Protein kinase domain.	GO:0006915|apoptotic process;GO:0030154|cell differentiation;GO:0021549|cerebellum development;GO:0021766|hippocampus development;GO:0030901|midbrain development;GO:0001541|ovarian follicle development;GO:0006468|protein phosphorylation;GO:0042981|regulation of apoptotic process;GO:0042493|response to drug;GO:0009749|response to glucose;GO:0033993|response to lipid;GO:0014070|response to organic …	GO:0048179|activin receptor complex;GO:0009986|cell surface;GO:0005737|cytoplasm;GO:0005886|plasma membrane;	GO:0048185|activin binding;GO:0016361|activin receptor activity, type I;GO:0005524|ATP binding;GO:0070700|BMP receptor binding;GO:0019838|growth factor binding;GO:0046872|metal ion binding;GO:0004674|protein serine/threonine kinase activity;GO:0004702|receptor signaling protein serine/threonine kinase activity;GO:0046332|SMAD binding;	K13568	ACVR1C, ALK7; activin receptor type-1C [EC:2.7.11.30]
Gm13402	0	0	0	0	0	0	0	0	0	0	0	0	0	antisense_RNA	chr2:29349842-29396459:-	gi|521035808|gb|EPQ17590.1|	262	3e-26	Mediator of RNA polymerase II transcription subunit 27 [Myotis brandtii]	gi|644987388|tpe|HG978339.1|	424	0	TPA: Mus musculus long non-coding RNA OTTMUST00000028059.1 (RP23-104G16.3 gene), antisense	Q2TBN7	101	5e-25	Mediator of RNA polymerase II transcription subunit 27	.	.	.	.	pfam09770	PAT1	Topoisomerase II-associated protein PAT1. Members of this family are necessary for accurate chromosome transmission during cell division.	GO:0006357|regulation of transcription from RNA polymerase II promoter;GO:0019827|stem cell population maintenance;GO:0006351|transcription, DNA-templated;	GO:0005737|cytoplasm;GO:0016592|mediator complex;GO:0005730|nucleolus;GO:0005667|transcription factor complex;	GO:0003713|transcription coactivator activity;	K15170	MED27; mediator of RNA polymerase II transcription subunit 27
Bcas1os2	0	0	0	0	0	0	0	0	0	0	0	0	0	antisense_RNA	chr2:170356361-170380435:+	gi|148674633|gb|EDL06580.1|	522	3e-62	mCG6548, partial [Mus musculus]	gi|341926209|ref|NR_040610.1|	1174	0	Mus musculus breast carcinoma amplified sequence 1, opposite strand 2 (Bcas1os2), long non-coding RNA	.	.	.	.	.	.	.	.	pfam01659	Luteo_Vpg	Luteovirus putative VPg genome linked protein. This family consists of several putative genome linked proteins. The genomic RNA of luteoviruses are linked to virally encoded genome proteins (VPg). Open reading frame 4 is thought to encode the VPg in Soybean dwarf luteovirus. Luteoviruses have isometric capsids that contain a positive stand ssRNA genome, they have no DNA stage during their replica…	.	.	.	.	.
Gtf2f1	1	0	0	0	0	0	0	0	0	0	0	0	0	protein_coding	chr17:57003405-57011288:-	gi|20270031|ref|NP_598562.1|	1741	0	general transcription factor IIF subunit 1 [Mus musculus]	gi|118130859|ref|NM_133801.2|	1717	0	Mus musculus general transcription factor IIF, polypeptide 1 (Gtf2f1), mRNA	Q3THK3	675	0	General transcription factor IIF subunit 1	.	.	.	.	pfam05793	TFIIF_alpha	Transcription initiation factor IIF, alpha subunit (TFIIF-alpha). Transcription initiation factor IIF, alpha subunit (TFIIF-alpha) or RNA polymerase II-associating protein 74 (RAP74) is the large subunit of transcription factor IIF (TFIIF), which is essential for accurate initiation and stimulates elongation by RNA polymerase II.	GO:0032968|positive regulation of transcription elongation from RNA polymerase II promoter;GO:0045944|positive regulation of transcription from RNA polymerase II promoter;GO:0009615|response to virus;GO:0006367|transcription initiation from RNA polymerase II promoter;	GO:0030054|cell junction;GO:0043231|intracellular membrane-bounded organelle;GO:0005634|nucleus;	GO:0003824|catalytic activity;GO:0003677|DNA binding;GO:0019211|phosphatase activator activity;GO:0044822|poly(A) RNA binding;GO:0008134|transcription factor binding;	K03138	TFIIF1, GTF2F1, TFG1; transcription initiation factor TFIIF subunit alpha
Rps18-ps2	410	383	412	454	427	370	462	449	468	500	419	362	439	processed_pseudogene	chr4:8941259-8941656:+	gi|585696220|ref|XP_006896042.1|	305	1e-32	PREDICTED: 40S ribosomal protein S18-like [Elephantulus edwardii]	gi|254939568|ref|NG_012555.1|	398	0	Mus musculus ribosomal protein S18, pseudogene 2 (Rps18-ps2) on chromosome 4	P62271	120	3e-33	40S ribosomal protein S18	SPCC1259.01c	91.7	6e-23	COG0099	pfam00416	Ribosomal_S13	Ribosomal protein S13/S18. This family includes ribosomal protein S13 from prokaryotes and S18 from eukaryotes.	GO:0042254|ribosome biogenesis;GO:0006412|translation;	GO:0022627|cytosolic small ribosomal subunit;GO:0070062|extracellular exosome;GO:0005925|focal adhesion;GO:0016020|membrane;GO:0005634|nucleus;	GO:0044822|poly(A) RNA binding;GO:0019901|protein kinase binding;GO:0019843|rRNA binding;GO:0003735|structural constituent of ribosome;	K02964	RP-S18e, RPS18; small subunit ribosomal protein S18e
Gm6410	6	8	5	10	3	8	5	9	9	5	8	12	10	lincRNA	chr8:4678462-4688494:+	gi|148671110|gb|EDL03057.1|	397	3e-44	mCG62406, partial [Mus musculus]	gi|755524651|ref|XR_378684.2|	1105	0	PREDICTED: Mus musculus predicted gene 6410 (Gm6410), misc_RNA	.	.	.	.	.	.	.	.	pfam04976	DmsC	DMSO reductase anchor subunit (DmsC). The terminal electron transfer enzyme Me2SO reductase of Escherichia coli is a heterotrimeric enzyme composed of a membrane extrinsic catalytic dimer (DmsAB) and a membrane intrinsic polytopic anchor subunit (DmsC).	.	.	.	.	.
Gm17249	603	666	670	710	629	583	608	632	650	686	690	534	666	bidirectional_promoter_lncRNA	chr10:84618341-84622578:-	gi|148708356|gb|EDL40303.1|	447	4e-48	mCG1040944, partial [Mus musculus]	gi|45356338|gb|AC140333.2|	3118	0	Mus musculus BAC clone RP24-326A21 from chromosome 10, complete sequence	.	.	.	.	.	.	.	.	pfam00735	Septin	Septin. Members of this family include CDC3, CDC10, CDC11 and CDC12/Septin. Members of this family bind GTP. As regards the septins, these are polypeptides of 30-65kDa with three characteristic GTPase motifs (G-1, G-3 and G-4) that are similar to those of the Ras family. The G-4 motif is strictly conserved with a unique septin consensus of AKAD. Most septins are thought to have at least one coile…	.	.	.	.	.
Rpl31-ps15	0	0	0	0	0	0	0	0	0	0	0	0	0	processed_pseudogene	chr3:37734730-37735104:+	gi|586520400|ref|XP_006916234.1|	576	7e-74	PREDICTED: 60S ribosomal protein L31 [Pteropus alecto]	gi|386365505|ref|NG_032685.1|	375	0	Mus musculus ribosomal protein L31, pseudogene 15 (Rpl31-ps15) on chromosome 3	Q9IA76	217	6e-72	60S ribosomal protein L31	YLR406c	122	3e-35	COG2097	pfam01198	Ribosomal_L31e	Ribosomal protein L31e.	GO:0006412|translation;	GO:0005840|ribosome;	GO:0003735|structural constituent of ribosome;	.	.
Gm17276	0	0	0	0	0	0	0	0	0	0	0	0	0	lincRNA	chr17:32113429-32141839:+	gi|918453377|pdb|4ZLP|A	482	3e-51	Chain A, Crystal Structure Of Notch3 Negative Regulatory Region	gi|29387200|gb|BC048393.1|	2782	0	Mus musculus, clone IMAGE:6337397, mRNA	Q61982	199	1e-50	Neurogenic locus notch homolog protein 3	.	.	.	.	pfam07684	NODP	NOTCH protein. NOTCH signalling plays a fundamental role during a great number of developmental processes in multicellular animals. NOD and NODP represent a region present in many NOTCH proteins and NOTCH homologs in multiple species such as NOTCH2 and NOTCH3, LIN12, SC1 and TAN1. The role of the NOD and NODP domains remains to be elucidated.	GO:0048844|artery morphogenesis;GO:0030900|forebrain development;GO:0072104|glomerular capillary formation;GO:0045596|negative regulation of cell differentiation;GO:0045665|negative regulation of neuron differentiation;GO:0000122|negative regulation of transcription from RNA polymerase II promoter;GO:0048663|neuron fate commitment;GO:0007219|Notch signaling pathway;GO:0048661|positive regulation …	GO:0015629|actin cytoskeleton;GO:0005913|cell-cell adherens junction;GO:0005737|cytoplasm;GO:0005887|integral component of plasma membrane;GO:0005654|nucleoplasm;GO:0005634|nucleus;GO:0005886|plasma membrane;GO:0043235|receptor complex;	GO:0098641|cadherin binding involved in cell-cell adhesion;GO:0005509|calcium ion binding;GO:0019899|enzyme binding;GO:0004872|receptor activity;	K02599	NOTCH; Notch
Gm26834	2	0	2	0	1	1	2	0	0	2	0	0	0	lincRNA	chr16:29811058-29837814:+	.	.	.	.	gi|74184357|dbj|AK144120.1|	948	0	Mus musculus RCB-1283 B16 melanoma cDNA, RIKEN full-length enriched library, clone:G430025K02 product:unclassifiable, full insert sequence	.	.	.	.	.	.	.	.	pfam07760	DUF1616	Protein of unknown function (DUF1616). This is a family of sequences from hypothetical archaeal proteins. The region in question is approximately 330 amino acid residues long.	.	.	.	.	.
Gm26835	0	0	1	0	0	0	0	0	1	0	1	0	0	lincRNA	chr10:13967024-14007405:-	.	.	.	.	gi|74182303|dbj|AK172056.1|	3238	0	Mus musculus activated spleen cDNA, RIKEN full-length enriched library, clone:F830033F16 product:hypothetical protein, full insert sequence	.	.	.	.	.	.	.	.	pfam07786	DUF1624	Protein of unknown function (DUF1624). These sequences are found in hypothetical proteins of unknown function expressed by bacterial and archaeal species. The region in question is approximately 230 residues long.	.	.	.	.	.
AW121686	0	1	0	0	2	0	2	1	1	2	0	0	0	lincRNA	chr15:82982870-82989134:+	.	.	.	.	gi|74180143|dbj|AK140580.1|	2193	0	Mus musculus 10 days neonate cerebellum cDNA, RIKEN full-length enriched library, clone:B930033I04 product:unclassifiable, full insert sequence	.	.	.	.	.	.	.	.	pfam15449	Retinal	Retinal protein. This family of proteins is found in the photoreceptor cells of the retina. Mutations of the gene encoding this protein have been associated with retinal disorders such as retinitis pigmentosa and late-onset progressive retinal atrophy. The function of this family of proteins is unknown, but it is likely to be important in the development and function of the retina.	.	.	.	.	.
1700034B16Rik	0	0	0	0	0	0	0	0	0	0	0	0	0	lincRNA	chr18:75781032-75782303:+	gi|148677543|gb|EDL09490.1|	258	2e-25	mCG147324 [Mus musculus]	gi|644985695|tpe|HG982244.1|	722	0	TPA: Mus musculus long non-coding RNA OTTMUST00000112894.1 (RP23-390K15.1 gene), lincRNA	.	.	.	.	.	.	.	.	pfam06650	DUF1162	Protein of unknown function (DUF1162). This family represents a conserved region within several hypothetical eukaryotic proteins. Family members might be vacuolar protein sorting related-proteins.	.	.	.	.	.
3110083C13Rik	504	473	471	443	339	435	666	465	563	554	349	517	457	bidirectional_promoter_lncRNA	chr14:57999323-58003697:+	gi|148704208|gb|EDL36155.1|	364	2e-40	mCG1037635, isoform CRA_a, partial [Mus musculus]	gi|12852009|dbj|AK014273.1|	844	0	Mus musculus 13 days embryo head cDNA, RIKEN full-length enriched library, clone:3110083C13 product:unclassifiable, full insert sequence	.	.	.	.	.	.	.	.	pfam06368	Met_asp_mut_E	Methylaspartate mutase E chain (MutE). This family consists of several methylaspartate mutase E chain proteins (EC:5.4.99.1). Glutamate mutase catalyses the first step in the fermentation of glutamate by Clostridium tetanomorphum. This is an unusual isomerization in which L-glutamate is converted to threo-beta-methyl L-aspartate.	.	.	.	.	.
Prtn3	24	22	32	24	34	18	31	18	35	42	27	15	29	protein_coding	chr10:79874476-79883174:+	gi|31981542|ref|NP_035308.2|	1285	7e-176	myeloblastin precursor [Mus musculus]	gi|31981541|ref|NM_011178.2|	972	0	Mus musculus proteinase 3 (Prtn3), mRNA	Q61096	366	5e-126	Myeloblastin	VC1200	58.2	8e-09	COG5640	pfam00089	Trypsin	Trypsin.	GO:0030574|collagen catabolic process;GO:0097029|mature conventional dendritic cell differentiation;GO:0050765|negative regulation of phagocytosis;GO:0006909|phagocytosis;	GO:0005829|cytosol;GO:0070062|extracellular exosome;GO:0005615|extracellular space;GO:0005886|plasma membrane;	GO:0019899|enzyme binding;GO:0004252|serine-type endopeptidase activity;	K01350	PRTN3; myeloblastin [EC:3.4.21.76]
AC131117.1	0	0	0	3	0	2	0	0	0	1	0	1	0	lincRNA	chr13:35543902-35545484:+	gi|74150292|dbj|BAE32203.1|	137	1e-07	unnamed protein product [Mus musculus]	gi|74209895|dbj|AK132605.1|	1164	0	Mus musculus 0 day neonate head cDNA, RIKEN full-length enriched library, clone:4833418G05 product:unclassifiable, full insert sequence	.	.	.	.	.	.	.	.	pfam02118	Srg	Srg family chemoreceptor.	.	.	.	.	.
Rps27	0	0	0	0	0	0	0	0	0	0	0	0	0	protein_coding	chr3:90212522-90213651:-	gi|395824794|ref|XP_003785639.1|	401	7e-48	PREDICTED: 40S ribosomal protein S27-like [Otolemur garnettii]	gi|298231220|ref|NR_033727.1|	546	0	Mus musculus ribosomal protein S27 (Rps27), transcript variant 2, non-coding RNA	Q71TY3	126	2e-35	40S ribosomal protein S27	SPBC1685.10	115	2e-32	COG2051	pfam01667	Ribosomal_S27e	Ribosomal protein S27.	GO:0000028|ribosomal small subunit assembly;GO:0006412|translation;	GO:0022627|cytosolic small ribosomal subunit;GO:0005634|nucleus;	GO:0046872|metal ion binding;GO:0044822|poly(A) RNA binding;GO:0003735|structural constituent of ribosome;	K02978	RP-S27e, RPS27; small subunit ribosomal protein S27e
Lepr	0	0	0	0	0	0	0	0	0	0	0	0	0	protein_coding	chr4:101717404-101815352:+	gi|2760950|gb|AAB95333.1|	6109	0	leptin receptor isoform Rb [Mus musculus]	gi|171543891|ref|NM_001122899.1|	5539	0	Mus musculus leptin receptor (Lepr), transcript variant 3, mRNA	P48356	2336	0	Leptin receptor	.	.	.	.	pfam06328	Lep_receptor_Ig	Ig-like C2-type domain. This domain is a ligand-binding immunoglobulin-like domain. The two cysteine residues form a disulphide bridge.	GO:0001525|angiogenesis;GO:0008203|cholesterol metabolic process;GO:0097009|energy homeostasis;GO:0042593|glucose homeostasis;GO:0033210|leptin-mediated signaling pathway;GO:0010507|negative regulation of autophagy;GO:0045721|negative regulation of gluconeogenesis;GO:0051346|negative regulation of hydrolase activity;GO:0006909|phagocytosis;GO:0046850|regulation of bone remodeling;GO:2000505|regul…	GO:0016323|basolateral plasma membrane;GO:0005576|extracellular region;GO:0005887|integral component of plasma membrane;GO:0005886|plasma membrane;GO:0043235|receptor complex;	GO:0038021|leptin receptor activity;GO:0004888|transmembrane signaling receptor activity;	K05062	LEPR; leptin receptor
Serpinb9g	1	2	1	0	2	2	5	2	3	1	0	2	3	protein_coding	chr13:33484790-33496004:+	gi|254675225|ref|NP_035585.2|	1953	0	serine (or cysteine) proteinase inhibitor, clade B, member 9g [Mus musculus]	gi|254675224|ref|NM_011455.3|	1925	0	Mus musculus serine (or cysteine) peptidase inhibitor, clade B, member 9g (Serpinb9g), mRNA	P50453	473	1e-160	Serpin B9	all0778	172	1e-46	COG4826	pfam00079	Serpin	Serpin (serine protease inhibitor). Structure is a multi-domain fold containing a bundle of helices and a beta sandwich.	GO:0071391|cellular response to estrogen stimulus;GO:0006955|immune response;GO:0002448|mast cell mediated immunity;GO:0033668|negative regulation by symbiont of host apoptotic process;GO:0043066|negative regulation of apoptotic process;GO:0010951|negative regulation of endopeptidase activity;GO:0010628|positive regulation of gene expression;GO:0042270|protection from natural killer cell mediated…	GO:0005737|cytoplasm;GO:0005829|cytosol;GO:0070062|extracellular exosome;GO:0005615|extracellular space;GO:0005622|intracellular;GO:0016020|membrane;GO:0005634|nucleus;	GO:0043027|cysteine-type endopeptidase inhibitor activity involved in apoptotic process;GO:0002020|protease binding;GO:0004867|serine-type endopeptidase inhibitor activity;	K13963	SERPINB; serpin B
Gm25679	0	0	3	1	1	2	2	0	1	0	0	3	2	snRNA	chr12:54719163-54719326:-	gi|927196956|ref|XP_013836555.1|	275	1e-26	PREDICTED: inactive serine/threonine-protein kinase TEX14 [Sus scrofa]	gi|354799381|gb|JN963882.1|	164	3e-79	Mus musculus targeted non-conditional, lacZ-tagged mutant allele Tex14:tm1e(EUCOMM)Wtsi; transgenic	.	.	.	.	.	.	.	.	pfam02317	Octopine_DH	NAD/NADP octopine/nopaline dehydrogenase, alpha-helical domain. This group of enzymes act on the CH-NH substrate bond using NAD(+) or NADP(+) as an acceptor. The Pfam family consists mainly of octopine and nopaline dehydrogenases from Ti plasmids.	.	.	.	.	.
Gm45888	0	0	0	0	0	0	0	2	1	0	0	3	0	processed_pseudogene	chr8:110011375-110014324:-	gi|385145416|emb|CCG28033.1|	164	2e-09	alpha tubulin 6 [Sepia officinalis]	gi|54291982|gb|AC124409.5|	1141	0	Mus musculus BAC clone RP24-262P14 from 8, complete sequence	P08070	64.3	8e-10	Tubulin alpha-2 chain	YML124c	48.1	2e-10	COG5023	pfam03953	Tubulin_C	Tubulin C-terminal domain. This family includes the tubulin alpha, beta and gamma chains. Members of this family are involved in polymer formation. Tubulins are GTPases. FtsZ can polymerize into tubes, sheets, and rings in vitro and is ubiquitous in eubacteria and archaea. Tubulin is the major component of microtubules. (The FtsZ GTPases have been split into their won family).	GO:0007017|microtubule-based process;	GO:0005737|cytoplasm;GO:0005874|microtubule;	GO:0005525|GTP binding;GO:0003924|GTPase activity;GO:0005200|structural constituent of cytoskeleton;	K07374	TUBA; tubulin alpha
Gm45703	0	0	0	0	0	0	0	0	0	0	0	0	0	lincRNA	chr8:97149419-97164356:-	gi|74200030|dbj|BAE20808.1|	702	1e-88	unnamed protein product [Mus musculus]	gi|295390563|ref|NG_019669.1|	632	0	Mus musculus predicted gene 5131 (Gm5131) pseudogene on chromosome 8	P45952	277	9e-89	Medium-chain specific acyl-CoA dehydrogenase, mitochondrial	DR1318	130	1e-33	COG1960	pfam02771	Acyl-CoA_dh_N	Acyl-CoA dehydrogenase, N-terminal domain. The N-terminal domain of Acyl-CoA dehydrogenase is an all-alpha domain.	GO:0055007|cardiac muscle cell differentiation;GO:0045329|carnitine biosynthetic process;GO:0009437|carnitine metabolic process;GO:0019254|carnitine metabolic process, CoA-linked;GO:0006635|fatty acid beta-oxidation;GO:0033539|fatty acid beta-oxidation using acyl-CoA dehydrogenase;GO:0005978|glycogen biosynthetic process;GO:0007507|heart development;GO:0055088|lipid homeostasis;GO:0001889|liver d…	GO:0030424|axon;GO:0070062|extracellular exosome;GO:0005759|mitochondrial matrix;GO:0005739|mitochondrion;GO:0005634|nucleus;	GO:0003995|acyl-CoA dehydrogenase activity;GO:0009055|electron carrier activity;GO:0000062|fatty-acyl-CoA binding;GO:0050660|flavin adenine dinucleotide binding;GO:0042802|identical protein binding;GO:0070991|medium-chain-acyl-CoA dehydrogenase activity;GO:0052890|oxidoreductase activity, acting on the CH-CH group of donors, with a flavin as acceptor;	K00249	ACADM, acd; acyl-CoA dehydrogenase [EC:1.3.8.7]
Gm45697	0	0	0	0	0	0	0	0	0	0	0	0	0	TEC	chr8:49485770-49488645:-	.	.	.	.	gi|354794930|gb|JN959431.1|	2876	0	Mus musculus targeted KO-first, conditional ready, lacZ-tagged mutant allele 4930555F03Rik:tm1a(EUCOMM)Wtsi; transgenic	.	.	.	.	.	.	.	.	pfam03222	Trp_Tyr_perm	Tryptophan/tyrosine permease family.	.	.	.	.	.
Gm45814	2	0	0	0	0	0	0	0	0	0	1	1	0	unprocessed_pseudogene	chr9:19029218-19029992:+	.	.	.	.	gi|86989540|emb|CT030656.7|	775	0	Mouse DNA sequence from clone RP23-271O7 on chromosome 9, complete sequence	.	.	.	.	.	.	.	.	pfam08767	CRM1_C	CRM1 C terminal. CRM1 (also known as Exportin1) mediates the nuclear export of proteins bearing a leucine-rich nuclear export signal (NES). CRM1 forms a complex with the NES containing protein and the small GTPase Ran. This region forms an alpha helical structure formed by six helical hairpin motifs that are structurally similar to the HEAT repeat, but share little sequence similarity to the HEAT…	.	.	.	.	.
Gm20896	0	0	0	0	0	2	0	0	0	0	0	0	0	protein_coding	chrY:35895328-35921526:-	gi|237513008|ref|NP_963288.2|	1094	6e-148	Sycp3 like Y-linked [Mus musculus]	gi|237649032|ref|NM_201530.2|	893	0	Mus musculus Sycp3 like Y-linked (Sly), mRNA	P05531	107	1e-27	X-linked lymphocyte-regulated protein PM1	.	.	.	.	pfam04803	Cor1	Cor1/Xlr/Xmr conserved region. Cor1 is a component of the chromosome core in the meiotic prophase chromosomes. Xlr is a lymphoid cell specific protein. Xlm is abundantly transcribed in testis in a tissue-specific and developmentally regulated manner. The protein is located in the nuclei of spermatocytes, early in the prophase of the first meiotic division, and later becomes concentrated in the XY…	GO:0007286|spermatid development;	GO:0005634|nucleus;	.	.	.
1700065D16Rik	0	0	0	0	0	0	0	0	1	0	0	1	0	antisense_RNA	chr9:95855418-95858322:-	gi|31419692|gb|AAH53441.1|	724	1e-85	RIKEN cDNA 1700065D16 gene [Mus musculus]	gi|644989695|tpe|HG980630.1|	2903	0	TPA: Mus musculus long non-coding RNA OTTMUST00000118886.1 (RP23-283E4.1 gene), antisense	.	.	.	.	.	.	.	.	pfam11775	CobT_C	Cobalamin biosynthesis protein CobT VWA domain. This family consists of several bacterial cobalamin biosynthesis (CobT) proteins. CobT is involved in the transformation of precorrin-3 into cobyrinic acid.	.	.	.	.	.
Kctd16	1	0	0	2	0	0	0	0	0	0	0	0	0	protein_coding	chr18:40258361-40531168:+	gi|247494171|ref|NP_080411.1|	2056	0	BTB/POZ domain-containing protein KCTD16 [Mus musculus]	gi|247494170|ref|NM_026135.1|	1349	0	Mus musculus potassium channel tetramerisation domain containing 16 (Kctd16), mRNA	Q5DTY9	796	0	BTB/POZ domain-containing protein KCTD16	.	.	.	.	pfam02214	BTB_2	BTB/POZ domain. In voltage-gated K+ channels this domain is responsible for subfamily-specific assembly of alpha-subunits into functional tetrameric channels. In KCTD1 this domain functions as a transcriptional repressor. It also mediates homomultimerization of KCTD1 and interaction of KCTD1 with the transcription factor AP-2-alpha.	GO:0051260|protein homooligomerization;GO:0008277|regulation of G-protein coupled receptor protein signaling pathway;	GO:0030054|cell junction;GO:0045211|postsynaptic membrane;GO:0042734|presynaptic membrane;GO:0043235|receptor complex;	.	.	.
Gm15854	0	1	2	1	0	0	0	1	0	2	0	2	0	unprocessed_pseudogene	chr6:129972380-129992844:-	gi|755518426|ref|XP_011239854.1|	1204	1e-164	PREDICTED: LOW QUALITY PROTEIN: killer cell lectin-like receptor 4 isoform X3 [Mus musculus]	gi|755518425|ref|XM_011241552.1|	779	0	PREDICTED: Mus musculus predicted gene 15854 (Gm15854), transcript variant X3, mRNA	Q60651	58.5	8e-09	Killer cell lectin-like receptor 4	.	.	.	.	pfam08391	Ly49	Ly49-like protein, N-terminal region. The sequences making up this family are annotated as, or are similar to, Ly49 receptors. These are type II transmembrane receptors expressed by mouse natural killer (NK) cells. They are classified as being activating (e.g.Ly49D and H) or inhibitory (e.g. Ly49A and G), depending on their effect on NK cell function. They are members of the C-type lectin recepto…	GO:0007155|cell adhesion;	GO:0009897|external side of plasma membrane;GO:0016021|integral component of membrane;GO:0005886|plasma membrane;	GO:0030246|carbohydrate binding;	.	.
Ppp1r37	0	0	0	0	0	0	0	0	0	0	0	0	0	protein_coding	chr7:19530800-19563076:-	gi|148691208|gb|EDL23155.1|	2893	0	cDNA sequence BC024868, partial [Mus musculus]	gi|74144522|dbj|AK160935.1|	3094	0	Mus musculus 15 days embryo head cDNA, RIKEN full-length enriched library, clone:4021401C16 product:Hypothetical proline-rich region/leucine-rich repeat/leucine rich repeat, full insert sequence	Q8BKR5	391	6e-125	Protein phosphatase 1 regulatory subunit 37	.	.	.	.	pfam13855	LRR_8	Leucine rich repeat.	GO:0010923|negative regulation of phosphatase activity;	.	GO:0019902|phosphatase binding;GO:0004864|protein phosphatase inhibitor activity;	K17576	PPP1R37, LRRC68; protein phosphatase 1 regulatory subunit 37
Gm15578	451	393	544	444	629	453	474	480	489	421	286	455	401	unprocessed_pseudogene	chr3:156816037-156816511:+	gi|586447838|ref|XP_006832101.1|	517	6e-64	PREDICTED: 60S ribosomal protein L21-like [Chrysochloris asiatica]	gi|83025245|gb|AC125214.4|	475	0	Mus musculus BAC clone RP23-84H24 from chromosome 3, complete sequence	P46778	58.9	3e-10	60S ribosomal protein L21	YBR191w	126	6e-36	COG2139	pfam01157	Ribosomal_L21e	Ribosomal protein L21e.	GO:0000184|nuclear-transcribed mRNA catabolic process, nonsense-mediated decay;GO:0006364|rRNA processing;GO:0006614|SRP-dependent cotranslational protein targeting to membrane;GO:0006412|translation;GO:0006413|translational initiation;GO:0019083|viral transcription;	GO:0005737|cytoplasm;GO:0005829|cytosol;GO:0022625|cytosolic large ribosomal subunit;GO:0016020|membrane;GO:0005730|nucleolus;	GO:0044822|poly(A) RNA binding;GO:0003723|RNA binding;GO:0003735|structural constituent of ribosome;	K02889	RP-L21e, RPL21; large subunit ribosomal protein L21e
1700120E14Rik	8589	8574	9090	8956	8494	8184	10276	8727	9489	10734	8367	7777	10240	antisense_RNA	chr18:74525140-74531124:-	.	.	.	.	gi|644985693|tpe|HG982242.1|	799	0	TPA: Mus musculus long non-coding RNA OTTMUST00000073313.1 (AC148001.1 gene), antisense	.	.	.	.	.	.	.	.	pfam08526	PAD_N	Protein-arginine deiminase (PAD) N-terminal domain. This family represents the N-terminal non-catalytic domain of protein-arginine deiminase. This domain has a cupredoxin-like fold.	.	.	.	.	.
Gm15189	13	23	29	35	52	16	16	20	26	19	10	18	21	processed_pseudogene	chrX:159105915-159108491:+	gi|676282790|gb|KFO36200.1|	313	5e-83	Heat shock protein HSP 90-beta [Fukomys damarensis]	gi|331028701|ref|NG_028905.1|	1642	0	Mus musculus predicted gene 15189 (Gm15189) pseudogene on chromosome X	Q04619	85.5	2e-23	Heat shock cognate protein HSP 90-beta	YMR186w	72.4	1e-37	COG0326	pfam00183	HSP90	Hsp90 protein.	GO:0006457|protein folding;GO:0006950|response to stress;	GO:0005829|cytosol;GO:0042470|melanosome;	GO:0005524|ATP binding;	K04079	htpG, HSP90A; molecular chaperone HtpG
Kptn	164	150	233	187	185	181	178	176	199	212	144	188	163	protein_coding	chr7:16119895-16127516:+	gi|228480267|ref|NP_598488.2|	2189	0	kaptin [Mus musculus]	gi|228480266|ref|NM_133727.2|	1630	0	Mus musculus kaptin (Kptn), mRNA	Q8VCX6	209	2e-60	Kaptin	.	.	.	.	pfam13517	VCBS	Repeat domain in Vibrio, Colwellia, Bradyrhizobium and Shewanella. This domain of about 100 residues is found in multiple (up to 35) copies in long proteins from several species of Vibrio, Colwellia, Bradyrhizobium, and Shewanella (hence the name VCBS) and in smaller copy numbers in proteins from several other bacteria. The large protein size and repeat copy numbers, species distribution, and sug…	GO:0007015|actin filament organization;	GO:0015629|actin cytoskeleton;GO:0030426|growth cone;GO:0048471|perinuclear region of cytoplasm;GO:0032420|stereocilium;	.	.	.
Pnliprp1	635	651	819	737	731	653	701	745	799	657	497	593	650	protein_coding	chr19:58728887-58744169:+	gi|9256628|ref|NP_061362.1|	2564	0	inactive pancreatic lipase-related protein 1 precursor [Mus musculus]	gi|141803252|ref|NM_018874.2|	1619	0	Mus musculus pancreatic lipase related protein 1 (Pnliprp1), mRNA	Q5BKQ4	992	0	Inactive pancreatic lipase-related protein 1	.	.	.	.	pfam00151	Lipase	Lipase.	GO:0006629|lipid metabolic process;	GO:0005576|extracellular region;	GO:0005509|calcium ion binding;GO:0004806|triglyceride lipase activity;	K14074	PNLIPRP1, PLRP1; pancreatic lipase-related protein 1 [EC:3.1.1.3]
Armc5	6	3	6	3	7	4	4	11	7	3	1	8	4	protein_coding	chr7:128237342-128245100:+	gi|47847378|dbj|BAD21361.1|	3423	0	mFLJ00019 protein [Mus musculus]	gi|47847377|dbj|AK131111.1|	3834	0	Mus musculus mRNA for mFLJ00019 protein	Q5EBP3	1293	0	Armadillo repeat-containing protein 5	.	.	.	.	pfam09849	DUF2076	Uncharacterized protein conserved in bacteria (DUF2076). This domain, found in various hypothetical prokaryotic proteins, has no known function. The domain, however, is found in various periplasmic ligand-binding sensor proteins.	.	GO:0005737|cytoplasm;	.	.	.
Gm11916	71	73	89	74	96	87	77	89	120	85	66	74	66	lincRNA	chr4:29090605-29091662:+	.	.	.	.	gi|644988156|tpe|HG979101.1|	650	0	TPA: Mus musculus long non-coding RNA OTTMUST00000010888.1 (RP23-200B23.2 gene), lincRNA	.	.	.	.	.	.	.	.	pfam02784	Orn_Arg_deC_N	Pyridoxal-dependent decarboxylase, pyridoxal binding domain. These pyridoxal-dependent decarboxylases acting on ornithine, lysine, arginine and related substrates This domain has a TIM barrel fold.	.	.	.	.	.
Napa	1970	2128	2570	1886	1959	2722	2475	1997	2431	2518	1745	2358	2467	protein_coding	chr7:16098458-16117975:+	gi|13385392|ref|NP_080174.1|	1421	0	alpha-soluble NSF attachment protein [Mus musculus]	gi|146135022|ref|NM_025898.3|	2332	0	Mus musculus N-ethylmaleimide sensitive fusion protein attachment protein alpha (Napa), mRNA	P54921	244	2e-79	Alpha-soluble NSF attachment protein	.	.	.	.	pfam14938	SNAP	Soluble NSF attachment protein, SNAP. The soluble NSF attachment protein (SNAP) proteins are involved in vesicular transport between the endoplasmic reticulum and Golgi apparatus. They act as adaptors between SNARE (integral membrane SNAP receptor) proteins and NSF (N-ethylmaleimide-sensitive factor). They are structurally similar to TPR repeats.	GO:0045176|apical protein localization;GO:0007420|brain development;GO:0006886|intracellular protein transport;GO:0061025|membrane fusion;GO:0030182|neuron differentiation;GO:0010807|regulation of synaptic vesicle priming;GO:0035494|SNARE complex disassembly;GO:0035249|synaptic transmission, glutamatergic;	GO:0070062|extracellular exosome;GO:0016020|membrane;GO:0043209|myelin sheath;GO:0070044|synaptobrevin 2-SNAP-25-syntaxin-1a complex;GO:0043195|terminal bouton;GO:0005774|vacuolar membrane;	GO:0000149|SNARE binding;GO:0005483|soluble NSF attachment protein activity;GO:0019905|syntaxin binding;	K15296	NAPA, SNAPA, SEC17; alpha-soluble NSF attachment protein
Mir497b	0	0	0	0	0	0	0	0	0	3	1	0	0	miRNA	chr11:70234692-70234816:-	.	.	.	.	gi|563319867|ref|NR_106178.1|	125	9e-58	Mus musculus microRNA 497b (Mir497b), microRNA	.	.	.	.	.	.	.	.	pfam15547	DUF4654	Domain of unknown function (DUF4654). This family of proteins is found in eukaryotes. Proteins in this family are typically between 145 and 169 amino acids in length. There is a conserved IDC sequence motif.	.	.	.	.	.
Smim10l2a	0	0	0	0	0	0	0	0	0	0	0	0	0	protein_coding	chrX:56374586-56377799:+	gi|148710197|gb|EDL42143.1|	457	5e-50	RIKEN cDNA 6330419J24, partial [Mus musculus]	gi|254540190|ref|NR_028086.1|	2393	0	Mus musculus small integral membrane protein 10 like 2A (Smim10l2a), long non-coding RNA	P0DMW5	108	3e-26	Small integral membrane protein 10-like protein 2B	.	.	.	.	pfam15118	DUF4560	Domain of unknown function (DUF4560). This family of proteins is functionally uncharacterized. This family of proteins is found in eukaryotes. Proteins in this family are typically between 66 and 78 amino acids in length. There are two conserved sequence motifs: FCK and RTL.	GO:0007186|G-protein coupled receptor signaling pathway;	GO:0016021|integral component of membrane;GO:0005886|plasma membrane;	GO:0030246|carbohydrate binding;	.	.
Gm12391	761	864	968	760	849	991	941	753	955	1060	883	925	1022	processed_pseudogene	chr4:40678332-40678778:+	gi|594658752|ref|XP_007177682.1|	195	3e-17	PREDICTED: eukaryotic translation initiation factor 1-like [Balaenoptera acutorostrata scammoni]	gi|58219189|emb|AL929313.13|	165	1e-79	Mouse DNA sequence from clone RP23-101D13 on chromosome 4, complete sequence	Q5RFF4	75.1	6e-17	Eukaryotic translation initiation factor 1	.	.	.	.	pfam01108	Tissue_fac	Tissue factor. This family is found in metazoa, and is very similar to the fibronectin type III domain. The family is found in cytokine receptors, interleukin and interferon receptors and coagulation factor III proteins. It occurs multiple times, as does fn3, family pfam00041.	.	.	GO:0003743|translation initiation factor activity;	K03113	EIF1, SUI1; translation initiation factor 1
Gm13572	24	12	30	22	21	40	30	25	22	30	27	21	26	lincRNA	chr2:60037141-60038837:+	.	.	.	.	gi|644987470|tpe|HG978419.1|	559	0	TPA: Mus musculus long non-coding RNA OTTMUST00000030758.1 (RP23-78D16.2 gene), lincRNA	.	.	.	.	.	.	.	.	pfam09102	Exotox-A_target	Exotoxin A, targeting. Members of this family are found in Pseudomonas aeruginosa exotoxin A, and are responsible for transmembrane targeting of the toxin, as well as transmembrane translocation of the catalytic domain into the cytoplasmic compartment. A furin cleavage site is present within the domain: cleavage generates a 37 kDa carboxy-terminal fragment, which includes the enzymatic domain, wh…	.	.	.	.	.
Gm13816	0	0	0	0	0	0	0	0	0	0	0	0	0	lincRNA	chr2:92742230-92759208:+	.	.	.	.	gi|755501235|ref|XR_866546.1|	715	0	PREDICTED: Mus musculus uncharacterized LOC105244235 (LOC105244235), transcript variant X1, ncRNA	.	.	.	.	.	.	.	.	pfam08926	DUF1908	Domain of unknown function (DUF1908). This domain is found in a set of hypothetical/structural eukaryotic proteins.	.	.	.	.	.
Gm5970	1	4	6	7	2	3	0	4	7	4	1	7	6	processed_pseudogene	chr18:60220843-60222058:+	gi|20987301|gb|AAH29756.1|	1193	5e-163	LOC435565 protein [Mus musculus]	gi|295390292|ref|NG_020162.1|	1216	0	Mus musculus predicted gene 5970 (Gm5970) pseudogene on chromosome 18	Q9QZ85	148	1e-38	Interferon-inducible GTPase 1	.	.	.	.	pfam05049	IIGP	Interferon-inducible GTPase (IIGP). Interferon-inducible GTPase (IIGP) is thought to play a role in in intracellular defence. IIGP is predominantly associated with the Golgi apparatus and also localizes to the endoplasmic reticulum and exerts a distinct role in IFN-induced intracellular membrane trafficking or processing.	GO:0035458|cellular response to interferon-beta;GO:0019221|cytokine-mediated signaling pathway;GO:0050829|defense response to Gram-negative bacterium;GO:0042832|defense response to protozoan;GO:0045087|innate immune response;GO:0010506|regulation of autophagy;	GO:0005789|endoplasmic reticulum membrane;GO:0032580|Golgi cisterna membrane;GO:0031965|nuclear membrane;GO:0020005|symbiont-containing vacuole membrane;	GO:0019003|GDP binding;GO:0005525|GTP binding;GO:0003924|GTPase activity;GO:0042802|identical protein binding;	.	.
Gm15643	2	1	4	3	2	0	1	0	3	6	2	3	3	antisense_RNA	chr11:121829446-121830103:-	.	.	.	.	gi|644990446|tpe|HG981346.1|	383	0	TPA: Mus musculus long non-coding RNA OTTMUST00000060896.1 (RP23-342H16.7 gene), antisense	.	.	.	.	.	.	.	.	pfam09462	Mus7	Mus7/MMS22 family. This family includes a conserved region from the Mus7 protein. Mus7 is involved in the repair of replication-associated DNA damage in the fission yeast Schizosaccharomyces pombe. Mus7 functions in the same pathway as Mus81, a subunit of the Mus81-Eme1 structure-specific endonuclease, which has been implicated in the repair of the replication-associated DNA damage. The MMS22 pro…	.	.	.	.	.
Gm15411	0	0	0	0	0	0	0	0	0	0	0	0	0	processed_transcript	chr5:148995651-149015813:-	gi|68062440|ref|XP_673226.1|	156	4e-09	hypothetical protein [Plasmodium berghei strain ANKA], partial [Plasmodium berghei ANKA]	gi|74152956|dbj|AK158390.1|	3396	0	Mus musculus adult inner ear cDNA, RIKEN full-length enriched library, clone:F930113F15 product:unclassifiable, full insert sequence	.	.	.	.	.	.	.	.	pfam07816	DUF1645	Protein of unknown function (DUF1645). These sequences are derived from a number of hypothetical plant proteins. The region in question is approximately 270 amino acids long. Some members of this family are annotated as yeast pheromone receptor proteins AR781 but no literature was found to support this.	.	.	.	.	.
1110028F11Rik	0	0	0	0	0	0	0	0	0	0	0	0	0	sense_intronic	chr11:87701396-87705331:+	gi|148683880|gb|EDL15827.1|	252	2e-24	mCG147542 [Mus musculus]	gi|644990216|tpe|HG981151.1|	837	0	TPA: Mus musculus long non-coding RNA OTTMUST00000002605.1 (RP23-168C20.5 gene), sense_intronic	.	.	.	.	.	.	.	.	pfam11379	DUF3182	Protein of unknown function (DUF3182). This family of proteins with unknown function appears to be restricted to Proteobacteria.	.	.	.	.	.
Gm14742	10	6	6	13	9	13	18	14	14	7	8	13	7	lincRNA	chrX:77802351-77803280:-	gi|148666272|gb|EDK98688.1|	125	2e-07	mCG1036783, partial [Mus musculus]	gi|644985875|tpe|HG982424.1|	381	0	TPA: Mus musculus long non-coding RNA OTTMUST00000043227.1 (RP23-91C19.8 gene), lincRNA	.	.	.	.	.	.	.	.	pfam10744	Med1	Mediator of RNA polymerase II transcription subunit 1. Mediator complexes are basic necessities for linking transcriptional regulators to RNA polymerase II. This domain, Med1, is conserved from plants to fungi to humans and forms part of the Med9 submodule of the Srb/Med complex. it is one of three subunits essential for viability of the whole organism via its role in environmentally-directed cel…	.	.	.	.	.
Ly6g6f	0	0	0	0	0	0	0	0	0	0	0	0	0	protein_coding	chr17:35080480-35085610:-	gi|569000929|ref|XP_006524649.1|	1545	0	PREDICTED: lymphocyte antigen 6 complex locus protein G6f isoform X1 [Mus musculus]	gi|755470310|ref|XM_006536654.2|	1130	0	PREDICTED: Mus musculus lymphocyte antigen 6 complex, locus G6F (Ly6g6f), transcript variant X1, mRNA	Q6MG56	493	1e-173	Lymphocyte antigen 6 complex locus protein G6f	.	.	.	.	pfam15107	FAM216B	FAM216B protein family. The function of this family of proteins, FAM216B, has not, as yet, been determined. Members of this family are as yet uncharacterized. This family of proteins are found in eukaryotes. Proteins in this family are approximately 150 amino acids in length. In humans, the gene encoding this protein is located in the position, C13orf30.	.	GO:0016021|integral component of membrane;GO:0005886|plasma membrane;	.	.	.
Klk1b9	0	0	0	0	1	0	0	0	0	0	0	0	0	protein_coding	chr7:43976061-43980376:+	gi|148690745|gb|EDL22692.1|	1464	0	mCG145361, partial [Mus musculus]	gi|21426850|ref|NM_010116.1|	870	0	Mus musculus kallikrein 1-related peptidase b9 (Klk1b9), mRNA	P15949	543	0	Kallikrein 1-related peptidase b9	mlr3307	100	1e-23	COG5640	pfam00089	Trypsin	Trypsin.	GO:0031638|zymogen activation;	GO:0070062|extracellular exosome;GO:0005615|extracellular space;GO:0005634|nucleus;GO:0043234|protein complex;	GO:0004175|endopeptidase activity;GO:0016811|hydrolase activity, acting on carbon-nitrogen (but not peptide) bonds, in linear amides;GO:0008233|peptidase activity;GO:0004252|serine-type endopeptidase activity;	K01325	KLK1_2; tissue kallikrein [EC:3.4.21.35]
Dhcr24	0	0	0	0	0	0	0	0	0	0	0	0	0	protein_coding	chr4:106561038-106589113:+	gi|37359736|dbj|BAC97846.1|	2843	0	mKIAA0018 protein [Mus musculus]	gi|114155128|ref|NM_053272.2|	4028	0	Mus musculus 24-dehydrocholesterol reductase (Dhcr24), mRNA	Q8VCH6	1073	0	Delta(24)-sterol reductase	Cgl0556	130	1e-30	COG0277	pfam01565	FAD_binding_4	FAD binding domain. This family consists of various enzymes that use FAD as a co-factor, most of the enzymes are similar to oxygen oxidoreductase. One of the enzymes Vanillyl-alcohol oxidase (VAO) has a solved structure, the alignment includes the FAD binding site, called the PP-loop, between residues 99-110. The FAD molecule is covalently bound in the known structure, however the residue that li…	GO:0042987|amyloid precursor protein catabolic process;GO:0006695|cholesterol biosynthetic process;GO:0008203|cholesterol metabolic process;GO:0030539|male genitalia development;GO:0061024|membrane organization;GO:0043066|negative regulation of apoptotic process;GO:0008285|negative regulation of cell proliferation;GO:0043154|negative regulation of cysteine-type endopeptidase activity involved in …	GO:0005856|cytoskeleton;GO:0005829|cytosol;GO:0005783|endoplasmic reticulum;GO:0005789|endoplasmic reticulum membrane;GO:0000139|Golgi membrane;GO:0016021|integral component of membrane;GO:0016020|membrane;GO:0005634|nucleus;	GO:0000246|delta24(24-1) sterol reductase activity;GO:0050614|delta24-sterol reductase activity;GO:0019899|enzyme binding;GO:0050660|flavin adenine dinucleotide binding;GO:0016614|oxidoreductase activity, acting on CH-OH group of donors;GO:0016628|oxidoreductase activity, acting on the CH-CH group of donors, NAD or NADP as acceptor;GO:0042605|peptide antigen binding;	K09828	DHCR24; delta24-sterol reductase [EC:1.3.1.72]
Rnf44	0	0	2	1	1	4	0	1	0	1	2	1	4	protein_coding	chr13:54679399-54693907:-	gi|225637509|ref|NP_001139497.1|	1999	0	RING finger protein 44 isoform 1 [Mus musculus]	gi|225637508|ref|NM_001146025.1|	4006	0	Mus musculus ring finger protein 44 (Rnf44), transcript variant 1, mRNA	Q3UHJ8	75.5	3e-13	RING finger protein 44	.	.	.	.	pfam13639	zf-RING_2	Ring finger domain.	GO:0043161|proteasome-mediated ubiquitin-dependent protein catabolic process;GO:0006355|regulation of transcription, DNA-templated;	GO:0005737|cytoplasm;GO:0005654|nucleoplasm;	GO:0061630|ubiquitin protein ligase activity;GO:0008270|zinc ion binding;	K19041	RNF38_44; E3 ubiquitin-protein ligase RNF38/44 [EC:2.3.2.27]
Frg2f1	0	0	1	0	0	0	0	2	0	0	0	0	0	protein_coding	chr4:119530308-119539529:-	gi|51921351|ref|NP_001004178.1|	1048	4e-136	uncharacterized protein LOC433752 [Mus musculus]	gi|51921350|ref|NM_001004178.1|	1909	0	Mus musculus expressed sequence AA415398 (AA415398), mRNA	A6NGY1	65.1	3e-10	Protein FRG2-like-2	.	.	.	.	pfam15315	FRG2	Facioscapulohumeral muscular dystrophy candidate 2. This family of proteins is found in eukaryotes. The family is localized close to the D4Z4 repeats on chromosome 4 and 10 that are associated with the autosomal dominant facioscapulohumeral muscular dystrophy (FSHD). FRG2 are transcriptionally upregulated in FSHD myoblast cultures suggesting involvement in the pathogenesis of FSHD.	.	GO:0005634|nucleus;	.	.	.
Slc22a26	0	0	0	0	0	1	0	1	0	1	0	0	0	protein_coding	chr19:7781041-7802667:-	gi|148701376|gb|EDL33323.1|	2593	0	mCG14908, isoform CRA_a, partial [Mus musculus]	gi|18073121|emb|AJ132857.1|	2848	0	Mus musculus mRNA for putative integral membrane transport protein	Q76M72	586	0	Solute carrier family 22 member 27	.	.	.	.	pfam07690	MFS_1	Major Facilitator Superfamily.	GO:0043252|sodium-independent organic anion transport;	GO:0005887|integral component of plasma membrane;	GO:0005452|inorganic anion exchanger activity;GO:0015347|sodium-independent organic anion transmembrane transporter activity;	K08206	SLC22A9S; MFS transporter, OCT family, solute carrier family 22 (organic anion/cation transporter), member 9/10/19/24/25
Gm8180	0	0	0	0	0	0	0	0	0	0	0	0	0	protein_coding	chr14:43779488-43784745:-	gi|148702038|gb|EDL33985.1|	1154	1e-153	mCG118288 [Mus musculus]	gi|755549374|ref|XM_011245262.1|	998	0	PREDICTED: Mus musculus disks large homolog 5-like (LOC102633225), mRNA	Q8TDM6	69.7	3e-11	Disks large homolog 5	.	.	.	.	pfam04822	Takusan	Takusan. This domain is named takusan, which is a Japanese word meaning 'many'. Members of this family regulate synaptic activity.	GO:0045176|apical protein localization;GO:0060441|epithelial tube branching involved in lung morphogenesis;GO:0045197|establishment or maintenance of epithelial cell apical/basal polarity;GO:0035556|intracellular signal transduction;GO:0072205|metanephric collecting duct development;GO:0030901|midbrain development;GO:0008285|negative regulation of cell proliferation;GO:0030859|polarized epithelia…	GO:0005913|cell-cell adherens junction;GO:0005737|cytoplasm;GO:0005886|plasma membrane;	GO:0008013|beta-catenin binding;GO:0008092|cytoskeletal protein binding;GO:0030159|receptor signaling complex scaffold activity;	.	.
Gm37856	0	0	0	0	0	0	0	0	0	0	0	0	0	TEC	chr1:165845087-165846085:-	.	.	.	.	gi|354798530|gb|JN963031.1|	999	0	Mus musculus targeted KO-first, conditional ready, lacZ-tagged mutant allele Cd247:tm2a(KOMP)Wtsi tm1a(KOMP)Wtsi; transgenic	.	.	.	.	.	.	.	.	pfam01500	Keratin_B2	Keratin, high sulfur B2 protein. High sulfur proteins are cysteine-rich proteins synthesized during the differentiation of hair matrix cells, and form hair fibres in association with hair keratin intermediate filaments. This family has been divided up into four regions, with the second region containing 8 copies of a short repeat. This family is also known as B2 or KAP1.	.	.	.	.	.
Cspp1	0	0	0	0	0	0	0	0	0	0	0	0	0	protein_coding	chr1:10037987-10136768:+	gi|124301210|ref|NP_080769.3|	5308	0	centrosome and spindle pole associated protein 1 [Mus musculus]	gi|77404124|gb|AC159972.5|	5009	0	Mus musculus chromosome 1, clone RP23-35D23, complete sequence	B2RX88	175	3e-48	Centrosome and spindle pole associated protein 1	.	.	.	.	pfam02414	Borrelia_orfA	Borrelia ORF-A. This protein is encoded by an open reading frame in plasmid borne DNA repeats of Borrelia species. This protein is known as ORF-A. The function of this putative protein is unknown.	GO:0051781|positive regulation of cell division;GO:0032467|positive regulation of cytokinesis;	GO:0005813|centrosome;GO:0005737|cytoplasm;GO:0005874|microtubule;GO:0005815|microtubule organizing center;GO:0005819|spindle;GO:0000922|spindle pole;	.	K16771	CSPP1; centrosome and spindle pole-associated protein 1
Gm17191	18	16	11	8	17	18	8	16	11	2	4	7	5	processed_transcript	chr12:81532035-81533358:-	.	.	.	.	gi|76362980|gb|AC154908.4|	283	5e-145	Mus musculus BAC clone RP23-315C11 from chromosome 12, complete sequence	.	.	.	.	.	.	.	.	pfam06055	ExoD	Exopolysaccharide synthesis, ExoD. Among the bacterial genes required for nodule invasion are the exo genes. These genes are involved in the production of an extracellular polysaccharide. Mutations in the exoD result in altered exopolysaccharide production and defects in nodule invasion.	.	.	.	.	.
Gm6467	38	19	42	32	39	56	52	36	61	33	35	51	39	pseudogene	chr16:21896506-21897116:+	gi|383873358|ref|NP_001244746.1|	1034	6e-141	proteasome subunit beta type-3 [Macaca mulatta]	gi|354798160|gb|JN962661.1|	604	0	Mus musculus targeted KO-first, conditional ready, lacZ-tagged mutant allele Map3k13:tm1a(KOMP)Wtsi; transgenic	Q9R1P1	402	3e-142	Proteasome subunit beta type-3	.	.	.	.	pfam00227	Proteasome	Proteasome subunit. The proteasome is a multisubunit structure that degrades proteins. Protein degradation is an essential component of regulation because proteins can become misfolded, damaged, or unnecessary. Proteasomes and their homologues vary greatly in complexity: from HslV (heat shock locus v), which is encoded by 1 gene in bacteria, to the eukaryotic 20S proteasome, which is encoded by m…	GO:0002479|antigen processing and presentation of exogenous peptide antigen via MHC class I, TAP-dependent;GO:0043161|proteasome-mediated ubiquitin-dependent protein catabolic process;GO:0030163|protein catabolic process;	GO:0015629|actin cytoskeleton;GO:0005737|cytoplasm;GO:0005829|cytosol;GO:0070062|extracellular exosome;GO:0005794|Golgi apparatus;GO:0005739|mitochondrion;GO:0005654|nucleoplasm;GO:0005634|nucleus;GO:0000502|proteasome complex;GO:0005839|proteasome core complex;GO:0019774|proteasome core complex, beta-subunit complex;	GO:0004175|endopeptidase activity;GO:0004298|threonine-type endopeptidase activity;	K02735	PSMB3; 20S proteasome subunit beta 3 [EC:3.4.25.1]
Rnf103	27	35	41	36	56	47	45	28	51	57	50	39	49	protein_coding	chr6:71493894-71510881:+	gi|148666528|gb|EDK98944.1|	3834	0	ring finger protein 103, isoform CRA_c, partial [Mus musculus]	gi|815891383|ref|NM_001308303.1|	3430	0	Mus musculus ring finger protein 103 (Rnf103), transcript variant 2, mRNA	O00237	85.1	2e-15	E3 ubiquitin-protein ligase RNF103	SPAC57A7.09	58.9	3e-08	COG5540	pfam13639	zf-RING_2	Ring finger domain.	GO:0007417|central nervous system development;GO:0030433|ER-associated ubiquitin-dependent protein catabolic process;GO:0016567|protein ubiquitination;	GO:0005783|endoplasmic reticulum;GO:0005789|endoplasmic reticulum membrane;GO:0016021|integral component of membrane;	GO:0016874|ligase activity;GO:0004842|ubiquitin-protein transferase activity;GO:0008270|zinc ion binding;	K15695	RNF103, KF1; E3 ubiquitin-protein ligase RNF103 [EC:2.3.2.27]
5830454E08Rik	124	119	148	109	128	118	130	96	113	118	106	101	145	lincRNA	chr9:120577331-120578074:+	gi|26383522|dbj|BAC25540.1|	592	2e-74	unnamed protein product [Mus musculus]	gi|42517200|gb|AC137127.11|	744	0	Mus musculus chromosome 9, clone RP24-264F17, complete sequence	.	.	.	.	.	.	.	.	pfam12316	Dsh_C	Segment polarity protein dishevelled (Dsh) C terminal. This domain family is found in eukaryotes, and is typically between 177 and 207 amino acids in length. The family is found in association with pfam00778, pfam02377, pfam00610, pfam00595. The segment polarity gene dishevelled (dsh) is required for pattern formation of the embryonic segments. It is involved in the determination of body organisa…	.	.	.	.	.
9230116N13Rik	20	9	15	24	9	9	6	27	19	17	12	16	9	processed_transcript	chr1:136411916-136415519:-	gi|148707601|gb|EDL39548.1|	287	2e-27	mCG148400 [Mus musculus]	gi|354789235|gb|JN953736.1|	2652	0	Mus musculus targeted KO-first, conditional ready, lacZ-tagged mutant allele Ddx59:tm1a(EUCOMM)Wtsi; transgenic	.	.	.	.	.	.	.	.	pfam03363	Herpes_LP	Herpesvirus leader protein.	.	.	.	.	.
Gm17399	297	307	353	303	278	339	330	334	327	372	208	333	347	lincRNA	chr9:118150231-118170376:+	gi|148677306|gb|EDL09253.1|	454	3e-52	mCG147275 [Mus musculus]	gi|755481702|ref|XR_864412.1|	1181	0	PREDICTED: Mus musculus predicted gene, 17399 (Gm17399), transcript variant X3, ncRNA	.	.	.	.	.	.	.	.	pfam02430	AMA-1	Apical membrane antigen 1. Apical membrane antigen 1 (AMA-1) is a Plasmodium asexual blood-stage antigen. It has been suggested that positive selection operates on the AMA-1 gene in regions coding for antigenic sites.	.	.	.	.	.
Gm26744	0	0	0	0	2	0	0	1	1	1	1	1	3	lincRNA	chr16:21843451-21845776:-	.	.	.	.	gi|755554454|ref|XR_875951.1|	1731	0	PREDICTED: Mus musculus uncharacterized LOC105246086 (LOC105246086), ncRNA	.	.	.	.	.	.	.	.	pfam10322	7TM_GPCR_Sru	Serpentine type 7TM GPCR chemoreceptor Sru. Chemoreception is mediated in Caenorhabditis elegans by members of the seven-transmembrane G-protein-coupled receptor class (7TM GPCRs) of proteins which are of the serpentine type. Sru is a member of the Srg superfamily of chemoreceptors. Chemoperception is one of the central senses of soil nematodes like C. elegans which are otherwise 'blind' and 'dea…	.	.	.	.	.
4933408J17Rik	6	16	21	17	12	13	19	18	22	22	14	23	17	lincRNA	chr10:93589413-93605245:+	gi|12855637|dbj|BAB30404.1|	388	2e-41	unnamed protein product [Mus musculus]	gi|371878137|ref|NR_045810.1|	1859	0	Mus musculus RIKEN cDNA 4933408J17 gene (4933408J17Rik), long non-coding RNA	.	.	.	.	.	.	.	.	pfam11896	DUF3416	Domain of unknown function (DUF3416). This presumed domain is functionally uncharacterized. This domain is found in bacteria and archaea. This domain is about 190 amino acids in length. This domain is found associated with pfam00128.	.	.	.	.	.
Gm26833	1	5	2	1	2	6	12	3	3	4	9	5	1	antisense_RNA	chr6:39871532-39871971:-	gi|674096800|ref|XP_008821772.1|	171	5e-12	PREDICTED: uncharacterized protein LOC103726135 [Nannospalax galili]	gi|644988931|tpe|HG979866.1|	440	0	TPA: Mus musculus long non-coding RNA OTTMUST00000112743.1 (RP23-380O16.4 gene), antisense	.	.	.	.	.	.	.	.	pfam15498	Dendrin	Nephrin and CD2AP-binding protein, Dendrin. Dendrin is a family of eukaryotic proteins found in the podocytes of the kidneys. Dendrin, originally identified in telencephalic dendrites, is a constituent of the slit diaphragm, SD, complex of podocytes, where it directly binds to nephrin and CD2AP. Kidney podocytes and their slit diaphragms (SDs) form the final barrier to urinary protein loss. SD pr…	.	.	.	.	.
D630044L22Rik	0	0	2	0	0	1	1	1	0	1	1	0	4	protein_coding	chr17:25951472-25963610:+	gi|148690530|gb|EDL22477.1|	1089	3e-138	RIKEN cDNA A930017K11, partial [Mus musculus]	gi|26342960|dbj|AK052760.1|	2958	0	Mus musculus 0 day neonate kidney cDNA, RIKEN full-length enriched library, clone:D630044L22 product:hypothetical protein, full insert sequence	Q9JLG8	155	4e-37	Calpain-15	.	.	.	.	pfam00648	Peptidase_C2	Calpain family cysteine protease.	GO:0006508|proteolysis;	GO:0005737|cytoplasm;	GO:0004198|calcium-dependent cysteine-type endopeptidase activity;GO:0008270|zinc ion binding;	K08582	CAPN15; calpain-15 [EC:3.4.22.-]
Gm10814	6	7	2	3	0	8	3	3	1	1	5	7	8	lincRNA	chr19:6012620-6018426:+	gi|74140623|dbj|BAE42435.1|	236	1e-17	unnamed protein product [Mus musculus]	gi|371120546|ref|NR_045783.1|	1933	0	Mus musculus predicted gene 10814 (Gm10814), long non-coding RNA	O35350	95.5	4e-19	Calpain-1 catalytic subunit	.	.	.	.	pfam00648	Peptidase_C2	Calpain family cysteine protease.	GO:0060056|mammary gland involution;GO:0006508|proteolysis;GO:0032801|receptor catabolic process;	GO:0005737|cytoplasm;GO:0005829|cytosol;GO:0070062|extracellular exosome;GO:0005925|focal adhesion;GO:0005764|lysosome;GO:0016020|membrane;GO:0005739|mitochondrion;GO:0005886|plasma membrane;	GO:0005509|calcium ion binding;GO:0004198|calcium-dependent cysteine-type endopeptidase activity;	K01367	CAPN1; calpain-1 [EC:3.4.22.52]
Gm26832	0	0	0	0	0	0	0	0	0	0	0	0	0	antisense_RNA	chr8:110265248-110267462:-	gi|46361984|ref|NP_766504.3|	213	4e-15	hydrocephalus-inducing protein [Mus musculus]	gi|12854630|dbj|AK016044.1|	1264	0	Mus musculus adult male testis cDNA, RIKEN full-length enriched library, clone:4930545D19 product:unclassifiable, full insert sequence	Q80W93	86.7	1e-16	Hydrocephalus-inducing protein	.	.	.	.	pfam00943	Alpha_E2_glycop	Alphavirus E2 glycoprotein. E2 forms a heterodimer with E1. The virus spikes are made up of 80 trimers of these heterodimers (sindbis virus).	GO:1904158|axonemal central apparatus assembly;GO:0003341|cilium movement;GO:0002064|epithelial cell development;GO:0007275|multicellular organismal development;GO:0060438|trachea development;GO:0021591|ventricular system development;	GO:1990718|axonemal central pair projection;	.	K17570	HYDIN; hydrocephalus-inducing protein
Gm26831	223	202	233	253	200	194	232	227	225	235	234	198	188	lincRNA	chr1:119058469-119059848:+	gi|26326443|dbj|BAC26965.1|	153	7e-08	unnamed protein product [Mus musculus]	gi|644987084|tpe|HG978061.1|	1380	0	TPA: Mus musculus long non-coding RNA OTTMUST00000112664.1 (RP24-258M24.2 gene), lincRNA	.	.	.	.	.	.	.	.	pfam14016	DUF4232	Protein of unknown function (DUF4232). This family of proteins is functionally uncharacterized. This family of proteins is found in bacteria. Proteins in this family are typically between 177 and 242 amino acids in length. Many members of this family are lipoproteins.	.	.	.	.	.
Vwa2	151	124	126	142	122	126	121	138	153	138	150	115	151	protein_coding	chr19:56874249-56912078:+	gi|42741661|ref|NP_766428.2|	3961	0	von Willebrand factor A domain-containing protein 2 precursor [Mus musculus]	gi|42741660|ref|NM_172840.2|	3882	0	Mus musculus von Willebrand factor A domain containing 2 (Vwa2), mRNA	Q70UZ7	1527	0	von Willebrand factor A domain-containing protein 2	.	.	.	.	pfam00092	VWA	von Willebrand factor type A domain.	GO:0007161|calcium-independent cell-matrix adhesion;GO:0051260|protein homooligomerization;GO:0046626|regulation of insulin receptor signaling pathway;	GO:0005604|basement membrane;GO:0070062|extracellular exosome;GO:0005576|extracellular region;GO:0005615|extracellular space;	GO:0005509|calcium ion binding;GO:0042802|identical protein binding;	.	.
Sec24c	0	0	0	0	0	0	0	0	0	0	0	0	0	protein_coding	chr14:20674308-20694852:+	gi|25955503|gb|AAH40370.1|	5054	0	Sec24 related gene family, member C (S. cerevisiae) [Mus musculus]	gi|568987266|ref|XM_006518818.1|	4446	0	PREDICTED: Mus musculus Sec24 related gene family, member C (S. cerevisiae) (Sec24c), transcript variant X5, mRNA	P53992	176	7e-48	Protein transport protein Sec24C	SPBC4.03c	401	2e-119	COG5028	pfam04811	Sec23_trunk	Sec23/Sec24 trunk domain. COPII-coated vesicles carry proteins from the endoplasmic reticulum to the Golgi complex. This vesicular transport can be reconstituted by using three cytosolic components containing five proteins: the small GTPase Sar1p, the Sec23p/24p complex, and the Sec13p/Sec31p complex. This domain is known as the trunk domain and has an alpha/beta vWA fold and forms the dimer inte…	GO:0019886|antigen processing and presentation of exogenous peptide antigen via MHC class II;GO:0002474|antigen processing and presentation of peptide antigen via MHC class I;GO:0048208|COPII vesicle coating;GO:0006888|ER to Golgi vesicle-mediated transport;GO:0006886|intracellular protein transport;	GO:0030127|COPII vesicle coat;GO:0005829|cytosol;GO:0005789|endoplasmic reticulum membrane;GO:0012507|ER to Golgi transport vesicle membrane;GO:0000139|Golgi membrane;GO:0048471|perinuclear region of cytoplasm;	GO:0008270|zinc ion binding;	K14007	SEC24; protein transport protein SEC24
Sectm1b	179	183	205	208	168	211	209	201	216	223	181	225	225	protein_coding	chr11:121053458-121063569:-	gi|114145548|ref|NP_081183.3|	957	4e-121	secreted and transmembrane protein 1b precursor [Mus musculus]	gi|114145547|ref|NM_026907.3|	2287	0	Mus musculus secreted and transmembrane 1B (Sectm1b), mRNA	Q9JL59	227	5e-72	Secreted and transmembrane protein 1b	.	.	.	.	pfam11902	DUF3422	Protein of unknown function (DUF3422). This family of proteins are functionally uncharacterized. This protein is found in bacteria, archaea and eukaryotes. Proteins in this family are typically between 426 to 444 amino acids in length.	GO:0006955|immune response;	GO:0005576|extracellular region;GO:0016021|integral component of membrane;GO:0005887|integral component of plasma membrane;	GO:0004871|signal transducer activity;	.	.
Picalm	259	300	433	317	548	243	294	311	405	318	174	419	263	protein_coding	chr7:90130213-90213465:+	gi|32567788|ref|NP_666306.2|	3469	0	phosphatidylinositol-binding clathrin assembly protein isoform 1 [Mus musculus]	gi|38348225|gb|AC133653.4|	5886	0	Mus musculus BAC clone RP24-320J12 from chromosome 7, complete sequence	O55012	241	1e-73	Phosphatidylinositol-binding clathrin assembly protein	.	.	.	.	pfam07651	ANTH	ANTH domain. AP180 is an endocytotic accessory proteins that has been implicated in the formation of clathrin-coated pits. The domain is involved in phosphatidylinositol 4,5-bisphosphate binding and is a universal adaptor for nucleation of clathrin coats.	GO:0007409|axonogenesis;GO:0035459|cargo loading into vesicle;GO:0008283|cell proliferation;GO:0048268|clathrin coat assembly;GO:0072583|clathrin-mediated endocytosis;GO:0048813|dendrite morphogenesis;GO:0055072|iron ion homeostasis;GO:0097459|iron ion import into cell;GO:0010629|negative regulation of gene expression;GO:1902963|negative regulation of metalloendopeptidase activity involved in amy…	GO:0005905|coated pit;GO:0030136|clathrin-coated vesicle;GO:0005768|endosome;GO:0005794|Golgi apparatus;GO:0097418|neurofibrillary tangle;GO:0043025|neuronal cell body;GO:0005634|nucleus;GO:0005886|plasma membrane;GO:0014069|postsynaptic density;GO:0045211|postsynaptic membrane;GO:0042734|presynaptic membrane;GO:0045202|synapse;GO:0008021|synaptic vesicle;GO:0031982|vesicle;	GO:0005545|1-phosphatidylinositol binding;GO:0035615|clathrin adaptor activity;GO:0030276|clathrin binding;GO:0042802|identical protein binding;GO:0017124|SH3 domain binding;	.	.
Gm9599	1103	1130	1242	1031	1066	1036	1189	1127	1355	1357	1267	1112	1177	processed_pseudogene	chr12:106886446-106886926:-	gi|913497858|ref|XP_013203956.1|	328	1e-35	PREDICTED: UPF0587 protein C1orf123 homolog isoform X2 [Microtus ochrogaster]	gi|78190173|gb|AC159227.3|	481	0	Mus musculus BAC clone RP24-334D12 from chromosome 12, complete sequence	Q498R7	124	2e-34	UPF0587 protein C1orf123 homolog	.	.	.	.	pfam05907	DUF866	Eukaryotic protein of unknown function (DUF866). This family consists of a number of hypothetical eukaryotic proteins of unknown function with an average length of around 165 residues.	.	GO:0070062|extracellular exosome;	.	.	.
Gm13341	3	4	6	0	2	8	3	3	3	1	2	2	4	unprocessed_pseudogene	chr2:22587291-22587962:-	gi|574587433|gb|AHG32204.1|	821	6e-108	cytochrome c oxidase subunit II (mitochondrion) (mitochondrion) [Mus musculus castaneus]	gi|34221823|emb|AL928693.9|	672	0	Mouse DNA sequence from clone RP23-407K8 on chromosome 2, complete sequence	P00405	320	3e-109	Cytochrome c oxidase subunit 2	RC0555	129	1e-34	COG1622	pfam00116	COX2	Cytochrome C oxidase subunit II, periplasmic domain.	GO:0022900|electron transport chain;GO:0007595|lactation;GO:0009409|response to cold;	GO:0070062|extracellular exosome;GO:0016021|integral component of membrane;GO:0005743|mitochondrial inner membrane;GO:0005739|mitochondrion;GO:0045277|respiratory chain complex IV;	GO:0005507|copper ion binding;GO:0004129|cytochrome-c oxidase activity;	K02261	COX2; cytochrome c oxidase subunit 2
Gm13719	1583	1722	1875	1706	1462	1635	1694	1619	1711	1759	1537	1536	1794	processed_pseudogene	chr2:86325641-86328569:-	gi|961739743|ref|XP_014930412.1|	816	0	PREDICTED: dynamin-1-like protein [Acinonyx jubatus]	gi|295392013|ref|NG_017470.1|	1410	0	Mus musculus predicted gene 13719 (Gm13719) pseudogene on chromosome 2	O35303	65.9	1e-30	Dynamin-1-like protein	SPAC767.01c	116	1e-91	COG0699	pfam01031	Dynamin_M	Dynamin central region. This region lies between the GTPase domain, see pfam00350, and the pleckstrin homology (PH) domain, see pfam00169.	GO:0008637|apoptotic mitochondrial changes;GO:0003374|dynamin polymerization involved in mitochondrial fission;GO:0006897|endocytosis;GO:0060047|heart contraction;GO:0061025|membrane fusion;GO:0000266|mitochondrial fission;GO:0043653|mitochondrial fragmentation involved in apoptotic process;GO:0090149|mitochondrial membrane fission;GO:0070584|mitochondrion morphogenesis;GO:0070266|necroptotic pro…	GO:0005903|brush border;GO:0030054|cell junction;GO:0005905|coated pit;GO:0005829|cytosol;GO:0005783|endoplasmic reticulum;GO:0000139|Golgi membrane;GO:0043231|intracellular membrane-bounded organelle;GO:0015630|microtubule cytoskeleton;GO:0031966|mitochondrial membrane;GO:0005741|mitochondrial outer membrane;GO:0005739|mitochondrion;GO:0048471|perinuclear region of cytoplasm;GO:0005777|peroxisom…	GO:0005525|GTP binding;GO:0003924|GTPase activity;GO:0008289|lipid binding;GO:0008017|microtubule binding;GO:0042803|protein homodimerization activity;	K17065	DNM1L; dynamin 1-like protein [EC:3.6.5.5]
Gm13657	31	54	77	31	31	43	64	39	47	58	40	64	55	processed_transcript	chr2:75777188-75782306:+	gi|148695249|gb|EDL27196.1|	423	8e-46	mCG145457, partial [Mus musculus]	gi|26084473|dbj|AK035219.1|	1939	0	Mus musculus adult male urinary bladder cDNA, RIKEN full-length enriched library, clone:9530002N01 product:unclassifiable, full insert sequence	.	.	.	.	.	.	.	.	pfam13341	RAG2_PHD	RAG2 PHD domain. This domain is found at the C-terminus of the RAG2 protein. The structure of this domain has been shown bound to histone H3 trimethylated at lysine 4 (H3K4me3).	.	.	.	.	.
Gm13472	113	111	156	123	118	130	153	126	147	119	105	116	118	processed_pseudogene	chr2:48388037-48388350:+	gi|148676585|gb|EDL08532.1|	317	2e-35	mCG17441 [Mus musculus]	gi|34786904|emb|AL929167.10|	314	2e-162	Mouse DNA sequence from clone RP23-5F14 on chromosome 2, complete sequence	P39032	110	2e-30	60S ribosomal protein L36	SPCC970.05	60.8	4e-12	COG5051	pfam01158	Ribosomal_L36e	Ribosomal protein L36e.	GO:0002181|cytoplasmic translation;	GO:0022625|cytosolic large ribosomal subunit;	GO:0003735|structural constituent of ribosome;	K02920	RP-L36e, RPL36; large subunit ribosomal protein L36e
Gm12477	2	1	3	3	5	1	5	7	1	3	4	5	6	processed_pseudogene	chr4:54669622-54670192:-	gi|564328286|ref|XP_006229223.1|	317	1e-36	PREDICTED: 60S ribosomal protein L18 isoform X1 [Rattus norvegicus]	gi|295391055|ref|NG_020471.1|	571	0	Mus musculus predicted gene 12477 (Gm12477) pseudogene on chromosome 4	P12001	126	6e-38	60S ribosomal protein L18	SPBC11C11.07	72.8	3e-16	COG1727	pfam00828	Ribosomal_L18e	Ribosomal protein L18e/L15. This family includes eukaryotic L18 as well as prokaryotic L15.	GO:0097421|liver regeneration;GO:0006412|translation;	GO:0022625|cytosolic large ribosomal subunit;	GO:0003723|RNA binding;GO:0003735|structural constituent of ribosome;	K02883	RP-L18e, RPL18; large subunit ribosomal protein L18e
Gm12442	9	8	14	12	12	4	7	14	13	15	10	8	8	processed_pseudogene	chr4:48972978-48973315:+	gi|589939458|ref|XP_006982472.1|	334	1e-38	PREDICTED: protein crumbs homolog 1 [Peromyscus maniculatus bairdii]	gi|22138728|emb|AL773550.4|	338	1e-175	Mouse DNA sequence from clone RP23-433P3 on chromosome 4, complete sequence	Q8VHS2	48.1	5e-06	Protein crumbs homolog 1	.	.	.	.	pfam00008	EGF	EGF-like domain. There is no clear separation between noise and signal. pfam00053 is very similar, but has 8 instead of 6 conserved cysteines. Includes some cytokine receptors. The EGF domain misses the N-terminus regions of the Ca2+ binding EGF domains (this is the main reason of discrepancy between swiss-prot domain start/end and Pfam). The family is hard to model due to many similar but differ…	GO:0042462|eye photoreceptor cell development;GO:0061024|membrane organization;GO:0007009|plasma membrane organization;	GO:0016021|integral component of membrane;GO:0005902|microvillus;GO:0005886|plasma membrane;	GO:0005509|calcium ion binding;	K16681	CRB; protein crumbs
Ctrcos	0	0	1	0	0	0	0	0	0	0	0	0	0	antisense_RNA	chr4:141844321-141846990:+	gi|148681464|gb|EDL13411.1|	238	4e-24	mCG146147, partial [Mus musculus]	gi|341926276|ref|NR_040641.1|	322	9e-167	Mus musculus chymotrypsin C (caldecrin), opposite strand (Ctrcos), long non-coding RNA	.	.	.	.	.	.	.	.	pfam04002	RadC	RadC-like JAB domain. A family of proteins present widely across the bacteria. This family was named initially with reference to the Escherichia coli radC102 mutation which suggested that RadC was involved in repair of DNA lesions. However the relevant mutation has subsequently been shown to be in recG, where radC is in fact an allele of recG. In addition, a personal communication from Claverys, …	.	.	.	.	.
Ranbp2	0	0	0	0	0	0	0	0	0	0	0	0	0	protein_coding	chr10:58446920-58494356:+	gi|153792534|ref|NP_035370.2|	15454	0	E3 SUMO-protein ligase RanBP2 [Mus musculus]	gi|153792533|ref|NM_011240.3|	9407	0	Mus musculus RAN binding protein 2 (Ranbp2), mRNA	Q9ERU9	443	7e-132	E3 SUMO-protein ligase RanBP2	SPBC28F2.03	214	2e-61	COG0652	pfam00638	Ran_BP1	RanBP1 domain.	GO:0051028|mRNA transport;GO:0033132|negative regulation of glucokinase activity;GO:0006607|NLS-bearing protein import into nucleus;GO:0006457|protein folding;GO:0016925|protein sumoylation;GO:0090526|regulation of gluconeogenesis involved in cellular glucose homeostasis;GO:0001975|response to amphetamine;	GO:1990723|cytoplasmic periphery of the nuclear pore complex;GO:0005875|microtubule associated complex;GO:0005739|mitochondrion;GO:0005635|nuclear envelope;GO:0042405|nuclear inclusion body;GO:0031965|nuclear membrane;GO:0005643|nuclear pore;GO:0044614|nuclear pore cytoplasmic filaments;GO:0044615|nuclear pore nuclear basket;	GO:0016874|ligase activity;GO:0003755|peptidyl-prolyl cis-trans isomerase activity;GO:0008536|Ran GTPase binding;GO:0003723|RNA binding;GO:0019789|SUMO transferase activity;GO:0008270|zinc ion binding;	K12172	RANBP2, NUP358; E3 SUMO-protein ligase RanBP2
Edar	0	2	5	5	2	3	4	2	2	4	4	6	4	protein_coding	chr10:58600789-58675654:-	gi|568966645|ref|XP_006513269.1|	2075	0	PREDICTED: tumor necrosis factor receptor superfamily member EDAR isoform X3 [Mus musculus]	gi|164664525|ref|NM_010100.3|	3637	0	Mus musculus ectodysplasin-A receptor (Edar), mRNA	Q9R187	790	0	Tumor necrosis factor receptor superfamily member EDAR	.	.	.	.	pfam00531	Death	Death domain.	GO:0006915|apoptotic process;GO:0030154|cell differentiation;GO:0001942|hair follicle development;GO:0042475|odontogenesis of dentin-containing tooth;GO:0043473|pigmentation;GO:0010628|positive regulation of gene expression;GO:0046330|positive regulation of JNK cascade;GO:0042346|positive regulation of NF-kappaB import into nucleus;GO:0060662|salivary gland cavitation;	GO:0045177|apical part of cell;GO:0016021|integral component of membrane;GO:0005886|plasma membrane;	GO:0004872|receptor activity;	K05162	EDAR; tumor necrosis factor receptor superfamily member EDAR
Gm4045	26	13	12	15	23	13	11	12	13	17	8	13	15	processed_pseudogene	chr6:66746017-66746326:+	gi|148693677|gb|EDL25624.1|	258	2e-43	mCG1549, isoform CRA_b, partial [Mus musculus]	gi|350606273|ref|NG_012672.2|	310	4e-160	Mus musculus predicted gene 4045 (Gm4045) pseudogene on chromosome 6	Q9CPQ8	103	6e-45	ATP synthase subunit g, mitochondrial	.	.	.	.	pfam04718	ATP-synt_G	Mitochondrial ATP synthase g subunit. The Fo sector of the ATP synthase is a membrane bound complex which mediates proton transport. It is composed of nine different polypeptide subunits (a, b, c, d, e, f, g F6, A6L). The function of subunit g is currently unknown. The conserved region covers all but the very N-terminus of the member sequences. No prokaryotic members have been identified thus far.	GO:0015986|ATP synthesis coupled proton transport;	GO:0070062|extracellular exosome;GO:0005743|mitochondrial inner membrane;GO:0005753|mitochondrial proton-transporting ATP synthase complex;GO:0000276|mitochondrial proton-transporting ATP synthase complex, coupling factor F(o);GO:0005739|mitochondrion;	GO:0008553|hydrogen-exporting ATPase activity, phosphorylative mechanism;	K02140	ATPeFG, ATP5L, ATP20; F-type H+-transporting ATPase subunit g
Gm19757	3	5	5	6	5	6	6	11	6	6	3	4	6	lincRNA	chr6:105481266-105492668:-	gi|68073695|ref|XP_678762.1|	291	1e-23	Pb-fam-2 protein [Plasmodium berghei strain ANKA], partial [Plasmodium berghei ANKA]	gi|339515637|ref|NR_040297.1|	2946	0	Mus musculus predicted gene, 19757 (Gm19757), long non-coding RNA	.	.	.	.	.	.	.	.	pfam11200	DUF2981	Protein of unknown function (DUF2981). This eukaryotic family of proteins has no known function.	.	.	.	.	.
Hfe	1	0	0	0	0	0	0	4	0	0	0	0	1	protein_coding	chr13:23702034-23710854:-	gi|31981697|ref|NP_034554.2|	1793	0	hereditary hemochromatosis protein homolog precursor [Mus musculus]	gi|354795186|gb|JN959687.1|	2396	0	Mus musculus targeted KO-first, conditional ready, lacZ-tagged mutant allele Hfe:tm1a(EUCOMM)Wtsi; transgenic	P70387	72.8	3e-12	Hereditary hemochromatosis protein homolog	.	.	.	.	pfam00129	MHC_I	Class I Histocompatibility antigen, domains alpha 1 and 2.	GO:0006953|acute-phase response;GO:0019882|antigen processing and presentation;GO:0030509|BMP signaling pathway;GO:0006879|cellular iron ion homeostasis;GO:0071281|cellular response to iron ion;GO:0010106|cellular response to iron ion starvation;GO:0007565|female pregnancy;GO:0042446|hormone biosynthetic process;GO:0055072|iron ion homeostasis;GO:0097459|iron ion import into cell;GO:0097421|liver…	GO:0045177|apical part of cell;GO:0045178|basal part of cell;GO:0031410|cytoplasmic vesicle;GO:0005769|early endosome;GO:0009897|external side of plasma membrane;GO:0005615|extracellular space;GO:1990712|HFE-transferrin receptor complex;GO:0016021|integral component of membrane;GO:0048471|perinuclear region of cytoplasm;GO:0055037|recycling endosome;GO:1990357|terminal web;	GO:0003823|antigen binding;GO:0030881|beta-2-microglobulin binding;GO:0039706|co-receptor binding;GO:0005102|receptor binding;GO:1990459|transferrin receptor binding;	.	.
Gm44428	23	19	17	18	13	24	26	21	16	41	28	32	21	TEC	chr6:145304310-145305183:+	gi|148695124|gb|EDL27071.1|	208	6e-17	mCG12966 [Mus musculus]	gi|26102114|dbj|AK084624.1|	874	0	Mus musculus 13 days embryo heart cDNA, RIKEN full-length enriched library, clone:D330022F14 product:unclassifiable, full insert sequence	.	.	.	.	.	.	.	.	pfam10757	YbaJ	Biofilm formation regulator YbaJ. YbaJ regulates biofilm formation. It also has an important role in the regulation of motility in the biofilm. YbaJ functions in increasing conjugation, aggregation and decreasing the motility, resulting in an increase of biofilm	.	.	.	.	.
Gm19434	0	0	0	0	0	0	0	0	0	0	0	0	0	antisense_RNA	chr6:135188480-135194960:+	gi|148678599|gb|EDL10546.1|	258	1e-24	mCG1027124 [Mus musculus]	gi|339515636|ref|NR_040296.1|	2572	0	Mus musculus predicted gene, 19434 (Gm19434), long non-coding RNA	.	.	.	.	.	.	.	.	pfam15100	TMEM187	TMEM187 protein family. The function of this family, TMEM187, is not known, however it is predicted to be a multi-pass membrane protein. Members of this family are as yet uncharacterized. This protein family is also alternatively named ITBA1. This family of proteins are found in eukaryotes. Proteins in this family are typically between 239 and 267 amino acids in length.	.	.	.	.	.
Gm43984	5067	3803	4488	4183	3195	4500	5391	4683	5419	5618	4844	4638	3776	TEC	chr6:134084601-134087464:+	.	.	.	.	gi|54697304|gb|AC145116.3|	2864	0	Mus musculus BAC clone RP23-434H14 from 6, complete sequence	.	.	.	.	.	.	.	.	pfam03154	Atrophin-1	Atrophin-1 family. Atrophin-1 is the protein product of the dentatorubral-pallidoluysian atrophy (DRPLA) gene. DRPLA OMIM:125370 is a progressive neurodegenerative disorder. It is caused by the expansion of a CAG repeat in the DRPLA gene on chromosome 12p. This results in an extended polyglutamine region in atrophin-1, that is thought to confer toxicity to the protein, possibly through altering i…	.	.	.	.	.
Grk5	0	0	0	0	0	0	0	0	0	0	0	0	0	protein_coding	chr19:60889749-61092553:+	gi|159032059|ref|NP_061357.3|	2861	0	G protein-coupled receptor kinase 5 [Mus musculus]	gi|159032058|ref|NM_018869.3|	3165	0	Mus musculus G protein-coupled receptor kinase 5 (Grk5), mRNA	Q8VEB1	1106	0	G protein-coupled receptor kinase 5	.	.	.	.	pfam00069	Pkinase	Protein kinase domain.	GO:0006915|apoptotic process;GO:0045444|fat cell differentiation;GO:0043066|negative regulation of apoptotic process;GO:0008284|positive regulation of cell proliferation;GO:0046777|protein autophosphorylation;GO:0051726|regulation of cell cycle;GO:0007217|tachykinin receptor signaling pathway;GO:0016055|Wnt signaling pathway;	GO:0005737|cytoplasm;GO:0005925|focal adhesion;GO:0031965|nuclear membrane;GO:0005634|nucleus;GO:0005886|plasma membrane;	GO:0005524|ATP binding;GO:0047696|beta-adrenergic receptor kinase activity;GO:0004703|G-protein coupled receptor kinase activity;GO:0008289|lipid binding;GO:0004674|protein serine/threonine kinase activity;	K08291	GRK4_5_6; G protein-coupled receptor kinase [EC:2.7.11.16]
Tmem199	0	3	0	0	0	0	0	0	0	0	0	0	0	protein_coding	chr11:78507055-78512172:-	gi|72384367|ref|NP_954669.2|	1078	1e-143	transmembrane protein 199 [Mus musculus]	gi|256000820|ref|NM_199199.3|	1343	0	Mus musculus transmembrane protein 199 (Tmem199), mRNA	Q5SYH2	239	2e-78	Transmembrane protein 199	.	.	.	.	pfam11712	Vma12	Endoplasmic reticulum-based factor for assembly of V-ATPase. The yeast vacuolar proton-translocating ATPase (V-ATPase) is the best characterized member of the V-ATPase family. A total of thirteen genes are required for encoding the subunits of the enzyme complex itself and an additional three for providing factors necessary for the assembly of the whole. Vma12 is one of these latter, all three of…	.	GO:0030663|COPI-coated vesicle membrane;GO:0033116|endoplasmic reticulum-Golgi intermediate compartment membrane;GO:0016021|integral component of membrane;	.	.	.
Dnali1	0	0	0	0	0	0	0	0	0	0	0	0	0	protein_coding	chr4:125055338-125065703:-	gi|354480201|ref|XP_003502296.1|	1275	2e-168	PREDICTED: LOW QUALITY PROTEIN: axonemal dynein light intermediate polypeptide 1 [Cricetulus griseus]	gi|146198725|ref|NM_175223.4|	2086	0	Mus musculus dynein, axonemal, light intermediate polypeptide 1 (Dnali1), mRNA	Q8BVN8	492	6e-169	Axonemal dynein light intermediate polypeptide 1	.	.	.	.	pfam10211	Ax_dynein_light	Axonemal dynein light chain. Axonemal dynein light chain proteins play a dynamic role in flagellar and cilia motility. Eukaryotic cilia and flagella are complex organelles consisting of a core structure, the axoneme, which is composed of nine microtubule doublets forming a cylinder that surrounds a pair of central singlet microtubules. This ultra-structural arrangement seems to be one of the most…	GO:0003341|cilium movement;	GO:0005930|axoneme;GO:0005737|cytoplasm;GO:0030286|dynein complex;GO:0030175|filopodium;	GO:0045504|dynein heavy chain binding;GO:0003774|motor activity;	K10410	DNALI; dynein light intermediate chain, axonemal
Commd10	0	0	0	0	0	0	0	0	0	0	0	0	0	protein_coding	chr18:46958862-47087992:+	gi|30410016|ref|NP_848464.1|	980	7e-128	COMM domain-containing protein 10 [Mus musculus]	gi|74186719|dbj|AK159099.1|	1558	0	Mus musculus osteoclast-like cell cDNA, RIKEN full-length enriched library, clone:I420001H22 product:COMM domain containing 10, full insert sequence	Q8JZY2	382	2e-129	COMM domain-containing protein 10	.	.	.	.	pfam07258	HCaRG	HCaRG protein. This family consists of several mammalian HCaRG(hypertension-related, calcium-regulated gene) proteins. HCaRG is negatively regulated by extracellular calcium concentration, and its basal mRNA levels are higher in hypertensive animals. HCaRG is a nuclear protein potentially involved in the control of cell proliferation.	GO:0006355|regulation of transcription, DNA-templated;GO:0006351|transcription, DNA-templated;	GO:0005737|cytoplasm;GO:0005634|nucleus;	.	.	.
Tmem41b	106	84	136	129	89	119	116	120	116	123	112	106	124	protein_coding	chr7:109972187-109986929:-	gi|85662379|ref|NP_705745.3|	1457	0	transmembrane protein 41B [Mus musculus]	gi|146149164|ref|NM_153525.5|	3619	0	Mus musculus transmembrane protein 41B (Tmem41b), mRNA	Q5BJD5	322	3e-109	Transmembrane protein 41B	VC1723	80.5	2e-15	COG0398	pfam09335	SNARE_assoc	SNARE associated Golgi protein. This is a family of SNARE associated Golgi proteins. The yeast member of this family localizes with the t-SNARE Tlg2.	GO:0007399|nervous system development;	GO:0016021|integral component of membrane;	.	.	.
9230109A22Rik	39	25	39	33	32	32	39	23	31	38	29	40	30	protein_coding	chr15:25137530-25149159:-	gi|148676969|gb|EDL08916.1|	692	2e-84	RIKEN cDNA 9230109A22, partial [Mus musculus]	gi|26329470|dbj|AK033789.1|	1941	0	Mus musculus adult male epididymis cDNA, RIKEN full-length enriched library, clone:9230109A22 product:hypothetical protein, full insert sequence	.	.	.	.	.	.	.	.	pfam05894	Podovirus_Gp16	Podovirus DNA encapsidation protein (Gp16). This family consists of several DNA encapsidation protein (Gp16) sequences from the phi-29-like viruses. Gene product 16 catalyses the in vivo and in vitro genome-encapsidation reaction.	.	.	.	.	.
Sipa1l1	0	3	1	1	0	1	0	3	1	1	0	2	0	protein_coding	chr12:82169320-82451786:+	gi|269784713|ref|NP_766167.2|	8432	0	signal-induced proliferation-associated 1-like protein 1 isoform 1 [Mus musculus]	gi|74188507|dbj|AK147591.1|	8188	0	Mus musculus adult male brain UNDEFINED_CELL_LINE cDNA, RIKEN full-length enriched library, clone:M5C1085H19 product:signal-induced proliferation-associated 1 like 1, full insert sequence	O35412	120	9e-29	Signal-induced proliferation-associated 1-like protein 1	.	.	.	.	pfam11881	DUF3401	Domain of unknown function (DUF3401). This domain is functionally uncharacterized. This domain is found in eukaryotes. This presumed domain is typically between 231 to 250 amino acids in length. This domain is found associated with pfam02145, pfam00595.	GO:0031532|actin cytoskeleton reorganization;GO:0090630|activation of GTPase activity;GO:0048013|ephrin receptor signaling pathway;GO:0050770|regulation of axonogenesis;GO:0061001|regulation of dendritic spine morphogenesis;GO:0043087|regulation of GTPase activity;GO:0051056|regulation of small GTPase mediated signal transduction;GO:0048167|regulation of synaptic plasticity;	GO:0030054|cell junction;GO:0005737|cytoplasm;GO:0005856|cytoskeleton;GO:0043197|dendritic spine;GO:0014069|postsynaptic density;GO:0045211|postsynaptic membrane;	GO:0046875|ephrin receptor binding;GO:0005096|GTPase activator activity;	K17701	SIPA1L1, E6TP1; signal-induced proliferation-associated 1 like protein 1
Lxn	0	0	3	0	1	0	1	0	0	0	4	2	2	protein_coding	chr3:67457998-67463926:-	gi|61680221|pdb|1WNH|A	1204	1e-163	Chain A, Crystal Structure Of Mouse Latexin (Tissue Carboxypeptidase Inhibitor)	gi|146134454|ref|NM_016753.4|	1092	0	Mus musculus latexin (Lxn), mRNA	P70202	259	2e-85	Latexin	.	.	.	.	pfam06907	Latexin	Latexin. This family consists of several animal specific latexin proteins. Latexin is a carboxypeptidase A inhibitor and is expressed in a cell type-specific manner in both central and peripheral nervous systems in the rat.	GO:0050965|detection of temperature stimulus involved in sensory perception of pain;GO:0006954|inflammatory response;	GO:0005737|cytoplasm;GO:0070062|extracellular exosome;	GO:0008201|heparin binding;GO:0008191|metalloendopeptidase inhibitor activity;	.	.
Swsap1	0	1	0	1	0	0	2	3	0	1	2	0	0	protein_coding	chr9:21955755-21958264:+	gi|244791057|ref|NP_080146.1|	1095	1e-142	ATPase SWSAP1 [Mus musculus]	gi|244791056|ref|NM_025870.1|	1838	0	Mus musculus SWIM type zinc finger 7 associated protein 1 (Swsap1), mRNA	Q8VCI7	426	3e-144	ATPase SWSAP1	.	.	.	.	pfam04281	Tom22	Mitochondrial import receptor subunit Tom22. The mitochondrial protein translocase family, which is responsible for movement of nuclear encoded pre-proteins into mitochondria, is very complex with at least 19 components. These proteins include several chaperone proteins, four proteins of the outer membrane translocase (Tom) import receptor, five proteins of the Tom channel complex, five proteins …	GO:0000724|double-strand break repair via homologous recombination;GO:0050821|protein stabilization;	GO:0005634|nucleus;GO:0097196|Shu complex;	GO:0016887|ATPase activity;GO:0003697|single-stranded DNA binding;	.	.
Gm15080	0	0	0	0	0	0	0	1	2	0	0	0	0	protein_coding	chrX:147992993-148033174:+	gi|312176356|ref|NP_001185917.1|	1800	0	ovary testis transcribed [Mus musculus]	gi|312176355|ref|NM_001198988.1|	2029	0	Mus musculus predicted gene 15080 (Gm15080), mRNA	.	.	.	.	.	.	.	.	pfam00242	DNA_pol_viral_N	DNA polymerase (viral) N-terminal domain.	.	.	.	.	.
Trpc5os	0	4	1	2	2	1	2	1	3	0	1	2	3	protein_coding	chrX:144456581-144477066:+	gi|307133688|ref|NP_001182508.1|	289	1e-26	putative uncharacterized protein TRPC5OS homolog [Mus musculus]	gi|644985937|tpe|HG982486.1|	3585	0	TPA: Mus musculus long non-coding RNA OTTMUST00000045502.1 (RP23-367H15.1 gene), antisense	Q3UHV4	115	4e-28	Putative uncharacterized protein TRPC5OS homolog	.	.	.	.	pfam04276	DUF443	Protein of unknown function (DUF443). Family of uncharacterized proteins.	GO:0006561|proline biosynthetic process;	.	GO:0004735|pyrroline-5-carboxylate reductase activity;	.	.
Atpaf2	20	16	11	15	13	6	11	16	19	22	21	9	21	protein_coding	chr11:60400626-60418457:-	gi|238776839|ref|NP_663402.2|	1437	0	ATP synthase mitochondrial F1 complex assembly factor 2 [Mus musculus]	gi|238776838|ref|NM_145427.2|	1813	0	Mus musculus ATP synthase mitochondrial F1 complex assembly factor 2 (Atpaf2), mRNA	Q91YY4	384	3e-133	ATP synthase mitochondrial F1 complex assembly factor 2	CC1977	115	6e-28	COG5387	pfam07542	ATP12	ATP12 chaperone protein. Mitochondrial F1-ATPase is an oligomeric enzyme composed of five distinct subunit polypeptides. The alpha and beta subunits make up the bulk of protein mass of F1. In Saccharomyces cerevisiae both subunits are synthesized as precursors with amino-terminal targeting signals that are removed upon translocation of the proteins to the matrix compartment. These proteins includ…	GO:0043461|proton-transporting ATP synthase complex assembly;	GO:0005737|cytoplasm;GO:0005739|mitochondrion;GO:0016607|nuclear speck;	.	K07556	ATPeAF2, ATPAF2, ATP12; ATP synthase mitochondrial F1 complex assembly factor 2
Tjap1	83	86	75	89	68	103	86	96	99	95	81	108	121	protein_coding	chr17:46257851-46283026:-	gi|755488782|ref|XP_011249911.1|	2176	0	PREDICTED: tight junction-associated protein 1 isoform X1 [Mus musculus]	gi|755488814|ref|XM_011251625.1|	2559	0	PREDICTED: Mus musculus tight junction-associated protein 1 (LOC105242488), transcript variant X17, mRNA	Q5JTD0	189	8e-53	Tight junction-associated protein 1	.	.	.	.	pfam15453	Pilt	Protein incorporated later into Tight Junctions. Pilt is a family of eukaryotic tight junction-proteins that binds to guanylate-kinase. Pilt is a component of TJs (Tight junctions) rather than AJs (Adhesin junctions). The protein is incorporated into TJs after TJ strands are formed, thereby suggesting the name Pilt for 'protein incorporated later into TJs'. Pilt binds to the guanylate-kinase regi…	GO:0007030|Golgi organization;	GO:0005923|bicellular tight junction;GO:0005737|cytoplasm;GO:0005768|endosome;GO:0005886|plasma membrane;GO:0005802|trans-Golgi network;	.	K06105	TJP4, PILT; tight junction protein 4 (peripheral)
Ptger4	9	2	1	3	11	5	6	3	4	2	1	5	5	protein_coding	chr15:5206661-5244187:-	gi|6679531|ref|NP_032991.1|	2490	0	prostaglandin E2 receptor EP4 subtype isoform 2 [Mus musculus]	gi|26094344|dbj|AK051137.1|	3762	0	Mus musculus 12 days embryo spinal ganglion cDNA, RIKEN full-length enriched library, clone:D130004L12 product:prostaglandin E receptor 4 (subtype EP4), full insert sequence	P32240	948	0	Prostaglandin E2 receptor EP4 subtype	SPAC926.04c	47	3e-09	COG0326	pfam00001	7tm_1	7 transmembrane receptor (rhodopsin family). This family contains, amongst other G-protein-coupled receptors (GCPRs), members of the opsin family, which have been considered to be typical members of the rhodopsin superfamily. They share several motifs, mainly the seven transmembrane helices, GCPRs of the rhodopsin superfamily. All opsins bind a chromophore, such as 11-cis-retinal. The function of…	GO:0007189|adenylate cyclase-activating G-protein coupled receptor signaling pathway;GO:0007188|adenylate cyclase-modulating G-protein coupled receptor signaling pathway;GO:0060348|bone development;GO:0071260|cellular response to mechanical stimulus;GO:0071380|cellular response to prostaglandin E stimulus;GO:0070371|ERK1 and ERK2 cascade;GO:0007254|JNK cascade;GO:0050710|negative regulation of cy…	GO:0005887|integral component of plasma membrane;GO:0005622|intracellular;	GO:0004957|prostaglandin E receptor activity;	K04261	PTGER4; prostaglandin E receptor 4
Plcb4	0	0	0	1	0	0	0	0	0	0	0	0	0	protein_coding	chr2:135659011-136014593:+	gi|29293803|ref|NP_038857.1|	6222	0	1-phosphatidylinositol 4,5-bisphosphate phosphodiesterase beta-4 [Mus musculus]	gi|568915840|ref|XM_006498944.1|	5217	0	PREDICTED: Mus musculus phospholipase C, beta 4 (Plcb4), transcript variant X12, mRNA	Q15147	67.8	9e-12	1-phosphatidylinositol 4,5-bisphosphate phosphodiesterase beta-4	.	.	.	.	pfam00388	PI-PLC-X	Phosphatidylinositol-specific phospholipase C, X domain. This associates with pfam00387 to form a single structural unit.	GO:0035556|intracellular signal transduction;GO:0016042|lipid catabolic process;GO:0043267|negative regulation of potassium ion transport;GO:0007602|phototransduction;	GO:0005737|cytoplasm;	GO:0005509|calcium ion binding;GO:0051019|mitogen-activated protein kinase binding;GO:0004435|phosphatidylinositol phospholipase C activity;GO:0004871|signal transducer activity;	K05858	PLCB; phosphatidylinositol phospholipase C, beta [EC:3.1.4.11]
Gm21704	720	787	765	760	826	818	799	730	837	877	796	838	859	protein_coding	chrY:3367147-3410167:-	gi|261824019|ref|NP_035383.2|	1913	0	RNA-binding motif protein, Y chromosome, family 1 member A1 [Mus musculus]	gi|395394014|ref|NM_001270515.1|	1576	0	Mus musculus predicted gene, 21704 (Gm21704), mRNA	O35698	741	0	RNA-binding motif protein, Y chromosome, family 1 member A1	.	.	.	.	pfam00076	RRM_1	RNA recognition motif. (a.k.a. RRM, RBD, or RNP domain). The RRM motif is probably diagnostic of an RNA binding protein. RRMs are found in a variety of RNA binding proteins, including various hnRNP proteins, proteins implicated in regulation of alternative splicing, and protein components of snRNPs. The motif also appears in a few single stranded DNA binding proteins. The RRM structure consists o…	GO:0002244|hematopoietic progenitor cell differentiation;GO:0006397|mRNA processing;GO:0008380|RNA splicing;	GO:0005634|nucleus;	GO:0000166|nucleotide binding;GO:0003723|RNA binding;	.	.
Gm7974	4	11	6	4	4	2	3	3	3	11	0	1	6	unprocessed_pseudogene	chrX:55175816-55196233:+	gi|21746153|ref|NP_081786.1|	475	2e-57	Xlr-like [Mus musculus]	gi|755565057|ref|XM_011249651.1|	184	6e-90	PREDICTED: Mus musculus X-linked lymphocyte-regulated (Xlr), transcript variant X3, mRNA	P05531	184	1e-57	X-linked lymphocyte-regulated protein PM1	.	.	.	.	pfam04803	Cor1	Cor1/Xlr/Xmr conserved region. Cor1 is a component of the chromosome core in the meiotic prophase chromosomes. Xlr is a lymphoid cell specific protein. Xlm is abundantly transcribed in testis in a tissue-specific and developmentally regulated manner. The protein is located in the nuclei of spermatocytes, early in the prophase of the first meiotic division, and later becomes concentrated in the XY…	GO:0007286|spermatid development;	GO:0005634|nucleus;	.	.	.
Gm14387	0	0	0	0	0	0	0	0	0	0	0	0	0	unprocessed_pseudogene	chr2:175086501-175089918:+	gi|294345400|ref|NP_001170870.1|	780	8e-155	ethanol induced 1 isoform 1 [Mus musculus]	gi|755502116|ref|XR_867096.1|	2051	0	PREDICTED: Mus musculus zinc finger protein 120-like (LOC105244398), misc_RNA	E9QAG8	67	1e-59	Zinc finger protein 431	.	.	.	.	pfam01352	KRAB	KRAB box. The KRAB domain (or Kruppel-associated box) is present in about a third of zinc finger proteins containing C2H2 fingers. The KRAB domain is found to be involved in protein-protein interactions. The KRAB domain is generally encoded by two exons. The regions coded by the two exons are known as KRAB-A and KRAB-B. The A box plays an important role in repression by binding to corepressors, w…	GO:0030154|cell differentiation;GO:0045668|negative regulation of osteoblast differentiation;GO:0043433|negative regulation of sequence-specific DNA binding transcription factor activity;GO:0000122|negative regulation of transcription from RNA polymerase II promoter;GO:0006351|transcription, DNA-templated;	GO:0005634|nucleus;	GO:0003682|chromatin binding;GO:0001046|core promoter sequence-specific DNA binding;GO:0042826|histone deacetylase binding;GO:0046872|metal ion binding;	.	.
Gm14847	0	0	1	1	1	0	1	2	0	0	0	2	1	processed_pseudogene	chrX:103236125-103236643:+	gi|116283701|gb|AAH24609.1|	346	4e-38	Rpl18a protein [Mus musculus]	gi|354781770|gb|JN946271.1|	519	0	Mus musculus targeted KO-first, conditional ready, lacZ-tagged mutant allele 4930519F16Rik:tm1a(EUCOMM)Hmgu; transgenic	Q02543	103	3e-26	60S ribosomal protein L18a	SPAC3A12.10	46.6	4e-11	COG2157	pfam04515	Choline_transpo	Plasma-membrane choline transporter. This family represents a high-affinity plasma-membrane choline transporter in C.elegans which is thought to be rate-limiting for ACh synthesis in cholinergic nerve terminals.	GO:0000184|nuclear-transcribed mRNA catabolic process, nonsense-mediated decay;GO:0006364|rRNA processing;GO:0006614|SRP-dependent cotranslational protein targeting to membrane;GO:0006412|translation;GO:0006413|translational initiation;GO:0019083|viral transcription;	GO:0005829|cytosol;GO:0022625|cytosolic large ribosomal subunit;GO:0016020|membrane;	GO:0044822|poly(A) RNA binding;GO:0003723|RNA binding;GO:0003735|structural constituent of ribosome;	K02882	RP-L18Ae, RPL18A; large subunit ribosomal protein L18Ae
Rpl10-ps6	0	0	0	0	1	0	0	0	0	0	1	1	1	processed_pseudogene	chr19:37295155-37295796:-	gi|562878664|ref|XP_006167047.1|	1137	5e-156	PREDICTED: 60S ribosomal protein L10 isoform X1 [Tupaia chinensis]	gi|295391208|ref|NG_021052.1|	642	0	Mus musculus ribosomal protein L10, pseudogene 6 (Rpl10-ps6) on chromosome 19	Q6PDV7	441	3e-157	60S ribosomal protein L10	SPAP7G5.05	309	9e-106	COG0197	pfam00252	Ribosomal_L16	Ribosomal protein L16p/L10e.	GO:0097421|liver regeneration;GO:0000027|ribosomal large subunit assembly;GO:0006412|translation;	GO:0022625|cytosolic large ribosomal subunit;	GO:0003735|structural constituent of ribosome;	K02866	RP-L10e, RPL10; large subunit ribosomal protein L10e
Gm28373	0	0	0	0	0	0	0	0	0	0	0	0	0	processed_transcript	chr12:102673017-102727333:-	.	.	.	.	gi|12858462|dbj|AK018648.1|	2718	0	Mus musculus adult male cecum cDNA, RIKEN full-length enriched library, clone:9130023M10 product:unclassifiable, full insert sequence	.	.	.	.	.	.	.	.	pfam12145	Med12-LCEWAV	Eukaryotic Mediator 12 subunit domain. This domain is found in eukaryotes, and is typically between 325 and 354 amino acids in length. The function of this particular region of the Mediator subunit Med12 is not known, but there is a conserved sequence motif: LCEWAV, from which the name derives.	.	.	.	.	.
Gm14278	0	0	0	0	0	0	0	0	0	0	0	0	0	unprocessed_pseudogene	chr2:156888854-156915383:-	gi|795456629|ref|XP_011765325.1|	510	4e-77	PREDICTED: protein NDRG3 [Macaca nemestrina]	gi|755499881|ref|XM_011239597.1|	407	0	PREDICTED: Mus musculus N-myc downstream regulated gene 3 (Ndrg3), transcript variant X5, mRNA	Q9QYF9	65.1	1e-62	Protein NDRG3	.	.	.	.	pfam03096	Ndr	Ndr family. This family consists of proteins from different gene families: Ndr1/RTP/Drg1, Ndr2, and Ndr3. Their similarity was previously noted. The precise molecular and cellular function of members of this family is still unknown. Yet, they are known to be involved in cellular differentiation events. The Ndr1 group was the first to be discovered. Their expression is repressed by the proto-oncog…	GO:0007165|signal transduction;	GO:0005737|cytoplasm;GO:0070062|extracellular exosome;	.	.	.
AC132384.15	6	0	0	1	0	2	1	2	1	1	2	4	2	processed_pseudogene	chr10:86601568-86601745:+	gi|672087163|ref|XP_008771332.1|	147	2e-09	PREDICTED: LOW QUALITY PROTEIN: nucleolar RNA helicase 2-like isoform X2 [Rattus norvegicus]	gi|38678659|gb|AC132384.2|	178	5e-87	Mus musculus BAC clone RP23-438F16 from chromosome 10, complete sequence	Q3B8Q1	58.2	6e-10	Nucleolar RNA helicase 2	.	.	.	.	pfam06664	MIG-14_Wnt-bd	Wnt-binding factor required for Wnt secretion. MIG-14 is a Wnt-binding factor. Newly synthesized EGL-20/Wnt binds to MIG-14 in the Golgi, targetting the Wnt to the cell membrane for secretion. AP-2-mediated endocytosis and retromer retrieval at the sorting endosome would recycle MIG-14 to the Golgi, where it can bind to EGL-20/Wnt for next cycle of secretion.	GO:0010501|RNA secondary structure unwinding;GO:0006364|rRNA processing;GO:0006366|transcription from RNA polymerase II promoter;	GO:0005730|nucleolus;GO:0005654|nucleoplasm;	GO:0097322|7SK snRNA binding;GO:0005524|ATP binding;GO:0004004|ATP-dependent RNA helicase activity;GO:0019843|rRNA binding;GO:0030515|snoRNA binding;	K16911	DDX21; ATP-dependent RNA helicase DDX21 [EC:3.6.4.13]
Zfp959	0	0	0	0	0	0	0	0	0	0	0	0	0	protein_coding	chr17:55892093-55898928:+	gi|755556496|ref|XP_011244705.1|	2901	0	PREDICTED: uncharacterized protein LOC224893 isoform X1 [Mus musculus]	gi|110665710|ref|NM_145490.4|	2028	0	Mus musculus zinc finger protein 959 (Zfp959), mRNA	E9QAG8	72	9e-13	Zinc finger protein 431	.	.	.	.	pfam01352	KRAB	KRAB box. The KRAB domain (or Kruppel-associated box) is present in about a third of zinc finger proteins containing C2H2 fingers. The KRAB domain is found to be involved in protein-protein interactions. The KRAB domain is generally encoded by two exons. The regions coded by the two exons are known as KRAB-A and KRAB-B. The A box plays an important role in repression by binding to corepressors, w…	GO:0030154|cell differentiation;GO:0045668|negative regulation of osteoblast differentiation;GO:0043433|negative regulation of sequence-specific DNA binding transcription factor activity;GO:0000122|negative regulation of transcription from RNA polymerase II promoter;GO:0006351|transcription, DNA-templated;	GO:0005634|nucleus;	GO:0003682|chromatin binding;GO:0001046|core promoter sequence-specific DNA binding;GO:0042826|histone deacetylase binding;GO:0046872|metal ion binding;	.	.
Mpnd	4	0	0	0	0	0	0	0	0	2	0	0	0	protein_coding	chr17:56005711-56016790:+	gi|146134497|ref|NP_080806.4|	2180	0	MPN domain-containing protein [Mus musculus]	gi|146134496|ref|NM_026530.5|	1701	0	Mus musculus MPN domain containing (Mpnd), mRNA	Q3TV65	238	8e-76	MPN domain-containing protein	.	.	.	.	pfam01398	JAB	JAB1/Mov34/MPN/PAD-1 ubiquitin protease. Members of this family are found in proteasome regulatory subunits, eukaryotic initiation factor 3 (eIF3) subunits and regulators of transcription factors. This family is also known as the MPN domain and PAD-1-like domain, JABP1 domain or JAMM domain. These are metalloenzymes that function as the ubiquitin isopeptidase/ deubiquitinase in the ubiquitin-base…	.	.	GO:0008233|peptidase activity;	.	.
Bcl2l12	0	0	2	0	0	2	1	0	4	1	0	1	0	protein_coding	chr7:44991222-44998712:-	gi|21553305|ref|NP_083686.1|	921	2e-120	bcl-2-like protein 12 [Mus musculus]	gi|24980973|gb|BC039807.1|	1596	0	Mus musculus BCL2-like 12 (proline rich), mRNA (cDNA clone MGC:48217 IMAGE:1529147), complete cds	Q9HB09	186	5e-52	Bcl-2-like protein 12	.	.	.	.	pfam15351	JCAD	Junctional protein associated with coronary artery disease. JCAD is a component of VE-cadherin-based cell-cell junctions in endothelial cells. The cell-cell or adherens junction is an adhesion complex that plays a crucial role in the organisation and function of epithelial and endothelial cellular sheets. These junctions join the actin cytoskeleton to the plasma membrane to form adhesive contacts…	GO:0006915|apoptotic process;GO:1990001|inhibition of cysteine-type endopeptidase activity involved in apoptotic process;GO:2000773|negative regulation of cellular senescence;GO:1902166|negative regulation of intrinsic apoptotic signaling pathway in response to DNA damage by p53 class mediator;GO:0045944|positive regulation of transcription from RNA polymerase II promoter;	GO:0016020|membrane;GO:0005634|nucleus;	.	.	.
Prm2	0	0	0	0	0	0	0	0	0	0	0	0	0	protein_coding	chr16:10791380-10796134:-	gi|6679475|ref|NP_032959.1|	203	3e-17	protamine-2 [Mus musculus]	gi|927232122|ref|NM_008933.2|	621	0	Mus musculus protamine 2 (Prm2), mRNA	P07978	82.8	1e-18	Protamine-2	.	.	.	.	pfam00841	Protamine_P2	Sperm histone P2. This protein also known as protamine P2 can substitute for histones in the chromatin of sperm. The alignment contains both the sequence of the mature P2 protein and its propeptide.	GO:0030261|chromosome condensation;GO:0007275|multicellular organismal development;GO:0006997|nucleus organization;GO:0007286|spermatid development;	GO:0000786|nucleosome;GO:0005634|nucleus;	GO:0003677|DNA binding;	.	.
Fam120a	0	0	0	0	0	0	0	0	0	0	0	0	0	protein_coding	chr13:48879219-48968017:-	gi|126090857|ref|NP_001028440.2|	5231	0	constitutive coactivator of PPAR-gamma-like protein 1 [Mus musculus]	gi|50510402|dbj|AK172909.1|	5105	0	Mus musculus mRNA for mKIAA0183 protein	Q6A0A9	2019	0	Constitutive coactivator of PPAR-gamma-like protein 1	.	.	.	.	pfam11981	DUF3482	Domain of unknown function (DUF3482). This presumed domain is functionally uncharacterized. This domain is found in bacteria and eukaryotes. This domain is typically between 289 to 301 amino acids in length. This domain is found associated with pfam01926. THe central region of these proteins contains a hydrophobic region that is similar to pfam05433.	.	GO:0005737|cytoplasm;GO:0016020|membrane;GO:0005634|nucleus;GO:0005886|plasma membrane;	GO:0044822|poly(A) RNA binding;	.	.
Wipf2	5	9	2	7	9	4	6	11	12	10	10	4	11	protein_coding	chr11:98863638-98905040:+	gi|37537556|ref|NP_922922.1|	1261	1e-152	WAS/WASL-interacting protein family member 2 [Mus musculus]	gi|281332161|ref|NM_197940.2|	7011	0	Mus musculus WAS/WASL interacting protein family, member 2 (Wipf2), mRNA	Q6PEV3	246	9e-78	WAS/WASL-interacting protein family member 2	.	.	.	.	pfam02205	WH2	WH2 motif. The WH2 motif (for Wiskott Aldrich syndrome homology region 2) has been shown in WASP and Scar1 (mammalian homologue) to be the region that interacts with actin.	GO:0030048|actin filament-based movement;GO:0006897|endocytosis;GO:0051127|positive regulation of actin nucleation;GO:0008360|regulation of cell shape;	GO:0005884|actin filament;GO:0005737|cytoplasm;	GO:0051015|actin filament binding;	K19475	WIPF; WAS/WASL-interacting protein
Dhrs7c	0	0	0	0	0	0	0	0	0	0	0	0	0	protein_coding	chr11:67798187-67816002:+	gi|157739934|ref|NP_001013031.2|	1553	0	dehydrogenase/reductase SDR family member 7C precursor [Mus musculus]	gi|157739933|ref|NM_001013013.2|	1108	0	Mus musculus dehydrogenase/reductase (SDR family) member 7C (Dhrs7c), mRNA	Q8CHS7	602	0	Dehydrogenase/reductase SDR family member 7C	.	.	.	.	pfam00106	adh_short	short chain dehydrogenase. This family contains a wide variety of dehydrogenases.	GO:0010880|regulation of release of sequestered calcium ion into cytosol by sarcoplasmic reticulum;	GO:0005576|extracellular region;GO:0014801|longitudinal sarcoplasmic reticulum;GO:0033017|sarcoplasmic reticulum membrane;	GO:0004745|retinol dehydrogenase activity;	K11167	DHRS7C; dehydrogenase/reductase SDR family member 7C [EC:1.1.-.-]
Eif3l	0	0	0	0	0	0	0	0	0	0	0	0	0	protein_coding	chr15:79075223-79094400:+	gi|966969328|ref|XP_015005782.1|	2791	0	PREDICTED: eukaryotic translation initiation factor 3 subunit L [Macaca mulatta]	gi|26344372|dbj|AK075584.1|	1893	0	Mus musculus adult male kidney cDNA, RIKEN full-length enriched library, clone:0610011H21 product:hypothetical Tetratricopeptide repeat (TPR) structure containing protein, full insert sequence	Q8QZY1	1078	0	Eukaryotic translation initiation factor 3 subunit L	.	.	.	.	pfam10255	Paf67	RNA polymerase I-associated factor PAF67. RNA polymerase I is a multisubunit enzyme and its transcription competence is dependent on the presence of PAF67. This family of proteins is conserved from worms to humans.	GO:0001731|formation of translation preinitiation complex;GO:0006446|regulation of translational initiation;GO:0006413|translational initiation;GO:0075525|viral translational termination-reinitiation;	GO:0016282|eukaryotic 43S preinitiation complex;GO:0033290|eukaryotic 48S preinitiation complex;GO:0005852|eukaryotic translation initiation factor 3 complex;GO:0001650|fibrillar center;GO:0016020|membrane;GO:0005730|nucleolus;GO:0005654|nucleoplasm;	GO:0044822|poly(A) RNA binding;GO:0003743|translation initiation factor activity;	K15029	EIF3L; translation initiation factor 3 subunit L
Ccdc138	82	73	101	59	81	91	73	97	82	86	68	86	94	protein_coding	chr10:58497948-58576244:+	gi|242397425|ref|NP_001156428.1|	3582	0	coiled-coil domain-containing protein 138 [Mus musculus]	gi|242397424|ref|NM_001162956.1|	2455	0	Mus musculus coiled-coil domain containing 138 (Ccdc138), mRNA	Q0VF22	1384	0	Coiled-coil domain-containing protein 138	.	.	.	.	pfam12128	DUF3584	Protein of unknown function (DUF3584). This protein is found in bacteria and eukaryotes. Proteins in this family are typically between 943 to 1234 amino acids in length. This family contains a P-loop motif suggesting it is a nucleotide binding protein. It may be involved in replication.	.	GO:0016021|integral component of membrane;	.	.	.
Gm7592	0	0	0	0	0	0	0	0	0	0	0	0	0	transcribed_unprocessed_pseudogene	chr1:85526690-85550577:+	gi|1175201|sp|Q99388.1|CSPRS_MOUSE	1055	6e-144	RecName: Full=Component of Sp100-rs	gi|755494802|ref|XM_006529979.2|	591	0	PREDICTED: Mus musculus component of Sp100-rs (LOC101055758), transcript variant X6, mRNA	Q99388	410	2e-145	Component of Sp100-rs	.	.	.	.	pfam03172	Sp100	Sp100 domain. The function of this domain is unknown. It is about 105 amino acid residues in length and is predicted to be predominantly alpha helical. This domain is usually found at the amino terminus of protein that contain a SAND domain pfam01342.	.	GO:0005634|nucleus;	.	.	.
Gm15523	0	0	0	0	0	0	0	0	0	0	0	0	0	antisense_RNA	chr12:103336906-103348057:+	.	.	.	.	gi|644990562|tpe|HG981435.1|	439	0	TPA: Mus musculus long non-coding RNA OTTMUST00000056017.1 (RP23-226D9.2 gene), antisense	.	.	.	.	.	.	.	.	pfam02674	Colicin_V	Colicin V production protein. Colicin V production protein is required in Escherichia coli for colicin V production from plasmid pColV-K30. This protein is coded for in the purF operon.	.	.	.	.	.
Ang-ps1	419	331	365	374	396	406	479	356	465	522	413	498	491	unprocessed_pseudogene	chr14:44056983-44057418:-	gi|83754435|pdb|2BWK|A	387	4e-45	Chain A, Murine Angiogenin, Sulphate Complex	gi|223718278|ref|NG_001342.3|	436	0	Mus musculus angiogenin, ribonuclease A family, pseudogene 1 (Ang-ps1) on chromosome 14	P21570	153	3e-46	Angiogenin	.	.	.	.	pfam00074	RnaseA	Pancreatic ribonuclease. Ribonucleases. Members include pancreatic RNAase A and angiogenins. Structure is an alpha+beta fold -- long curved beta sheet and three helices.	GO:0030041|actin filament polymerization;GO:0032431|activation of phospholipase A2 activity;GO:0007202|activation of phospholipase C activity;GO:0032148|activation of protein kinase B activity;GO:0001525|angiogenesis;GO:0019731|antibacterial humoral response;GO:0019732|antifungal humoral response;GO:0030154|cell differentiation;GO:0016477|cell migration;GO:0007417|central nervous system developme…	GO:0032311|angiogenin-PRI complex;GO:0005605|basal lamina;GO:0016023|cytoplasmic membrane-bounded vesicle;GO:0070062|extracellular exosome;GO:0005576|extracellular region;GO:0005615|extracellular space;GO:0030426|growth cone;GO:0043025|neuronal cell body;GO:0005730|nucleolus;GO:0005634|nucleus;	GO:0003779|actin binding;GO:0005507|copper ion binding;GO:0003677|DNA binding;GO:0004519|endonuclease activity;GO:0008201|heparin binding;GO:0042277|peptide binding;GO:0042803|protein homodimerization activity;GO:0005102|receptor binding;GO:0004540|ribonuclease activity;GO:0003723|RNA binding;	K16631	ANG, RNASE5; angiogenin [EC:3.1.27.-]
Gm22406	0	0	0	0	0	0	0	0	0	0	0	0	0	miRNA	chr14:105816908-105817000:+	.	.	.	.	.	.	.	.	.	.	.	.	.	.	.	.	.	.	.	.	.	.	.	.
Gm22403	1154	1116	1377	1256	947	1268	1401	1224	1396	1291	1117	1387	990	miRNA	chr2:61762386-61762469:-	.	.	.	.	gi|23954047|emb|AL845291.5|	84	3e-35	Mouse DNA sequence from clone RP23-1O11 on chromosome 2, complete sequence	.	.	.	.	.	.	.	.	pfam13277	YmdB	YmdB-like protein. This family of putative phosphoesterases contains the B. subtilis protein YmdB.	.	.	.	.	.
AC123619.2	0	0	0	0	1	0	0	0	0	0	0	0	0	lincRNA	chr13:60463586-60481298:-	gi|954520662|gb|KRZ46904.1|	172	6e-12	hypothetical protein T02_11035, partial [Trichinella nativa]	gi|42491489|gb|AC123619.6|	1238	0	Mus musculus chromosome 13, clone RP23-43E21, complete sequence	.	.	.	.	.	.	.	.	pfam03251	Tymo_45kd_70kd	Tymovirus 45/70Kd protein. Tymoviruses are single stranded RNA viruses. This family includes a protein of unknown function that has been named based on its molecular weight. Tymoviruses such as the ononis yellow mosaic tymovirus encode only three proteins. Of these two are overlapping this protein overlaps a larger ORF that is thought to be the polymerase.	.	.	.	.	.
AC167222.2	54	85	81	86	66	66	107	69	81	98	106	36	101	processed_pseudogene	chr10:95477343-95478117:-	gi|817086862|ref|XP_012266180.1|	272	6e-41	PREDICTED: proteasome subunit alpha type-4 [Athalia rosae]	gi|68342048|gb|AC159135.11|	775	0	Mus musculus 10 BAC RP23-184H24 (Roswell Park Cancer Institute (C57BL/6J Female) Mouse BAC Library) complete sequence	Q9R1P0	123	4e-39	Proteasome subunit alpha type-4	YGR135w	51.2	3e-17	COG0638	pfam00227	Proteasome	Proteasome subunit. The proteasome is a multisubunit structure that degrades proteins. Protein degradation is an essential component of regulation because proteins can become misfolded, damaged, or unnecessary. Proteasomes and their homologues vary greatly in complexity: from HslV (heat shock locus v), which is encoded by 1 gene in bacteria, to the eukaryotic 20S proteasome, which is encoded by m…	GO:0002479|antigen processing and presentation of exogenous peptide antigen via MHC class I, TAP-dependent;GO:0006511|ubiquitin-dependent protein catabolic process;	GO:0005737|cytoplasm;GO:0000932|cytoplasmic mRNA processing body;GO:0005829|cytosol;GO:0070062|extracellular exosome;GO:0043231|intracellular membrane-bounded organelle;GO:0005634|nucleus;GO:0000502|proteasome complex;GO:0005839|proteasome core complex;GO:0019773|proteasome core complex, alpha-subunit complex;	GO:0004298|threonine-type endopeptidase activity;	K02728	PSMA4; 20S proteasome subunit alpha 3 [EC:3.4.25.1]
AC151904.6	0	0	0	0	0	0	0	0	0	0	0	0	0	processed_pseudogene	chr10:85726612-85733068:-	gi|81295381|ref|NP_001032278.1|	606	6e-156	nucleolar RNA helicase 2 [Rattus norvegicus]	gi|295392999|ref|NG_018816.1|	1828	0	Mus musculus predicted gene 6714 (Gm6714) pseudogene on chromosome 10	Q3B8Q1	211	2e-157	Nucleolar RNA helicase 2	CAC2748	85.5	2e-16	COG0513	pfam08152	GUCT	GUCT (NUC152) domain. This is the C terminal domain found in the RNA helicase II / Gu protein family.	GO:0010501|RNA secondary structure unwinding;GO:0006364|rRNA processing;GO:0006366|transcription from RNA polymerase II promoter;	GO:0005730|nucleolus;GO:0005654|nucleoplasm;	GO:0097322|7SK snRNA binding;GO:0005524|ATP binding;GO:0004004|ATP-dependent RNA helicase activity;GO:0019843|rRNA binding;GO:0030515|snoRNA binding;	K16911	DDX21; ATP-dependent RNA helicase DDX21 [EC:3.6.4.13]
AC166361.1	0	0	1	2	0	1	4	0	0	0	1	0	2	lincRNA	chr12:8394209-8400356:+	gi|148665988|gb|EDK98404.1|	225	1e-21	mCG1038740 [Mus musculus]	gi|77020598|gb|AC117236.4|	201	2e-99	Mus musculus BAC clone RP23-416K18 from chromosome 12, complete sequence	.	.	.	.	.	.	.	.	pfam05087	Rota_VP2	Rotavirus VP2 protein. Rotavirus particles consist of three concentric proteinaceous capsid layers. The innermost capsid (core) is made of VP2. The genomic RNA and the two minor proteins VP1 and VP3 are encapsidated within this layer. The N-terminus of rotavirus VP2 is necessary for the encapsidation of VP1 and VP3.	.	.	.	.	.
A230072E10Rik	0	0	0	0	0	0	0	0	0	0	0	0	0	antisense_RNA	chrX:151291974-151344846:-	gi|672087192|ref|XP_003752074.2|	680	7e-75	PREDICTED: LOW QUALITY PROTEIN: constitutive coactivator of PPAR-gamma-like protein 2 isoform X2 [Rattus norvegicus]	gi|644985948|tpe|HG982497.1|	3292	0	TPA: Mus musculus long non-coding RNA OTTMUST00000111102.1 (RP23-105P9.3 gene), antisense	Q80XP9	74.3	1e-13	Serine/threonine-protein kinase WNK3	.	.	.	.	pfam05090	VKG_Carbox	Vitamin K-dependent gamma-carboxylase. Using reduced vitamin K, oxygen, and carbon dioxide, gamma-glutamyl carboxylase post-translationally modifies certain glutamates by adding carbon dioxide to the gamma position of those amino acids. In vertebrates, the modification of glutamate residues of target proteins is facilitated by an interaction between a propeptide present on target proteins and the…	.	GO:0005634|nucleus;	GO:0044822|poly(A) RNA binding;	K08867	WNK, PRKWNK; WNK lysine deficient protein kinase [EC:2.7.11.1]
Gm12159	0	0	0	0	0	0	0	0	0	0	0	0	0	lincRNA	chr11:45102866-45116928:-	gi|148701889|gb|EDL33836.1|	250	7e-23	mCG1037788, partial [Mus musculus]	gi|345441831|ref|NR_045100.1|	1447	0	Mus musculus predicted gene 12159 (Gm12159), long non-coding RNA	.	.	.	.	.	.	.	.	pfam03152	UFD1	Ubiquitin fusion degradation protein UFD1. Post-translational ubiquitin-protein conjugates are recognized for degradation by the ubiquitin fusion degradation (UFD) pathway. Several proteins involved in this pathway have been identified. This family includes UFD1, a 40kD protein that is essential for vegetative cell viability. The human UFD1 gene is expressed at high levels during embryogenesis, e…	.	.	.	.	.
Gm15473	0	0	0	0	0	0	0	0	0	0	0	0	0	lincRNA	chr6:17058806-17064996:-	gi|148670320|gb|EDL02267.1|	147	3e-09	mCG1041353 [Mus musculus]	gi|74201304|dbj|AK144868.1|	1176	0	Mus musculus lung RCB-0558 LLC cDNA, RIKEN full-length enriched library, clone:G730045L04 product:unclassifiable, full insert sequence	.	.	.	.	.	.	.	.	pfam00981	Rota_NS53	Rotavirus RNA-binding Protein 53 (NS53). This protein is also known as NSP1. NS53 is encoded by gene 5. It is made in low levels in the infected cells and is a component of early replication. The protein is known to accumulate on the cytoskeleton of the infected cell. NS53 is an RNA binding protein that contains a characteristic cysteine rich region.	.	.	.	.	.
Gm16741	192	176	173	169	126	150	191	144	193	198	174	203	159	lincRNA	chr14:7749945-7775528:+	.	.	.	.	gi|56236260|gb|AC129222.4|	1647	0	Mus musculus BAC clone RP24-532L14 from 14, complete sequence	.	.	.	.	.	.	.	.	pfam06749	DUF1218	Protein of unknown function (DUF1218). This family contains hypothetical plant proteins of unknown function. Family members contain a number of conserved cysteine residues.	.	.	.	.	.
Gm14110	0	2	0	0	0	1	0	3	0	1	0	0	0	lincRNA	chr2:147323562-147325087:-	.	.	.	.	gi|644987751|tpe|HG978696.1|	758	0	TPA: Mus musculus long non-coding RNA OTTMUST00000037290.1 (RP23-191L7.3 gene), lincRNA	.	.	.	.	.	.	.	.	pfam01660	Vmethyltransf	Viral methyltransferase. This RNA methyltransferase domain is found in a wide range of ssRNA viruses, including Hordei-, Tobra-, Tobamo-, Bromo-, Clostero- and Caliciviruses. This methyltransferase is involved in mRNA capping. Capping of mRNA enhances its stability. This usually occurs in the nucleus. Therefore, many viruses that replicate in the cytoplasm encode their own. This is a specific gua…	.	.	.	.	.
Gm14951	361	302	385	338	284	362	416	342	488	405	337	428	293	lincRNA	chrX:123253138-123260815:+	.	.	.	.	gi|644985917|tpe|HG982466.1|	570	0	TPA: Mus musculus long non-coding RNA OTTMUST00000044746.1 (RP23-83P7.2 gene), lincRNA	.	.	.	.	.	.	.	.	pfam05024	Gpi1	N-acetylglucosaminyl transferase component (Gpi1). Glycosylphosphatidylinositol (GPI) represents an important anchoring molecule for cell surface proteins.The first step in its synthesis is the transfer of N-acetylglucosamine (GlcNAc) from UDP-N-acetylglucosamine to phosphatidylinositol (PI). This chemically simple step is genetically complex because three or four genes are required in both yeast…	.	.	.	.	.
Gm41	0	0	2	0	0	0	1	1	2	1	1	0	3	unprocessed_pseudogene	chrX:86344823-86345845:-	gi|148697199|gb|EDL29146.1|	1572	0	mCG1035416 [Mus musculus]	gi|18855228|emb|AL645467.13|	1023	0	Mouse DNA sequence from clone RP23-131H22 on chromosome X, complete sequence	A2A9R3	342	3e-111	Melanoma-associated antigen B4	.	.	.	.	pfam01454	MAGE	MAGE family. The MAGE (melanoma antigen-encoding gene) family are expressed in a wide variety of tumors but not in normal cells, with the exception of the male germ cells, placenta, and, possibly, cells of the developing embryo. The cellular function of this family is unknown. This family also contains the yeast protein, Nse3. The Nse3 protein is part of the Smc5-6 complex. Nse3 has been demonstr…	.	GO:0005737|cytoplasm;	.	.	.
AC161374.1	1874	2001	2193	2179	1866	2037	2360	2185	2415	2393	2115	2051	2206	lincRNA	chr14:24375653-24377252:-	gi|148669494|gb|EDL01441.1|	481	6e-58	mCG144929, partial [Mus musculus]	gi|755486090|ref|XR_395671.2|	794	0	PREDICTED: Mus musculus predicted gene, 31548 (Gm31548), ncRNA	.	.	.	.	.	.	.	.	pfam15575	Imm29	Immunity protein 29. A predicted immunity protein with an all alpha-helical fold and a conserved proline residue. Proteins containing this domain are present in bacterial polymorphic toxin systems as an immediate gene neighbor of the toxin gene, usually containing a domain of the Tox-REAse-1 or Tox-REase-6 families.	.	.	.	.	.
Gm11864	0	0	0	0	2	0	0	0	0	0	0	0	2	processed_pseudogene	chr4:16390445-16391664:-	gi|27371255|gb|AAH41216.1|	579	5e-98	Smarce1 protein [Xenopus laevis]	gi|295390762|ref|NG_020450.1|	1220	0	Mus musculus predicted gene 11864 (Gm11864) pseudogene on chromosome 4	O54941	220	1e-120	SWI/SNF-related matrix-associated actin-dependent regulator of chromatin subfamily E member 1	YBR089c-a	48.9	2e-06	COG5648	pfam00505	HMG_box	HMG (high mobility group) box.	GO:0043044|ATP-dependent chromatin remodeling;GO:0016569|covalent chromatin modification;GO:0006338|chromatin remodeling;GO:0045892|negative regulation of transcription, DNA-templated;GO:0022008|neurogenesis;GO:0006337|nucleosome disassembly;	GO:0090544|BAF-type complex;GO:0071565|nBAF complex;GO:0071564|npBAF complex;GO:0000790|nuclear chromatin;GO:0005654|nucleoplasm;GO:0005634|nucleus;GO:0043234|protein complex;GO:0016514|SWI/SNF complex;GO:0017053|transcriptional repressor complex;	GO:0016922|ligand-dependent nuclear receptor binding;GO:0008080|N-acetyltransferase activity;GO:0047485|protein N-terminus binding;GO:0003723|RNA binding;GO:0000978|RNA polymerase II core promoter proximal region sequence-specific DNA binding;GO:0000980|RNA polymerase II distal enhancer sequence-specific DNA binding;	K11651	SMARCE1; SWI/SNF-related matrix-associated actin-dependent regulator of chromatin subfamily E, member 1
Zranb3	0	0	0	0	0	0	0	0	0	0	0	0	0	protein_coding	chr1:127954184-128103047:-	gi|148707811|gb|EDL39758.1|	5836	0	mCG13937, isoform CRA_b, partial [Mus musculus]	gi|568908704|ref|XM_006529412.1|	4741	0	PREDICTED: Mus musculus zinc finger, RAN-binding domain containing 3 (Zranb3), transcript variant X5, mRNA	Q6NZP1	2197	0	DNA annealing helicase and endonuclease ZRANB3	ECU06g0820	306	9e-90	COG0553	pfam00176	SNF2_N	SNF2 family N-terminal domain. This domain is found in proteins involved in a variety of processes including transcription regulation (e.g., SNF2, STH1, brahma, MOT1), DNA repair (e.g., ERCC6, RAD16, RAD5), DNA recombination (e.g., RAD54), and chromatin unwinding (e.g., ISWI) as well as a variety of other proteins with little functional information (e.g., lodestar, ETL1).	GO:0006974|cellular response to DNA damage stimulus;GO:0006281|DNA repair;GO:0036292|DNA rewinding;GO:0045910|negative regulation of DNA recombination;GO:0031297|replication fork processing;GO:0048478|replication fork protection;GO:0009411|response to UV;	GO:0043596|nuclear replication fork;GO:0005634|nucleus;	GO:0036310|annealing helicase activity;GO:0005524|ATP binding;GO:0004520|endodeoxyribonuclease activity;GO:0004386|helicase activity;GO:0070530|K63-linked polyubiquitin binding;GO:0008270|zinc ion binding;	.	.
Slain2	0	0	0	0	0	0	0	0	0	0	0	0	0	protein_coding	chr5:72914304-72978829:+	gi|164663902|ref|NP_705795.2|	1917	0	SLAIN motif-containing protein 2 isoform a [Mus musculus]	gi|558472819|ref|NM_153567.3|	4828	0	Mus musculus SLAIN motif family, member 2 (Slain2), transcript variant 1, mRNA	Q8CI08	124	5e-28	SLAIN motif-containing protein 2	.	.	.	.	pfam15301	SLAIN	SLAIN motif-containing family. The SLAIN motif containing family is named after the presence of a SLAIN motif in SLAIN1. They are a family of microtubule plus-end tracking proteins.	GO:0031122|cytoplasmic microtubule organization;GO:0007020|microtubule nucleation;GO:0031116|positive regulation of microtubule polymerization;GO:0031113|regulation of microtubule polymerization;	GO:0005813|centrosome;GO:0005737|cytoplasm;GO:0015630|microtubule cytoskeleton;GO:0035371|microtubule plus-end;	.	K16580	SLAIN1_2; SLAIN motif-containing protein 1/2
Slc17a3	129	150	183	164	174	154	126	167	170	157	147	163	151	protein_coding	chr13:23839434-23860716:+	gi|259155326|ref|NP_598830.2|	2480	0	sodium-dependent phosphate transport protein 4 isoform 1 [Mus musculus]	gi|259155325|ref|NM_134069.3|	4276	0	Mus musculus solute carrier family 17 (sodium phosphate), member 3 (Slc17a3), transcript variant 1, mRNA	O00476	540	0	Sodium-dependent phosphate transport protein 4	.	.	.	.	pfam07690	MFS_1	Major Facilitator Superfamily.	GO:0035725|sodium ion transmembrane transport;	GO:0005887|integral component of plasma membrane;	GO:0015321|sodium-dependent phosphate transmembrane transporter activity;GO:0005436|sodium:phosphate symporter activity;	K12300	SLC17A1S; MFS transporter, ACS family, solute carrier family 17 (sodium-dependent inorganic phosphate cotransporter), member 1/2/3/4
Mirlet7c-1	1	0	2	0	1	1	3	2	1	0	0	0	0	miRNA	chr16:77599657-77599750:+	.	.	.	.	gi|987976949|emb|LT160002.1|	94	1e-40	Macaca fascicularis complete genome, chromosome chr3	.	.	.	.	.	.	.	.	pfam05683	Fumerase_C	Fumarase C-terminus. This family consists of the C terminal region of several bacterial fumarate hydratase proteins (FumA and FumB). Fumarase, or fumarate hydratase (EC 4.2.1.2), is a component of the citric acid cycle. In facultative anaerobes such as Escherichia coli, fumarase also engages in the reductive pathway from oxaloacetate to succinate during anaerobic growth.	.	.	.	.	.
Gm2574	0	0	1	0	0	0	0	0	0	0	0	0	1	processed_pseudogene	chr3:142962611-142963612:+	gi|6679937|ref|NP_032110.1|	1775	0	glyceraldehyde-3-phosphate dehydrogenase isoform 2 [Mus musculus]	gi|576583811|ref|NG_005915.5|	1002	0	Mus musculus predicted gene 5138 (Gm5138) pseudogene on chromosome 6	P16858	688	0	Glyceraldehyde-3-phosphate dehydrogenase	SPBC354.12	518	0	COG0057	pfam02800	Gp_dh_C	Glyceraldehyde 3-phosphate dehydrogenase, C-terminal domain. GAPDH is a tetrameric NAD-binding enzyme involved in glycolysis and glyconeogenesis. C-terminal domain is a mixed alpha/antiparallel beta fold.	GO:0071346|cellular response to interferon-gamma;GO:0006006|glucose metabolic process;GO:0006096|glycolytic process;GO:0000226|microtubule cytoskeleton organization;GO:0007275|multicellular organismal development;GO:0017148|negative regulation of translation;GO:0051402|neuron apoptotic process;GO:0035606|peptidyl-cysteine S-trans-nitrosylation;GO:0050821|protein stabilization;	GO:0005737|cytoplasm;GO:0005829|cytosol;GO:0070062|extracellular exosome;GO:0031012|extracellular matrix;GO:0097452|GAIT complex;GO:0043231|intracellular membrane-bounded organelle;GO:0030529|ribonucleoprotein complex;GO:0005811|lipid particle;GO:0016020|membrane;GO:0015630|microtubule cytoskeleton;GO:0005739|mitochondrion;GO:0043209|myelin sheath;GO:0031965|nuclear membrane;GO:0005634|nucleus;GO…	GO:0019899|enzyme binding;GO:0004365|glyceraldehyde-3-phosphate dehydrogenase (NAD+) (phosphorylating) activity;GO:0042802|identical protein binding;GO:0008017|microtubule binding;GO:0051287|NAD binding;GO:0050661|NADP binding;GO:0035605|peptidyl-cysteine S-nitrosylase activity;	K00134	GAPDH, gapA; glyceraldehyde 3-phosphate dehydrogenase [EC:1.2.1.12]
Erich3	0	0	1	0	0	0	0	0	0	0	0	0	0	protein_coding	chr3:154663859-154767790:+	gi|568922275|ref|XP_006501294.1|	7883	0	PREDICTED: glutamate-rich protein 3 isoform X1 [Mus musculus]	gi|755503570|ref|XM_006501231.2|	8280	0	PREDICTED: Mus musculus glutamate rich 3 (Erich3), transcript variant X1, mRNA	Q5RHP9	172	3e-41	Glutamate-rich protein 3	L88643	59.3	1e-07	COG5263	pfam15257	DUF4590	Domain of unknown function (DUF4590). This family of proteins remains to be characterized and is a domain of unknown function. This domain family is found in eukaryotes, and is approximately 120 amino acids in length. There are two conserved sequence motifs: CCE and PCY. In humans, the gene encoding this protein lies in the position, chromosome 1 open reading frame 173.	GO:0051438|regulation of ubiquitin-protein transferase activity;	GO:0005737|cytoplasm;	GO:0004842|ubiquitin-protein transferase activity;	.	.
Gm16503	2	0	0	0	0	0	1	0	0	0	0	0	0	protein_coding	chr4:147540218-147543500:+	gi|26344075|dbj|BAC35694.1|	380	5e-39	unnamed protein product [Mus musculus]	gi|46935032|emb|AL626778.12|	3283	0	Mouse DNA sequence from clone RP23-326E2 on chromosome 4, complete sequence	.	.	.	.	.	.	.	.	pfam12493	DUF3709	Protein of unknown function (DUF3709). This domain family is found in bacteria, and is approximately 30 amino acids in length. There are two conserved sequence motifs: RCLMK and LIEL.	.	.	.	.	.
Gm12738	31	18	18	28	20	17	25	25	22	21	18	22	26	processed_pseudogene	chr4:108450807-108451342:-	gi|488580115|ref|XP_004475513.1|	368	1e-62	PREDICTED: 60S ribosomal protein L9 [Dasypus novemcinctus]	gi|295390367|ref|NG_020501.1|	536	0	Mus musculus predicted gene 12738 (Gm12738) pseudogene on chromosome 4	P17077	118	2e-63	60S ribosomal protein L9	SPAC4G9.16c	95.1	6e-28	COG0097	pfam00347	Ribosomal_L6	Ribosomal protein L6.	GO:1990090|cellular response to nerve growth factor stimulus;GO:0002181|cytoplasmic translation;	GO:0022625|cytosolic large ribosomal subunit;	GO:0003723|RNA binding;GO:0019843|rRNA binding;GO:0003735|structural constituent of ribosome;	K02940	RP-L9e, RPL9; large subunit ribosomal protein L9e
Gm7108	29	21	18	15	27	22	28	28	31	25	22	26	29	processed_pseudogene	chrX:89802319-89806126:-	gi|12848621|dbj|BAB28024.1|	1290	0	unnamed protein product [Mus musculus]	gi|295390935|ref|NG_017905.1|	2542	0	Mus musculus predicted gene 7108 (Gm7108) pseudogene on chromosome X	Q99590	134	2e-30	Protein SCAF11	.	.	.	.	pfam09770	PAT1	Topoisomerase II-associated protein PAT1. Members of this family are necessary for accurate chromosome transmission during cell division.	GO:0006397|mRNA processing;GO:0008380|RNA splicing;GO:0000375|RNA splicing, via transesterification reactions;GO:0000245|spliceosomal complex assembly;	GO:0005730|nucleolus;GO:0005654|nucleoplasm;GO:0005634|nucleus;	GO:0044822|poly(A) RNA binding;GO:0008270|zinc ion binding;	.	.
Mrgpra1	0	2	0	0	0	5	1	1	0	0	1	1	0	protein_coding	chr7:47334875-47354240:-	gi|254692948|ref|NP_694735.2|	1381	0	mas-related G-protein coupled receptor member A1 [Mus musculus]	gi|254692947|ref|NM_153095.2|	1088	0	Mus musculus MAS-related GPR, member A1 (Mrgpra1), mRNA	Q91WW5	514	0	Mas-related G-protein coupled receptor member A1	.	.	.	.	pfam00001	7tm_1	7 transmembrane receptor (rhodopsin family). This family contains, amongst other G-protein-coupled receptors (GCPRs), members of the opsin family, which have been considered to be typical members of the rhodopsin superfamily. They share several motifs, mainly the seven transmembrane helices, GCPRs of the rhodopsin superfamily. All opsins bind a chromophore, such as 11-cis-retinal. The function of…	.	GO:0005887|integral component of plasma membrane;	GO:0008188|neuropeptide receptor activity;	.	.
Olfr215	0	0	0	0	0	0	0	0	0	0	0	0	1	protein_coding	chr6:116580084-116584195:-	gi|33239318|ref|NP_666657.1|	1409	2e-180	olfactory receptor 215 [Mus musculus]	gi|68051902|gb|AC160973.4|	4112	0	Mus musculus BAC clone RP24-171J16 from chromosome 6, complete sequence	Q8NGM8	259	2e-75	Olfactory receptor 6M1	.	.	.	.	pfam13853	7tm_4	Olfactory receptor. The members of this family are transmembrane olfactory receptors.	.	GO:0016021|integral component of membrane;GO:0005886|plasma membrane;	GO:0004930|G-protein coupled receptor activity;GO:0004984|olfactory receptor activity;	K04257	OLFR; olfactory receptor
Artn	9	12	14	9	11	17	16	9	14	22	10	10	20	protein_coding	chr4:117926162-117929763:-	gi|148698576|gb|EDL30523.1|	839	9e-104	artemin, isoform CRA_a, partial [Mus musculus]	gi|545746402|ref|NM_009711.4|	2177	0	Mus musculus artemin (Artn), transcript variant 4, mRNA	Q9Z0L2	310	6e-101	Artemin	.	.	.	.	pfam00019	TGF_beta	Transforming growth factor beta like domain.	GO:0007411|axon guidance;GO:0007166|cell surface receptor signaling pathway;GO:0050930|induction of positive chemotaxis;GO:0097021|lymphocyte migration into lymphoid organs;GO:0007422|peripheral nervous system development;GO:0061146|Peyer's patch morphogenesis;	GO:0005615|extracellular space;	GO:0030116|glial cell-derived neurotrophic factor receptor binding;GO:0005102|receptor binding;	.	.
St3gal3	98	88	119	76	115	121	141	87	123	112	123	132	162	protein_coding	chr4:117932154-118134914:-	gi|532054785|ref|XP_005370111.1|	1820	0	PREDICTED: CMP-N-acetylneuraminate-beta-1,4-galactoside alpha-2,3-sialyltransferase [Microtus ochrogaster]	gi|550821949|ref|NM_009176.5|	2549	0	Mus musculus ST3 beta-galactoside alpha-2,3-sialyltransferase 3 (St3gal3), transcript variant 1, mRNA	P97325	702	0	CMP-N-acetylneuraminate-beta-1,4-galactoside alpha-2,3-sialyltransferase	.	.	.	.	pfam00777	Glyco_transf_29	Glycosyltransferase family 29 (sialyltransferase). Members of this family belong to glycosyltransferase family 29.	GO:0001574|ganglioside biosynthetic process;GO:0009311|oligosaccharide metabolic process;GO:0018279|protein N-linked glycosylation via asparagine;	GO:0005576|extracellular region;GO:0032580|Golgi cisterna membrane;GO:0030173|integral component of Golgi membrane;	GO:0003836|beta-galactoside (CMP) alpha-2,3-sialyltransferase activity;GO:0008118|N-acetyllactosaminide alpha-2,3-sialyltransferase activity;	K00781	SIAT6; N-acetyllactosaminide alpha-2,3-sialyltransferase (sialyltransferase 6) [EC:2.4.99.6]
[truncated: 52,093 more rows]
